# Supplementary material for: Spatio-Temporal Expression Patterns of Arabidopsis thaliana and Medicago truncatula Defensin-Like Genes
Source: PLoS One. 2013 Mar 18;8(3):e58992. doi: 10.1371/journal.pone.0058992 (PMC3601123; doi:10.1371/journal.pone.0058992)
Supplement: Table S1 — qRT-PCR verification of microarray data using selected Arabidopsis genes. (XLSX) [file pone.0058992.s012.xlsx]

## Sheet: Sheet1
Table S1. qRT-PCR verification of microarray data using selected Arabidopsis genes.
	At2g02100_at	At2g02100	At2g02100	At2g17723_at	At2g17723	At2g17723	At5g46871_at	At5g46871	At5g46871	At4g11760_at	At4g11760	At4g11760	At4g22230_s_at	At4g22230	At4g22230	At4g22212_at	At4g22212	At4g22212	At4g22214_at	At4g22214	At4g22214	At4g22217_at	At4g22217	At4g22217	At5g63660_at	At5g63660	At5g63660	At3g63360_at	At3g63360	At3g63360
	chip	246006_at	250991_at	chip	246006_at	250991_at	chip	246006_at	250991_at	chip	246006_at	250991_at	chip	246006_at	250991_at	chip	246006_at	250991_at	chip	246006_at	250991_at	chip	246006_at	250991_at	chip	246006_at	250991_at	chip	246006_at	250991_at
Treatment		AT5G08290	AT5G02380		AT5G08290	AT5G02380		AT5G08290	AT5G02380		AT5G08290	AT5G02380		AT5G08290	AT5G02380		AT5G08290	AT5G02380		AT5G08290	AT5G02380		AT5G08290	AT5G02380		AT5G08290	AT5G02380		AT5G08290	AT5G02380
Mock inoculated control for Alternaria 24 hpi	1	1	1	1	1	1	1	1	1	1	1	1	1	1	1	1	1	1	1	1	1	1	1	1	1	1	1	1	1	1
Alternaria 24 hpi Columbia	1.79378	1.21298	1.27623	0.961312	2.27711	2.39585	2.8356	3.76961	3.96618	1.01381	0.532333	0.560092	0.774147	2.05352	2.348	0.874969	0.24577	0.281014	0.817995	1.49845	1.71333	0.659853	1.23109	1.40763	0.969315	4.27986	4.8936	0.803515	0.624527	0.657093
Alternaria 24 hpi dde2-2	1.15652	0.175422	0.169839	0.841765	2.44608	2.36822	4.26611	5.66335	5.48309	0.932342	0.47337	0.458303	0.860482	1.45806	1.16531	0.982805	0.114534	0.0915381	0.789832	1.42445	1.13845	0.963768	2.92231	2.33557	1.31402	34.2583	27.3799	0.926753	2.62147	2.53803
Mock inoculated control for Pseudomonas 9 hpi	1	1	1	1	1	1	1	1	1	1	1	1	1	1	1	1	1	1	1	1	1	1	1	1	1	1	1	1	1	1
DC3000 9hpi	0.659679	1.80213	1.62417	0.854841	9.44234	8.50991	1.50288	1.69287	1.5257	0.837688	2.32847	2.09854	1.48938	3.90563	2.95991	1.23006	1.09369	0.828859	1.1821	5.43737	4.12075	1.1296	1.50029	1.13701	1.02074	1.72842	1.30989	0.721839	2.88452	2.59968
HRCC- 9hpi	0.59711	0.82527	0.788002	1.09519	2.74335	2.61946	1.5868	1.76293	1.68332	1.13428	1.21373	1.15892	1.41112	2.84558	2.61242	1.21984	1.119	1.02732	0.990071	2.62974	2.41427	0.953609	1.59724	1.46637	1.17155	1.72583	1.58442	1.069	2.17858	2.0802
AVRPt2 9hpi	0.202414	0.11378	0.167743	8.51386	288.588	425.457	6.01907	6.80806	10.0369	1.20973	0.876595	1.29234	3.72219	5.55783	7.75175	1.13716	0.875884	1.22163	1.1668	2.7637	3.85465	1.1661	1.83971	2.56592	1.20686	1.92154	2.68005	1.17753	12.1439	17.9034
Expression Ratios are the relative values to mock-inoculated leaves, based on means from three biological replicates. Fold change values greater or equal to 1 represent genes that were up-regulated in response to inoculation, while fold change value <1 represent down-regulation.
The threshold cycle (ΔΔCT) method of comparing expression data was applied and the relative quantitative value was expressed as 2-ΔΔCT
Metallothionein 2B (AT5G02380) and Yellow-leaf-specific gene 8 (AT5G08290)
