# Supplementary material for: Spatio-Temporal Expression Patterns of Arabidopsis thaliana and Medicago truncatula Defensin-Like Genes
Source: PLoS One. 2013 Mar 18;8(3):e58992. doi: 10.1371/journal.pone.0058992 (PMC3601123; doi:10.1371/journal.pone.0058992)
Supplement: Table S2 — Arabidopsis DEFL s custom chip SBQ normalized data. (XLSX) [file pone.0058992.s013.xlsx]

## Sheet: Sheet1
Table S2. Arabidopsis DEFLs custom chip SBQ normalized data.
Probe set ID	GROUP	subgroup	superfamily	is_pseudogene	ALTCO24	ALTDDE224	INF	ALTMOCK	PST3MOCK	PST9MOCK	AVR3	AVR9	DC3003	DC3009	Hrcc3	Hrcc9	Root	sedl14	sedl7	siliques
245061_at	untested invariant	untested invariant	untested invariant		13454	13196	5340.67	16220.3	14315.7	14867	8478.67	3338.67	10006.3	9919	9504.67	11976.3	593.2	15101	15853	7128.7
245062_at	invariant	invariant	invariant		341.233	337.133	417.1	286.1	364.967	411.833	386.633	416.433	415.4	422.1	383.333	409.533	405.533	388.7	405.7	486.689
245066_at	invariant	invariant	invariant		422.567	477.3	234.533	386.667	423.033	412.4	623.033	639.6	570.6	481	512.667	448.433	259.767	277.033	268.5	443.975
245161_at	marker	marker	marker		24.58	35.4367	26.01	20.26	24.0767	24.5467	38.6633	37.55	36.9867	42.2833	32.2233	26.87	183.067	46.7067	55.7933	21.7549
245182_at	untested invariant	untested invariant	untested invariant		53.7533	53.88	63.8067	51.2333	73.86	99.8067	97.6033	114.267	92.9133	82.35	104.927	99.3733	65.2133	94.63	82.49	70.3522
245211_at	invariant	invariant	invariant		400.367	457.6	410.133	537.5	321.6	397.267	230.767	356.833	207.367	332.433	225.5	337.1	377.3	454.6	394.733	979.92
245356_at	invariant	invariant	invariant		6655	6330.33	6231.67	7244	5992	5049.33	8315.67	4464	8056	6207.67	7573.33	5960.33	6812.67	5780	5879	8096.33
245435_at	invariant	invariant	invariant		18.4433	22.1267	18.9133	20	19.4333	18.2567	20.7433	22.64	19.8833	18.9667	18.72	18.85	22.62	18.14	23.0167	29.2349
245464_at	invariant	invariant	invariant		66.95	91.4333	49.1733	91.0267	68.1867	67.99	48.84	50.8967	43.38	51.21	48.3867	56.8633	49.2867	64.3833	73.7733	50.2078
245625_at	invariant	invariant	invariant		658.833	635.6	530.3	612.233	508	564.4	479.6	515.7	548.3	475.633	546.7	600.767	641.6	656.033	595.2	686.402
245679_at	invariant	invariant	invariant		257.8	260.267	250.1	264.533	225.167	198.4	319.833	237.833	312	189.5	301.933	203.7	247.9	226.933	213.3	322.776
245695_at	untested invariant	untested invariant	untested invariant		86.8867	116.517	123.967	125.16	76.13	84.56	108.033	124.667	82.4067	87.2367	85.8033	81.8033	104.6	99.8967	99.0467	111.178
245727_at	invariant	invariant	invariant		125.567	117.433	119.667	104.123	87.79	98.9933	100.39	99.9867	100.62	70.7733	98.38	96.0233	90.8833	90	97.65	40.7948
245863_s_at	untested invariant	untested invariant	untested invariant		29.7867	20.3767	67.37	21.33	47.9433	37.5767	37.5333	48.0367	44.3067	41.7333	52.4133	41.5633	73.8433	58.4833	48.8833	79.3515
246006_at	invariant	invariant	invariant		2372.67	2607.67	1845	2727	2679	2131.33	3378.33	2837.67	3299	2109.67	3254.67	2154	2917	2353	2347	1144.37
246059_at	untested invariant	untested invariant	untested invariant		130.533	125.1	148.433	138.1	152.767	117.033	151.133	185.367	138.967	130.767	140.733	123.7	150.967	165.3	140.767	102.569
246068_at	invariant	invariant	invariant		6140.67	4704.67	11967.3	6913.67	5243	8213.67	6627.67	6562.33	6633.67	8664	6108	8871	9377	8375	9398	6676.92
246149_at	marker	marker	marker		126.933	12.3303	13.3893	12.9953	13.9267	14.39	12.7567	11.9783	11.5633	10.8967	15.3767	12.6167	898.6	15.3033	61.1967	12.097
246424_at	untested invariant	untested invariant	untested invariant		387.533	363.667	824	305.7	439.5	430.567	653.267	664.3	645.133	493	643.6	463.933	561.767	469.267	456.033	468.213
246501_at	invariant	invariant	invariant		92.95	106.37	148.9	115.533	112.27	108.1	139.767	166.833	129.7	109.767	146.133	116.1	131.133	133.667	124.833	125.983
246515_at	invariant	invariant	invariant		115.867	108.733	111.967	119.5	172.3	133.633	140.9	145.933	136.533	131.4	143.533	127.067	122.3	139.767	117	298.205
246621_at	invariant	invariant	invariant		1022.63	898.733	1934.33	1119.3	1308.67	1598	1049.33	814	1143	1606	1151.67	1486	1814	1486.33	1517.33	2074.18
246628_at	untested invariant	untested invariant	untested invariant		471.067	480.1	615.533	343.467	607.833	545.267	741.5	569.467	788.567	580.533	771.2	604.533	693.167	591.467	569.1	678.782
246634_at	invariant	invariant	invariant		227.067	194.6	417.233	179.233	312.7	395.1	332.1	418.367	373.733	413.867	375.567	406.9	419.567	407.033	350.333	235.557
246674_at	invariant	invariant	invariant		180.667	169.633	187.9	180.633	150.3	131.167	240.9	253.067	240.9	159.367	204.133	136.467	136.067	132.3	141.833	44.2981
246846_at	invariant	invariant	invariant		221.9	231	308.5	212.233	226.967	271.4	203.9	367.2	213.033	269.533	192.9	241.233	266.067	250.967	264.2	351.1
246862_at	untested invariant	untested invariant	untested invariant		771.833	825.567	693.267	966.8	906.233	682.3	1031.97	804.2	1011.33	690.367	967.067	655.2	864.7	758.333	775.933	222.481
246960_at	invariant	invariant	invariant		231.6	255.433	234.333	300.033	233.6	222.6	239	221.467	219.1	199.233	226.067	215.233	277	321.367	245.733	190.358
247112_at	invariant	invariant	invariant		569.433	526.733	399.567	479.4	351.5	365.067	336.367	360.6	301.067	420.6	304.833	382	613.533	498.167	494.1	1067.75
247141_at	untested invariant	untested invariant	untested invariant		52.5767	45.8867	72.4567	53.2967	65.8167	65.8167	74.9033	93.3433	73.8167	81.6733	80.66	74.8267	81.9067	68.23	83.1367	133.001
247221_at	invariant	invariant	invariant		139.467	190.833	121.8	185.333	141.967	141.333	181.6	197.867	167.333	146.4	184.067	149.267	123.167	128.767	120.9	123.991
247260_at	invariant	invariant	invariant		601.533	754.167	407.667	701.633	593.6	667.267	474.7	557.7	460.5	696.2	500.567	630.567	554.233	588.833	451.667	866.341
247281_at	untested invariant	untested invariant	untested invariant		3528.33	3573.33	4216.67	3754	3007.33	2936.67	2369.67	2609.67	2579	2799	2805.33	2713	4126	3060.67	3696.33	3837.48
247285_at	invariant	invariant	invariant		5947.33	7017.33	5422.33	5568.33	8431	6019.67	9855.67	8993.67	9244	6342.67	9414.67	6290	4803	4378	4553.33	3636.62
247378_at	untested invariant	untested invariant	untested invariant		112.1	114.873	183.333	98.91	186.833	86.3567	267	182.3	270.767	139.733	209.967	107.267	82.4167	96.25	132.367	75.0442
247428_at	invariant	invariant	invariant		268.9	274.967	202.3	260.1	280	268.433	403.633	282.333	368.5	259.933	388.133	285.167	341.067	226	213.633	711.124
247587_at	untested invariant	untested invariant	untested invariant		775.233	732.233	615.4	621.967	688.467	626.3	550.7	483.767	552.633	640.633	556.4	635.367	861.833	722.3	741.233	1055.2
247658_at	invariant	invariant	invariant		3463	4183.33	2985.67	4347.67	4630	3267.67	5529.33	6214.33	5408.67	4117.33	5139	3840.67	3664	3600.67	3724	3031.01
247842_at	invariant	invariant	invariant		396.033	396.6	653.6	434.033	493.1	560.7	477.633	469.6	473.333	575.767	456.7	572.267	473.067	311.333	438.333	273.985
248024_at	invariant	invariant	invariant		31.9467	29.98	31.7	51.1467	29.26	30.87	25.1467	22.2367	25.3733	33.4567	27.3233	30.1067	31.33	29.88	24.7733	18.2582
248126_at	invariant	invariant	invariant		2109.67	2325	2528.67	2123.33	4298	2746.67	4225.33	3994.33	4158.67	2735.33	4328	2731.67	2133.67	2622	2633	2126.31
248128_at	untested invariant	untested invariant	untested invariant		11726.7	9906.33	10366	12710.3	14444	16805	10054.7	7840.33	10718.7	13539.7	10737.7	15177.3	831.467	12640	14903.7	10729.3
248217_at	untested invariant	untested invariant	untested invariant		4851	5219	4915.67	3552.67	5156	2696	7418.33	5606	7253	3502	6963	3168	5565.67	4702	4805.67	2180.37
248220_at	invariant	invariant	invariant		476.467	466.633	493.5	445.167	291.733	434.5	428.7	621.6	421	542.633	417.5	497.8	417.733	428.867	506.4	611.643
248272_at	invariant	invariant	invariant		444.133	469.467	409.7	461.467	728.133	543.967	747.067	625.933	743.233	584	885.8	575.133	462.033	482.3	455.167	1718.78
248376_at	invariant	invariant	invariant		1099.1	1109.4	898.467	1132	939.1	829.033	1046.33	809.833	1017.73	856.533	972.933	823.867	768.167	834.067	956.1	390.088
248433_at	untested invariant	untested invariant	untested invariant		823.633	954.133	876.467	863.5	783.5	732.7	936.767	1161.67	917.133	1098.8	819.2	841.233	913.767	775.333	811.3	933.264
248714_at	marker	marker	marker		6.64467	5.513	662.233	8.87	7.29733	7.58867	6.769	9.698	7.98233	6.368	7.954	8.244	9.38533	9.11067	8.51767	33.1004
248732_at	marker	marker	marker		14.8233	15.0667	13.29	12.9367	12.1367	13.8867	13.2633	13.8267	10.4607	13.2933	10.867	15	186.5	18.8367	49.85	14.7845
248811_at	invariant	invariant	invariant		453.367	517.467	534.833	609.9	467.333	455.233	394	314.6	405.067	412.467	419.167	382.6	461.467	606.233	514.4	463.501
248858_at	invariant	invariant	invariant		711.7	802.8	1051	665.533	1482.67	975.3	2622.67	1812	2286.33	1172.67	2267.67	1071.67	1146.67	1242.33	1005.7	1871.4
248863_at	invariant	invariant	invariant		565.6	517.367	496.633	545.867	551.633	474	878.967	836.567	784.967	555.367	775.367	543.033	585.6	471.233	461.4	350.619
248881_at	untested invariant	untested invariant	untested invariant		1233.47	988.667	1820	972.1	1562	1306.33	1454.67	895.9	1503.67	1423.67	1562	1241	1868	1705.33	1301.33	682.639
248882_at	invariant	invariant	invariant		509.067	446.433	827.5	439.333	966.567	649.767	780.867	548.067	863.133	691.267	911.633	647.367	889.933	943.867	734.7	699.004
249074_at	untested invariant	untested invariant	untested invariant		152.567	149.633	251.067	132.867	175.3	130.333	215.133	194.067	224.933	130.233	231.1	149.167	241.167	183.433	153.533	471.641
249077_at	invariant	invariant	invariant		3389.33	3265	3107.67	2478.33	2826.67	4197.33	2117.67	3263.33	2483	4429.67	2289	4100	2267.67	2863	3160.33	3792.58
249160_at	invariant	invariant	invariant		42.0467	39.2033	70.6267	43.48	72.75	66.4533	69.4933	56.79	67.89	63.02	65.8567	64.7167	63.0833	69.7967	65.4233	77.4411
249454_at	marker	marker	marker		623.233	2072.33	140.267	46.56	47.7867	21.5567	51.9	480.2	47.6933	74.8467	48.2867	18.2667	40.9667	180.733	80.9667	125.373
249465_at	marker	marker	marker		16.9967	20.7933	20.9833	18.3633	25.72	19.66	23.3367	27.6867	21.68	21.14	31.59	20.3667	45.2133	20.8333	22.4367	18.4729
249627_at	invariant	invariant	invariant		1724	1556.33	1242.33	1416	1073.67	1150	1019.03	1082.67	1006.53	1178.13	1028.33	1268	1137.67	937.167	1244.33	1288.04
249998_at	invariant	invariant	invariant		409.067	426.667	616.533	510.833	485.267	487.233	514.033	345.033	494.733	396.2	452.5	425.133	510.633	506.633	531	2046.59
250011_at	invariant	invariant	invariant		41.5533	40.06	40.7	56.4033	38.2967	45.13	31.7333	35.57	32.3	35.8367	30.4067	38.65	32.8633	40.2767	49.7467	136.854
250040_at	invariant	invariant	invariant		175.733	210.567	118.267	193.6	152.133	145.633	108.967	109.5	120.733	146.2	128.2	141.833	118.433	144.5	160.9	201.507
250263_at	invariant	invariant	invariant		217.567	212.867	132.867	210.467	113.267	121.133	94.6267	112.167	99.3	125.767	98.93	119.333	159.733	133.567	149.6	67.5395
250311_at	invariant	invariant	invariant		17.6	17.7967	20.6033	17.5867	16.04	16.4033	17.9967	23.6533	15.2867	17.9133	15.74	18.0133	16.36	16.48	16.1667	14.9791
250352_at	invariant	invariant	invariant		322.033	356.967	452.333	301.2	412.7	377.133	437.233	391.167	435.767	387.733	476.933	445.367	488.4	433.867	398.367	627.483
250362_at	invariant	invariant	invariant		163.633	153.4	131.667	244.2	105.32	110.233	95.9867	82.0367	86.8167	92.9633	89.6867	105.5	95.6233	124.3	130.267	168.859
250401_at	invariant	invariant	invariant		752.533	784.767	1035.67	500.633	1188.67	836.767	1472	1005.17	1291.33	1187.33	1391	825.167	992.8	813.5	1011.23	983.842
250607_at	invariant	invariant	invariant		1106	991.9	404.033	1011.4	517.8	1049.13	535.233	1038	492.133	773.767	517.667	871.667	402.533	587.5	699.067	278.494
250693_at	untested invariant	untested invariant	untested invariant		232.5	180.067	376	152.1	404.967	519.667	390.067	588.9	448.667	507.467	404.9	524.467	349	370.633	349.1	219.098
250816_at	invariant	invariant	invariant		1125.33	1165.33	1966.67	1292.67	1094	1284.33	1310	1149.67	1164.33	1029.07	1147.33	1322.33	1287.67	1054	1294.67	1571.51
250928_at	marker	marker	marker		266.1	255.233	226.833	217.467	364.467	289.567	251.5	212.1	272.667	289.333	322.033	281.467	526.4	417.733	391.967	691.729
250991_at	invariant	invariant	invariant		14968.7	14836	13421.3	15269.7	17145.3	15157.7	13282	12947.7	13632.7	14229.3	14021.7	15091.7	7862.33	14380.3	17601.3	7813.16
250995_at	invariant	invariant	invariant		11689.7	11121	8536	11717	11408	12194.7	13880	9363	13485.3	13742.3	13118.7	12633.7	8589.33	7898	6554.67	4326.31
251257_at	invariant	invariant	invariant		5946.33	6769.67	5630	5857.67	5197.33	5480.33	4663	5782.67	4654	5726.67	4397.33	4775.33	13010	10010	6370.67	5243.44
251404_at	invariant	invariant	invariant		22.5667	27.28	40.41	30.0267	32.4333	30.22	30	24.6933	36.9433	30.6233	36.0833	31.2767	38.9933	35.1667	31.57	24.3333
251464_at	invariant	invariant	invariant		454.367	461.867	479.767	439.967	342.167	316.4	250.233	217.033	262.433	336.733	294.4	316.633	417.6	335.2	380.467	376.093
251561_at	invariant	invariant	invariant		2390	2726	1807	2976.67	2115.67	1810.67	2391	2028	2210	2086.67	2324	1943.33	1822.67	1646.67	2165.67	986.129
251562_at	invariant	invariant	invariant		506.633	494.7	360.333	564.7	426.5	291.267	363.667	358.433	340.633	281.233	373.5	302.033	276.867	422.733	347.867	905.536
251625_at	marker	marker	marker		767.067	1671.67	765.433	1903.47	887	2783.33	1127.67	3067.67	916.6	2157	989.833	1548.33	20.32	28.95	22.88	29.2516
251687_at	invariant	invariant	invariant		976.267	808.133	875.7	779.9	786.7	701.467	547.733	436.433	560.567	572.467	613.467	671.667	798.1	987.4	870.133	1317.43
251808_at	invariant	invariant	invariant		172.133	159.8	360.6	252.667	221.033	237.133	192.067	189.933	202.3	179.733	214.667	232.933	308.967	333.333	294.367	305.492
251998_at	invariant	invariant	invariant		109.6	124.267	93.3367	89.3067	116.65	113.067	137.5	120.833	129.6	115.233	118.967	119.533	106.733	108.533	109.833	165.04
252065_at	invariant	invariant	invariant		622.767	580.067	535.933	566.667	546.133	499.367	392.733	331.767	396.567	449.367	430.5	493.433	625.733	624.467	597.3	465.016
252069_s_at	invariant	invariant	invariant		275.033	265.067	305.267	276.433	253.533	253.433	316.1	297.5	292.967	253.467	305.5	274.9	253.167	255.6	283.1	431.374
252099_at	untested invariant	untested invariant	untested invariant		364.833	481.433	278.5	384.733	270.8	215.033	305.067	508.833	302.133	274.7	301.133	259.3	230.533	269.267	217.5	604.854
252141_at	invariant	invariant	invariant		544.3	508.433	450.233	397.933	441.3	371.433	505.267	457.367	532.9	491.467	523.233	419.467	357.433	307.667	327.967	123.8
252157_at	untested invariant	untested invariant	untested invariant		93.2233	81.24	76.1133	91.0233	103.38	82.92	79.7667	72.14	78.6167	99.9567	90.1067	80.1	103.037	102.247	109.467	88.8584
252223_at	invariant	invariant	invariant		166.333	173.1	121.533	191.067	119.167	111.167	108.863	77.28	105.133	83.22	106.9	102.69	130.167	105.727	102.293	131.06
252275_at	untested invariant	untested invariant	untested invariant		74.1467	62.02	120.167	68.57	74.3567	104.943	84.3467	116.867	88.16	93.5667	81.44	97.7933	99.3433	112.167	99.4133	179.415
252390_at	untested invariant	untested invariant	untested invariant		1392.67	1434.33	1723	1565	1016.33	1229.67	841.467	899.633	861.1	982.633	919.7	1089	1389.67	1060.67	1192.33	675.054
252438_at	invariant	invariant	invariant		137.7	143.733	114	167.267	94.2667	110.367	81.2367	95.58	83.6333	96.29	84.3033	110.033	84.9133	97.4033	124.667	129.858
252604_at	marker	marker	marker		45.07	43.7	65.2433	57.61	101.5	49.7567	1819.33	130.433	530.933	184.867	933.433	920.8	25.73	26.7067	28.7367	199.275
252673_at	invariant	invariant	invariant		9.075	8.384	9.345	9.364	10.0347	8.16733	9.63667	9.892	9.704	8.99533	9.897	8.083	9.81267	9.64867	9.769	12.9222
252685_at	invariant	invariant	invariant		30.9767	27.1033	23.6067	27.6767	26.71	25.4233	31.0133	34.57	29.5233	25.4433	32.8633	25.64	28.7	25.71	27.4567	29.8194
252710_at	marker	marker	marker		12.6633	14.5167	323.867	12.8233	13.59	11.5853	14.1433	11.8433	11.87	11.94	14.5967	13.0367	12.8433	11.941	13.2033	19.9432
252824_at	invariant	invariant	invariant		3993	4694	6916.33	5059.67	6135.33	4378.33	5267.33	2606.33	4898	2903	5516	3219.67	7409.67	7191.67	4538.33	2306.49
252845_at	invariant	invariant	invariant		1739	1684.67	1418.67	1769.67	1473.67	1836	1713.67	1846.33	1428	1527.33	1497.33	1717.33	1329.33	1751	1573.33	1577.53
252887_at	invariant	invariant	invariant		356.733	308.733	273.9	352.7	415.467	362.367	399.067	279.933	387.4	347.167	371.033	360.867	250.633	258.033	250.933	546.569
252926_at	invariant	invariant	invariant		3860.67	3789	3448.67	4365	3073.33	3978	2715	2258.67	2829	3024.33	2685.67	3352.33	3985.67	3468	3706.33	5102.67
252980_at	invariant	invariant	invariant		298	284.3	456.8	398.067	336.467	389	282	308.167	279.967	300.133	256.6	349.733	294.167	454.533	445.4	464.049
253030_at	invariant	invariant	invariant		79.0567	78.0933	73.56	85.01	51.9467	50.0167	69.3267	66.32	67.55	58.5033	65.3233	68.45	68.51	61.77	48.09	141.542
253035_at	untested invariant	untested invariant	untested invariant		340.467	311	202.433	212.333	261.533	261.333	206.767	217.9	224.667	284.3	220.7	238.633	377.533	343.4	245.3	147.599
253071_at	invariant	invariant	invariant		424.367	432.067	478.233	428.2	580.9	514.933	606.467	575.133	621.333	530.8	662.167	485.567	487.633	535.633	531.833	481.091
253072_at	invariant	invariant	invariant		5261.67	5367.33	3966.67	4733	3282	3418.67	3381	3780	3433.67	4223.33	3390.67	3248.33	4945	4376.67	5599.67	1962.87
253094_at	invariant	invariant	invariant		66.4233	67.9067	53.1067	70.52	54.97	63.0967	53.84	55.5833	57.19	76.16	54.5733	54.9533	64.26	79.7667	60.05	43.0733
253230_at	invariant	invariant	invariant		2818.33	2809.67	2882.67	3062.67	1884.33	2472	1681.33	2231	1736	2550.33	1700.67	2366.33	2936.67	2002.33	2897.33	557.591
253280_at	untested invariant	untested invariant	untested invariant		2909	2581.33	2957	2650.67	2514.67	2609.67	3410.33	2792.33	3140.67	3019.33	2840	2584.67	4316.67	3368.67	3450.67	2838.26
253287_at	invariant	invariant	invariant		448.433	480.833	357.7	426.833	371.167	322.7	327.367	325.233	322.6	368.867	312.133	339.467	406.767	338.467	391.1	231.439
253306_at	invariant	invariant	invariant		228.367	234.2	173.8	214.633	222.233	174.167	273	258.267	251.7	188.267	279.833	202.6	217.4	248.133	217.7	177.863
253355_at	invariant	invariant	invariant		438.367	394.7	392.6	588.367	605.533	596.967	408.833	251.467	397.833	416.133	408.567	498	420.7	710	662.6	531.866
253395_at	invariant	invariant	invariant		272.367	261.7	209.933	294.367	229.9	204.233	233.367	212.467	223.133	240.8	227.067	202.967	260.5	221.933	174.833	164.042
253441_at	invariant	invariant	invariant		69.1433	66.73	94.8467	53.0733	74.4867	81.3867	66.3367	80.5567	70.4367	104.533	68.9033	79.1067	95.1	65.8267	76.73	49.5811
253601_at	invariant	invariant	invariant		237.667	284.233	133	275.3	178.133	204.133	137.133	188.533	142.367	261.267	125.367	170.4	204.567	176.3	210.233	285.435
253826_s_at	invariant	invariant	invariant		11164.3	11276.3	9852	10062	11094.7	8659.33	10569.7	10312.3	10418.7	10116.7	10420	8559.67	12083	10414.3	9896	4154.25
253897_at	invariant	invariant	invariant		129.6	118.663	218.8	87.3567	147.8	157.1	139.767	202.6	167.567	194.3	171.367	167.933	244.733	202.567	171.033	132.55
253959_at	invariant	invariant	invariant		1037.07	1161.43	787.267	1212.33	629.067	782.767	565.7	697.8	550.6	763.233	559.7	778.267	669.9	682.367	848.733	419.2
253983_at	invariant	invariant	invariant		247.167	237.733	242.133	280.7	247.567	224.833	187.933	153.4	196.233	205.167	232.633	211	205.867	222.467	234.067	187.762
253994_at	marker	marker	marker		626.767	1064.6	650.333	390.567	1137.33	908.1	1398.67	2676.33	1043.33	2404.67	1015.8	768.633	837.5	508.067	661.667	930.014
254087_at	invariant	invariant	invariant		332.733	315.467	425.233	333	339.567	401.733	435.267	454.367	426.5	374.733	397.667	443.6	570.7	374.6	390.867	850.864
254131_at	untested invariant	untested invariant	untested invariant		707.767	630.9	416.033	599.133	662.667	471.533	693.267	463.367	762.033	393.333	751.433	444.5	538.9	398.7	358.333	426.674
254172_at	invariant	invariant	invariant		740.733	829.067	714.033	714.433	773.767	754.4	637.533	674.933	639.2	718.533	617.9	715.7	806.667	839.1	805.933	1411.45
254206_at	marker	marker	marker		38.0267	34.9033	55.76	53.16	23.0033	21.3633	20.83	33.7133	23.3267	23.5767	27.3967	23.0267	95.3867	30.6267	36.4767	75.5614
254227_at	untested invariant	untested invariant	untested invariant		4488.67	6128.33	4084.67	3711.67	6774.33	3080.33	5175.33	8372	5206.33	4639.67	4945.33	2887.33	3199.33	2319	1962	5646.57
254254_at	untested invariant	untested invariant	untested invariant		51.95	62.0867	33.94	67.33	36.5233	40.4	38.1867	44.6633	40.5867	41.57	41.7133	41.4833	44.7967	38.7	36.1567	29.4727
254386_at	marker	marker	marker		5011.67	4287.67	3612.67	4137.67	12313.7	12721	7133.33	3079.67	8134.67	8908.33	8733	12204.7	8958.67	6951.67	6376.67	8139.97
254451_at	invariant	invariant	invariant		255.733	216.7	201.9	240.7	201.067	240.8	353.567	399.2	316.133	342.133	282.267	259.833	183.133	144.8	171.867	172.713
254532_at	marker	marker	marker		242.133	390.5	230.633	361.233	250.9	688.533	421.033	679.8	419.1	684.633	408.8	614.867	263.233	214.033	199.933	184.129
254658_at	invariant	invariant	invariant		288.667	275.367	288.5	363.567	205.167	294.2	157.633	121.233	151	198.1	159.533	251.333	190.767	301.833	372.133	201.575
254877_at	untested invariant	untested invariant	untested invariant		78.8533	89.6133	78.05	128.767	64.4967	78	62.75	42.7633	60.1367	78.47	66.6967	58.8833	58.8967	98.02	93.0667	200.666
254903_at	invariant	invariant	invariant		4291.67	4177.33	4472.67	4057.33	4726.33	5181.67	5338.67	5359	5219.67	4945	4998.33	5580.67	5052.33	4819	4682.67	4275.61
254970_at	untested invariant	untested invariant	untested invariant		14660	14015	11055.7	17959.3	17076.7	17722.7	7764.33	6348	9384.33	14652	9269	15444	1603.67	17601.3	19350.7	13181.3
255042_at	untested invariant	untested invariant	untested invariant		102.937	94.2967	230.367	113.9	135.1	153.467	89.2967	96.6933	101.32	98.0333	128.6	128.733	248.3	193.533	220.833	211.782
255154_at	invariant	invariant	invariant		232.067	188.833	216.7	176.767	263.367	216.667	271.333	278.633	291.8	224.633	274.2	227.533	250.667	202	210.267	371.548
255220_at	invariant	invariant	invariant		7519.67	8063	4750.67	7820	8070.67	6354.67	7556	7355.67	7379.67	5996.33	7725	6382.67	6076.33	7039.67	6391	8024.02
255459_at	invariant	invariant	invariant		8404.67	9540	5026.67	9152.33	6535.33	5222.67	6750.67	7472.33	6578.67	4958	6919.33	5025	4486	5787.67	5160.67	8836.35
255737_at	invariant	invariant	invariant		446.267	416.7	261.9	452.967	273.767	219	221.3	162.967	229.833	223.3	214.5	201.767	335.7	351.267	281.1	437.306
255752_at	invariant	invariant	invariant		1720.67	1748	2473	2548.33	2151.33	2330.33	1732	1823	1934.33	1961	1878.33	2077	2606	2628	2432	3492.43
255786_at	marker	marker	marker		7806	715.567	693.933	1778	1965	2928.33	2081	3683.67	2436.33	11271.3	2630	8381	18.8467	272.833	261.833	82.3624
256243_at	marker	marker	marker		2562.67	399	97.1367	66.3467	25.33	35.5267	45.6867	277.967	39.82	73.1133	35.06	63.5633	3558	385.367	470.167	87.9265
256267_at	untested invariant	untested invariant	untested invariant		2189	2081.67	2533	2388	2074.33	2011.33	1722.67	1351	1634.33	1933.33	2016.67	1989	1890.33	2166.67	2472.67	883.222
256385_at	invariant	invariant	invariant		8310.67	8062	7575.67	3893.33	6075	3176.67	9219.67	12735.7	9894.67	7266.67	9934.33	5233.33	5651	5228	6809.67	4091.94
256640_at	invariant	invariant	invariant		13.1233	11.2533	12.16	13.3367	11.81	13.58	11.92	13.3767	12.4567	11.6123	12.4533	11.6833	13.6367	14.6467	13.8933	16.9155
256993_at	invariant	invariant	invariant		202.6	223.033	184.933	190.2	174.8	181.667	236.667	247.433	208.633	227.067	213.733	209.667	158.167	156.633	184.6	281.741
257157_at	invariant	invariant	invariant		231.9	232.967	329.1	225.533	272.3	233.3	354.667	555.633	353.933	247.667	377.933	279.567	258.333	251.233	291.033	245.301
257208_at	untested invariant	untested invariant	untested invariant		69.1967	79.7633	65.9033	60.68	70.0067	57.7167	70.4333	99.4567	69.1967	73.78	76.3467	65.7633	71.4067	59.9133	80.9633	127.941
257251_at	invariant	invariant	invariant		1766	1591.33	1430	1780	2101.33	2282.33	2060.67	1597	2057.67	2242.33	2122.33	2237	1856.33	1811.33	1799.33	2793.15
257313_at	marker	marker	marker		9462	8995	7525	11418.3	4531.33	8390	2251.67	1234.33	2831	4114.33	2789	5133.67	11294.7	13593.3	13868.3	2992.48
257601_at	invariant	invariant	invariant		83.7433	81.25	105.767	63.25	112.3	76.29	95.2133	90.9267	110.8	78.5833	112.633	74.8967	106.023	99.9167	93.8933	29.2942
257677_at	invariant	invariant	invariant		240.2	256.967	345.2	193.1	490.833	315.233	358.333	359.4	372.133	347.5	394.133	320.333	472.233	441.6	382.7	470.698
257732_at	invariant	invariant	invariant		123.727	120.933	299.433	89.7667	277.333	239.433	239.933	411.467	262.367	222.6	283.833	247.233	275.6	233.867	218.5	123.962
257991_at	invariant	invariant	invariant		179.767	225.233	87.2433	204.833	90.71	156.867	87.6667	187.033	83.8633	192.367	84.9633	171.033	110.233	127.7	155.6	168.235
257996_at	untested invariant	untested invariant	untested invariant		507.9	541	188.967	428.067	367.133	307.533	403.167	553.8	402.133	381.6	368.867	329	259.1	276.767	260.6	473.611
258037_at	marker	marker	marker		299.4	298.167	104.367	233.333	169.633	69.0133	1126.33	3397.67	681.833	881.3	690.867	500.933	347.367	72.2967	67.34	606.43
258056_at	untested invariant	untested invariant	untested invariant		76.55	87.1133	101.183	90.82	46.39	62.06	59.9267	81.21	53.0767	83.9167	52.66	57.4333	78.1067	61.9	71.5333	97.2302
258127_at	untested invariant	untested invariant	untested invariant		718.367	702.533	528.767	856.433	452.867	635.467	405.4	483.267	441.567	694.767	420.633	566.3	476.7	542.3	639.8	199.05
258328_at	invariant	invariant	invariant		111.967	102.233	99.45	113.7	132.3	128.767	148.933	127.533	137.967	117.633	130.6	129	113.053	118.767	104.2	58.9359
258433_at	invariant	invariant	invariant		8390	8040.67	9390	9028.67	9760	8785.67	7724.33	7702.67	7911.33	8386.33	8284	7657.33	12500.3	12251.7	8958.33	5645.93
258516_at	marker	marker	marker		32.4	16	122.733	10.2167	14.0333	9.97867	29.1833	201.867	23.3633	37.5833	27.5167	15.05	30.9033	13.5033	14.4867	13.2418
258569_at	invariant	invariant	invariant		6423.67	5397.67	12890.3	7609	7422.33	9650.67	6063.67	7573.67	6242.67	9996.67	6151.33	9881.67	9703.67	9615	10834	8319.54
258680_at	invariant	invariant	invariant		9068.33	7789	9231.67	7744.33	8741.67	9863.67	9278	9550.67	9368	10082.7	8587.33	10394.3	7822.67	6049.33	8577	11048.4
258681_at	invariant	invariant	invariant		4403.67	4738.33	4159.67	4024.33	3260	4190.67	3389.33	4056.33	3346.33	4130	3367.67	3656	3710.67	3277	4455.67	851.692
258748_at	marker	marker	marker		25.5967	34.5933	617.833	22.21	24.05	22.1633	26.4667	34.92	25.6633	29.3033	24.34	24.6	28.43	22.4233	22.28	37.5641
258791_at	marker	marker	marker		16711.3	5836.33	199.633	1275	1064.33	1511.67	2199.33	3419.67	2672.67	3267.67	1196.67	8389	3531	2827.33	2679	109.332
258846_at	untested invariant	untested invariant	untested invariant		1765	1667.33	1721	1773.67	1315.33	1697.67	1126.33	1426.67	1151.33	1607.33	1252	1563.33	1683.67	1641.67	1832.33	535.976
258909_at	invariant	invariant	invariant		131.6	117.433	139.033	138.767	135.267	158.6	176.767	147.5	174.333	158.367	158.333	140.467	212.233	174.633	145.7	252.892
259088_at	invariant	invariant	invariant		111.767	129.433	82.67	108.02	128.553	120.533	124.567	142.8	127	127.6	128.233	115.567	101.247	78.2133	89.8633	45.9848
259119_at	invariant	invariant	invariant		638.633	695.333	596.5	794.333	757.833	563.533	811.133	537.067	782.9	579.667	740.1	574.733	520	710.667	610.933	654.977
259156_at	invariant	invariant	invariant		306.667	316	343.2	252.933	286.733	436.467	398.533	788.133	426.933	460.967	404.5	460.3	487.533	413.9	354.5	412.394
259280_at	invariant	invariant	invariant		329.133	338.633	251.167	320.1	331.8	264.633	298.933	256.167	293.067	246.433	298.667	270.967	362.867	291.867	325.667	327.939
259333_at	invariant	invariant	invariant		98.2067	100.11	69.6833	128.833	104.633	89.8433	125.867	92.8567	115.2	103.233	115.767	93.3667	82.33	90.2867	102.817	83.834
259361_at	invariant	invariant	invariant		9174	9389.67	7837.33	10314	8217	11046	4682	4685	5305.67	7935	5747.67	9267.33	9510.33	9863	11730	9800.65
259407_at	invariant	invariant	invariant		571.433	547.467	590.033	571.167	608.5	566.6	540.433	495.467	531.033	590.633	558.167	604.667	546.367	576.8	594	576.779
259504_at	invariant	invariant	invariant		4198	4489.33	4984.67	6315.33	3388.33	6714.67	2356.67	1256.67	2429	2741.33	2662.33	4592	3134.33	5057.67	4670.67	9348.9
259574_at	marker	marker	marker		9.67833	9.61167	4357.67	13.4233	13.4	12.8833	10.9767	12.3033	14.1133	11.364	12.35	12.2067	16.5333	24.3167	31.58	308.435
259700_at	untested invariant	untested invariant	untested invariant		58.15	44.46	78.26	49.9733	58.0367	61.6433	60.9467	106.733	60.1833	87.7667	58.62	61.91	51.8167	51.63	58.7067	98.4637
259764_at	marker	marker	marker		450.5	764	260.433	534.667	789.6	620.3	1528.67	702.667	1045	820.567	1102.67	694.567	428.167	330.067	312.033	113.658
259925_at	marker	marker	marker		2695	1762.67	977.633	2855.33	1682	3241.33	1745.33	7908.33	2278.67	7071.67	1968.67	6304.67	17.2033	70.3467	65.3867	276.111
260274_at	marker	marker	marker		778.367	1111.83	632.8	602.733	1368	497.6	4101	759.233	3444.33	677.933	3115.33	861.833	1172	571.2	672.233	1287.47
260339_at	untested invariant	untested invariant	untested invariant		174.567	159.567	242.2	158.2	170.433	150.4	169.667	193.967	161.233	171.6	171.2	158.1	325.733	293.433	215.167	197.041
260416_at	untested invariant	untested invariant	untested invariant		55.6933	50.8033	114.467	35.25	97.4567	99.3567	99.2233	126.5	133.933	111.533	127.167	125.2	154.167	159.833	118.867	188.082
260516_at	untested invariant	untested invariant	untested invariant		154	147.467	104.67	151.9	84.95	110.867	85.9233	112.833	93.33	109.297	84.3033	104.837	105.003	101.38	120.7	172.382
260623_at	marker	marker	marker		58.3633	65.8	24.61	67.0333	376.567	51.4167	343.733	34.2733	250.9	89.2167	228.3	187.933	25.0467	30.4733	36.1067	27.4368
260927_at	invariant	invariant	invariant		588.833	551.333	266	578.567	407.8	611.833	281.833	420.367	296.933	604.133	307.7	527.133	339.633	403.933	375.833	1135.53
261018_at	invariant	invariant	invariant		2753.67	2726.33	2175.33	2171.67	2547	2108	2490.67	2028.33	2568	2252.67	2694	2170.33	2342.67	1803.33	2144.67	564.12
261164_at	invariant	invariant	invariant		216.4	226.667	182.433	239.233	189.067	188	191.5	174.233	179.4	150.6	169.733	192.433	125.867	168.5	155.467	227.49
261270_at	invariant	invariant	invariant		5378	5267.67	8591.67	6020.67	7291	6989	6389.67	6456.33	6718.67	6891.67	6545.33	7370	6155.67	6712.67	7087	1813.87
261304_at	invariant	invariant	invariant		2439.33	2116.67	2413.33	2332	2163.33	2525.67	1356	4834.67	1546.33	3698.33	1888	2726	1938.33	2152	1741.67	2024.69
261412_at	marker	marker	marker		10254.7	10026	6576.67	6772.67	10209	6904.33	11404.3	9871.67	11093	8201.67	10700.7	8575.67	6295	5737.67	7456.33	6401.9
261438_at	untested invariant	untested invariant	untested invariant		14510	14270.3	10341.7	14250.3	15329	12518	12976	13867.3	13021.3	14365	13554	11781.7	18341.7	13516.7	16807.7	2409.19
261490_at	untested invariant	untested invariant	untested invariant		5822	5285	8557.67	5890.33	4679.33	6334.33	6181	7772	5822	6739.67	5672.67	6942.67	5799.67	5275	6913	11889.7
261520_at	invariant	invariant	invariant		378.267	350.533	523.7	250.233	441.367	525.8	546.733	714.9	652.567	494.5	607.233	569.167	421.767	448.7	413.4	260.46
261627_at	invariant	invariant	invariant		482.267	411.033	562.433	385.6	496.4	341.8	658.733	532.767	599.333	403.6	595.533	423.067	323.467	382.2	480.033	650.916
261760_at	invariant	invariant	invariant		34.6233	43.4567	23.7867	45.9267	28.0533	27.2267	30.9567	36.2433	28.4967	30.64	26.8667	27.0967	20.09	26.02	25.07	34.1963
261770_at	invariant	invariant	invariant		711.833	632.633	693.467	507.533	663.5	773.1	795.233	1527	801.867	904.6	719.2	889.633	646.567	536.3	753.567	2354.22
261808_at	untested invariant	untested invariant	untested invariant		212.9	201.667	296.7	222.233	240.933	166.133	262.967	219	260.733	204.3	243.833	165.767	218.3	214.067	210.8	398.833
261897_at	invariant	invariant	invariant		401.567	386.467	261.033	322.867	402.633	298	457.9	461.867	445.367	319	447.367	357.033	337.333	361.167	384.033	319.258
261939_at	invariant	invariant	invariant		1172.67	957.033	1189	1005.77	840.433	965.5	960.5	962	952.333	1078.33	853.2	1060.33	1279.67	741.933	1098	325.106
262053_at	invariant	invariant	invariant		343.467	328.933	344.367	211.733	418.9	417.1	448.833	420.333	471.567	494.733	420.233	467.533	320.4	258.867	321.667	546.483
262058_at	invariant	invariant	invariant		303.033	373.733	240.7	371	222.4	258.8	260	347.9	235.433	245.533	212.5	237.367	261.2	269.633	248.633	196.763
262064_at	invariant	invariant	invariant		5048	4126	6231.33	5267.33	5287	6083	6167.33	5847	6013.67	5829	5989.67	6798	5412.33	5101	5482	6223.58
262078_at	untested invariant	untested invariant	untested invariant		215.933	215.033	196.9	189.7	255.6	236.2	265.433	250.133	269.667	239.933	253.2	223.333	326.133	287	273.067	266.209
262145_at	invariant	invariant	invariant		408.7	413.6	439.933	491.6	467.8	392.867	550.233	431.233	505.867	407.6	494.333	416.1	383.6	360.6	407.4	637.695
262222_at	untested invariant	untested invariant	untested invariant		147.5	125.333	111.3	107.8	116.767	118.9	108.75	101.81	97.18	138.267	99.1733	148.6	119.2	81.1133	112.053	127.768
262249_at	invariant	invariant	invariant		90.0033	93.7333	151.367	105.733	112.233	89.1967	108.4	90.6167	96.11	102.717	97.2567	85.87	144.4	105.393	100.367	97.6066
262390_at	invariant	invariant	invariant		16.6567	17.8133	14.35	13.94	16.59	15.99	15.8233	13.3033	16.5867	15.2233	16.6967	16.0667	14.71	14.39	14.2333	21.0801
262442_at	invariant	invariant	invariant		2160	2094	2282	1826.33	1707.67	1704.33	1347	1600.33	1497.33	1762	1435.67	1697.67	2514	2083.33	1919	472.016
262476_at	untested invariant	untested invariant	untested invariant		1123.33	1168	1217.67	1254.33	1022.87	907.2	1539	1362	1464.33	912.267	1218.33	924.967	1288.33	1143.33	950.567	1155.68
262492_at	untested invariant	untested invariant	untested invariant		422.533	416.867	475.4	464.967	435.733	293.067	402.567	347.633	416.033	293.167	467.9	307.6	504.367	583.4	444.833	892.837
262557_at	untested invariant	untested invariant	untested invariant		10535.3	10811.3	6118.67	14029.7	13113.3	13594.7	6706	5177.67	8001	10834.7	8268	12152	686	13605	13149.7	1258.32
262621_at	invariant	invariant	invariant		942.367	816.2	649.633	754.833	732.433	910.233	820.3	1033.9	871.233	849.833	817.9	890.933	657.067	480.933	600.8	1480.77
262824_at	invariant	invariant	invariant		2706.67	2162	1688.67	2196.67	1809.67	2293	2152.67	2525.33	2004	2239	1782.33	2408	1925.67	2659	2084.67	3224.67
262869_s_at	invariant	invariant	invariant		306.6	328.133	279.9	266.767	259.9	274.467	293.333	243.733	304.733	283.967	291.2	264.4	223.433	202.133	215.033	190.296
262909_at	invariant	invariant	invariant		326.933	357.267	439.833	409.667	466.533	373.8	466.2	383.8	475.767	410.367	432.633	349.5	526.933	595.2	527.2	856.626
262947_at	marker	marker	marker		3860.33	7172.33	876.367	6630	1155.57	2142.67	479.333	541.167	555.133	798.033	550.367	1361.67	4482.33	8345	6758	1023.86
263050_at	invariant	invariant	invariant		203.367	179.867	282.4	204.9	230.133	382.1	222.367	229.367	238.867	265.933	218.467	292.733	272.667	360.733	322.767	272.599
263160_at	invariant	invariant	invariant		940.733	775.867	1005.83	1002.13	946.267	1350.33	576	593	651.267	970.6	682.967	1168.33	1176	1235.67	1080.33	700.281
263235_at	invariant	invariant	invariant		382.267	437.567	284.2	487.633	253.367	376.967	351.5	488.133	349.5	454.633	324.767	368.2	401.233	277.267	285.167	514.287
263427_at	untested invariant	untested invariant	untested invariant		81.9567	83.71	80.7933	118.523	54.37	80.9467	40.0733	57.6633	41.1	95.5933	37.6067	57.5267	77.9767	87.6067	100.41	88.7435
263663_at	invariant	invariant	invariant		6356.33	6550.67	5768	5364	5442	7194	4492.33	5325.67	4399.67	6342.67	4586.67	6843.33	6058	6497.33	8677.33	6760.74
263790_at	untested invariant	untested invariant	untested invariant		55.7833	58.2967	68.1333	39.53	63.99	55.0333	75.21	88.1567	79.0133	64.7433	82.3033	62.4167	67.6333	66.5667	54.84	78.2908
263878_s_at	invariant	invariant	invariant		303.2	270.4	460.567	235	425.9	429.2	288.733	263.6	350.067	391.333	346.1	368.4	287.467	415.1	364.867	92.4313
263958_at	invariant	invariant	invariant		219	186.767	194.733	223.467	362.267	474.533	219.433	210.267	229.867	317.7	225.267	375.233	192.633	266.433	260.433	491.825
263984_at	untested invariant	untested invariant	untested invariant		120.5	149.447	107.367	159.467	133.133	118.9	106.5	134.333	100.93	121.933	105.933	109.267	122.9	126.567	139.933	157.783
264063_at	invariant	invariant	invariant		141	152.133	292.667	128.733	230.233	269.9	218.9	296.733	235.433	307.433	235.867	264.733	240.2	191.567	218.933	582.349
264092_at	untested invariant	untested invariant	untested invariant		16043	15509.7	11569	17579.3	19662.7	20096	12952.3	13308	13962.3	17487	14032	18933.7	2255.67	17417	19422	5614.01
264249_at	invariant	invariant	invariant		538.5	582	595.1	524.433	487.2	618.533	640.467	461.067	589.667	604.5	585.5	701.667	494.967	342.967	465.967	1189.7
264290_at	invariant	invariant	invariant		86.58	76.0233	92.7567	93.6867	74.3	77.58	100.68	112.567	95.2533	83.6933	86.8433	86.9133	73.36	69.0067	76.56	212.553
264366_at	invariant	invariant	invariant		401	370.567	191.2	345.8	302.633	213.133	368.9	287.667	354.5	225.6	339.967	220.767	177.833	247.8	227.833	132.081
264372_at	untested invariant	untested invariant	untested invariant		1098.77	688.733	3963	1200.33	2280.33	2575	1416.33	804.533	1885.33	2322.33	2160.67	1961.33	4002.33	1834.67	2714.67	1860.57
264392_at	invariant	invariant	invariant		58.83	54.8567	51.1233	38.95	59.41	52.69	62.8533	68.7033	62.5133	61.0933	69.3533	55.1467	55.7633	46.9233	47.97	84.3401
264607_at	invariant	invariant	invariant		1394.33	1736.67	2169	1355.67	2546	1591	2825.33	2576.67	2847.67	1775.67	2783.33	1731	1641.33	2312.33	2281	2667.8
264724_at	untested invariant	untested invariant	untested invariant		593.067	508.067	556.4	652.7	358.4	407.667	429.3	463.067	374.533	445.967	377.9	503.933	340.567	359.633	453.067	1116.4
264750_at	untested invariant	untested invariant	untested invariant		84.2233	96.0933	71.7	80.5867	79.1933	63.1933	87.2667	133.6	88.6067	110.233	107.717	79.6433	86.73	73.4767	57.2067	97.3048
264875_at	invariant	invariant	invariant		2048.33	2090.33	1626	1933	1908.67	1843	1795.67	1610.67	1804.33	1807.67	1540	1803	2192	1987.67	1830	3223.25
265033_at	untested invariant	untested invariant	untested invariant		14345	13807	8245.33	17527.3	18158.7	17426	9945.33	8025.33	11453	14467.3	11585.7	16021.3	1811	17828.7	18605.3	13308.1
265129_at	untested invariant	untested invariant	untested invariant		145.533	164.433	136.767	136.6	107.823	116.367	174.9	168.8	162.567	111.3	148.267	125.1	140.8	145.133	128.267	66.2295
265256_at	invariant	invariant	invariant		368.867	391.833	330.433	393.733	318.367	311.167	259.567	318.7	261.233	280.8	271.067	301.5	320.6	356.3	325.633	246.664
265593_s_at	invariant	invariant	invariant		623.367	699.033	691.867	853.467	654.9	572.233	724.733	602.333	706.1	624.2	754.233	538.833	927.067	1203.67	640.7	840.601
265611_at	untested invariant	untested invariant	untested invariant		14426.3	16083	6142	15286	14443.7	19440.3	8003.33	14028	9499.67	17298.3	9995.67	18452	63.4467	3727	1679	1090.69
265627_at	untested invariant	untested invariant	untested invariant		230.933	219.967	365.133	171.533	364.067	264.433	373.567	365.333	454.967	301.633	481	283.033	315.867	289.467	241.233	252.25
265697_at	invariant	invariant	invariant		375.433	313.967	374.567	396.033	383	387.233	205.167	178.867	228.167	340.467	259.033	334.4	473.267	520.233	531.367	412.772
265778_at	invariant	invariant	invariant		356.767	373.567	737.467	349	486.967	400.9	424.8	383.7	406.267	398.133	457.267	422.133	718.367	562.533	574.033	456.498
266138_at	invariant	invariant	invariant		455.367	495.833	331.667	481.433	311.6	285	306.833	277.867	297.8	296.733	336.667	293.3	385.1	320.267	302.9	257.149
266185_at	invariant	invariant	invariant		190.867	200.6	168.567	160.067	273.833	248.8	289.7	219.233	308.367	283	265.267	252.7	179.733	231.3	242.567	199.022
266260_at	invariant	invariant	invariant		868.3	1196.33	917	874	1080.33	1048	1104	1380.33	1084.33	1236	1117.33	1003.37	874.4	995.533	872.2	1066.4
266385_at	marker	marker	marker		3447	7539.67	819.567	1996.4	150.647	2055.67	349.233	13696.3	179.367	4546.67	92.8067	2272.33	26.41	372.967	41.6567	17.4109
266542_at	invariant	invariant	invariant		113.967	124.367	117.1	113.74	119.467	97.49	123.967	103.86	106.33	97.01	113	101.72	114.533	103.493	102.097	110.491
266547_at	invariant	invariant	invariant		184.367	187.833	182.567	202.967	197.633	198	99.62	111.367	129.533	169.433	134.633	186.633	196.233	222.733	262.2	309.51
266595_at	invariant	invariant	invariant		67.2067	81.12	224.333	80.4767	172.767	144.267	151.333	138.667	167.967	128.5	186.167	143.967	210.633	187.233	140.5	525.631
266626_at	invariant	invariant	invariant		103.833	103.233	85.3033	108.673	95.75	96.5067	112.467	127.7	114.033	113.233	111.6	97.4033	112.667	106.767	81.88	54.5826
266694_at	invariant	invariant	invariant		1194.67	1212.33	1170.33	1267.67	1395.33	1176.33	1280	978.733	1358.33	1088.33	1448.67	1130.67	1056.67	1363.67	1367	166.708
266939_at	invariant	invariant	invariant		4468.33	4600	3477.33	3008	3793	4990	4013.33	4329	4087.67	4796.67	4091.67	5092.67	4565.33	4318.33	3442	5452.91
267071_at	invariant	invariant	invariant		218.2	218.233	231	281.333	148.833	198.1	189.233	152.733	173.733	175.3	166.133	172.5	168.1	166.933	192.233	326.343
267301_at	invariant	invariant	invariant		1533.67	1553	1421.67	1526	1395.33	1288	1883.33	2563	1856.67	1372.67	1829.67	1384.33	1502.67	1258.33	1292.67	1504.84
267331_at	invariant	invariant	invariant		30.38	24.5967	31.7933	30.1033	32.53	34.1267	35.08	25.7967	35.8533	29.6833	33.4933	34.0467	31.3333	32.6467	35.0133	30.8614
267346_at	marker	marker	marker		439.333	461.1	238.033	407.467	422.267	491.1	361.6	368.667	418.667	354.5	396.733	451.8	332.033	279.033	241.733	261.425
267436_at	marker	marker	marker		144.3	350.3	42.5933	60.26	499.267	83.9533	6687.67	928.867	5029.67	1414.33	4634.67	1524.67	22.4367	29.88	28.0233	23.169
267583_at	invariant	invariant	invariant		126.5	123.033	154.3	116.533	152.1	161.7	170.433	226.967	187.333	159.3	197.633	165.467	175.067	198.7	186.333	255.834
267642_at	untested invariant	untested invariant	untested invariant		305.067	320.233	285.833	286.333	293.9	264.833	318.067	277.333	312.067	250	339.267	255.633	321.133	316.633	356.267	509.594
AFFX-Athal-25SrRNA_s_at	Affymetrix control	Affymetrix control			179.42	267.1	20.8867	154.833	28.4733	66.4733	40.5733	71.54	30.35	179.8	31.5033	144.62	273.613	76.59	267.567	4184.93
AFFX-Athal-5SrRNA_at	Affymetrix control	Affymetrix control			9.16333	8.32233	11.4457	9.90133	13.2067	9.464	10.971	10.044	12.64	7.74167	14.58	11.2367	57.0233	37.2667	54.9467	134.499
AFFX-Athal-Actin_3_f_at	Affymetrix control	Affymetrix control			2972.67	3793.33	6571.67	4313	6859.67	5323	6472	4959	6494.67	5127	6747	5520.33	4660.33	5006.67	4097.33	5623.55
AFFX-Athal-Actin_5_r_at	Affymetrix control	Affymetrix control			270.3	338.167	310.833	360.3	273.767	434.567	244.467	274.167	243.733	362.333	220.3	367.867	126.4	218.633	239.667	45.8933
AFFX-Athal-Actin_M_at	Affymetrix control	Affymetrix control			1567.67	1751	3963	1929	3872.33	2815.67	4166	3147	4202	3021.67	4326.67	2839.67	2512.33	3247	2101.67	1182.38
AFFX-Athal-GAPDH_3_s_at	Affymetrix control	Affymetrix control			6775.67	7174.33	4861.67	5255.33	5088.67	4563	7199.67	6148.67	6901	4858.33	7013.67	5238.33	5824.33	4365.33	5249	6366.6
AFFX-Athal-GAPDH_5_s_at	Affymetrix control	Affymetrix control			3180.67	3399.33	2152.33	2559	1769.67	1951	3903.67	3036	3662.33	2058	3087.67	2288.33	2263.33	2066.33	2559.33	229.141
AFFX-Athal-GAPDH_M_s_at	Affymetrix control	Affymetrix control			6525.67	6934.33	4333	4903.67	4000.67	4491	6915	5857	6898.33	5074.33	5881.33	5327	4933.67	4245	5553	3632.75
AFFX-Athal-Ubq_3_f_at	Affymetrix control	Affymetrix control			12355.3	13430.7	9138.67	11586.3	11520	10032	11195.7	13090.7	11300	10810	12158	11028.7	8976.67	9022.33	9533.33	10553.1
AFFX-Athal-Ubq_5_f_at	Affymetrix control	Affymetrix control			7449.33	9235.67	5148	6766.67	7104.67	4890	7512.33	8521.67	7640	5691.67	8202.33	5793	4345	5376.67	4004.33	2732.13
AFFX-Athal-Ubq_M_f_at	Affymetrix control	Affymetrix control			5669	6984.33	3741.33	5574.67	5944	3582.67	6359.33	5472.33	6265.33	4192.67	6925.33	4577	4465.33	5243	3645.67	3099.43
AFFX-BioB-3_at	Affymetrix control	Affymetrix control			487.767	498.533	291.867	658.5	426.267	276.9	456.767	311	403.967	191.2	439.367	300.3	321.9	415.067	298.967	589.938
AFFX-BioB-5_at	Affymetrix control	Affymetrix control			464.067	488.6	269.867	606.933	434.8	265.467	411.6	292.867	360.5	188.8	393.067	281.233	353.433	404.767	297.533	421.409
AFFX-BioB-M_at	Affymetrix control	Affymetrix control			441.267	460.6	253.667	549.533	389.5	257.067	439.3	289.4	368.4	184.6	402	282.033	339.1	400.367	279.8	476.095
AFFX-BioC-3_at	Affymetrix control	Affymetrix control			575.933	559.833	368.6	781.533	516.9	343.033	518.033	344.6	451.667	242.967	472.233	388.567	451.733	505.3	380.4	659.989
AFFX-BioC-5_at	Affymetrix control	Affymetrix control			770.8	805.433	492.567	1004.3	658.233	423	648.867	415.3	581.633	301.5	611.8	463.967	573.933	726.967	531.133	810.654
AFFX-BioDn-3_at	Affymetrix control	Affymetrix control			2883.33	3224.67	2630.33	3975.33	3444.33	2055.33	3965.33	2229	3632.67	1511	3818	2281	3030.67	3832.67	2475	3400.2
AFFX-BioDn-5_at	Affymetrix control	Affymetrix control			1237	1214	795.733	1499	1071.37	696.467	1086.33	614.333	1008.6	480.933	1111	723.433	875.867	1189.33	743.767	1303.67
AFFX-CreX-3_at	Affymetrix control	Affymetrix control			7174.67	7243.33	6972.67	7223.67	9154.33	7106	8120.33	6862.67	8014.33	5390.67	8441.67	7553.67	8497.33	8762.33	7077.33	11709.5
AFFX-CreX-5_at	Affymetrix control	Affymetrix control			6131.67	6462.33	5519.33	6652.67	7470	5920	7043	5752.33	7225.67	4171.67	7338	6196.33	7192	7969.33	6029	10509.2
AFFX-DapX-3_at	Affymetrix control	Affymetrix control			1809	2157	15742	1889.33	697.3	658.033	662.367	429.1	655.5	600.067	641.533	667.067	90.1633	145.5	89.9033	4476.54
AFFX-DapX-5_at	Affymetrix control	Affymetrix control			1067.03	1330	9227.33	1135.83	202.243	223.433	270.733	150.267	236.7	214.833	245.033	261.567	40.0267	63.4433	37.2733	58.804
AFFX-DapX-M_at	Affymetrix control	Affymetrix control			1701.33	1962.67	15009.3	1816.67	500.267	546.133	574.467	353.033	526.833	523.3	488.9	583.567	73.02	140.867	80.13	2523.89
AFFX-LysX-3_at	Affymetrix control	Affymetrix control			424.133	653.267	8557	504	119	130.933	114	115.467	95.8367	126	107.767	126.23	28.9433	33.19	24.28	972.526
AFFX-LysX-5_at	Affymetrix control	Affymetrix control			163.987	202.867	4708.33	167.27	35.36	39.31	49.1533	41.1767	47.22	46.83	44.22	44.0433	13.4567	13.1733	11.75	43.0394
AFFX-LysX-M_at	Affymetrix control	Affymetrix control			181.467	225.7	5421.33	202.333	45.98	51.5767	54.09	52.5667	52.0067	56.45	50.4	50.8933	15.53	20.72	15.0433	262.686
AFFX-PheX-3_at	Affymetrix control	Affymetrix control			370.833	435.433	8236.67	354.933	98.2767	118.333	116.967	114.767	93.7667	126.633	92.3833	116.437	30.1367	37.3467	36.6167	746.571
AFFX-PheX-5_at	Affymetrix control	Affymetrix control			253.4	330	5017	269.867	50.8933	47.83	65.8733	46.74	61.1933	53.85	62.16	56.5567	18.3733	22.61	15.9267	31.9862
AFFX-PheX-M_at	Affymetrix control	Affymetrix control			252.6	314.6	5810	270.633	52.3533	51.4	71.5967	65.0967	60.4133	62.9267	67.83	59.0867	18.1233	22.9133	17.56	323.134
AFFX-r2-At-Actin-3_s_at	Affymetrix control	Affymetrix control			3493.67	4198	7298	4807.33	8767.67	7126	7639.67	5585	7860	6978.33	7810.67	6754	5277.33	6333.67	5319	6096.02
AFFX-r2-At-Actin-5_s_at	Affymetrix control	Affymetrix control			1447.33	1640.33	3866	1861.33	2566.67	3063.67	3322	2991.33	3567	3198.33	3093	2845.33	1667	2570.67	1986	189.614
AFFX-r2-At-Actin-M_s_at	Affymetrix control	Affymetrix control			1937.33	2154.33	4584.67	2726.67	4488.33	3645.33	4661.33	3484	4726.33	3578	4504	4232.67	3414	3826.33	2896	1639.39
AFFX-r2-At-GAPDH-3_s_at	Affymetrix control	Affymetrix control			9158.33	8126.33	5442	5921.33	5437.67	5228.67	8052.67	8551.67	8294.33	6295.33	7353.33	6228.33	6660.67	5158	7283.33	4327.97
AFFX-r2-At-GAPDH-5_s_at	Affymetrix control	Affymetrix control			6551.67	6701.67	4274	4988.33	4025.33	4443.67	7134	5942.67	7097.33	4782.33	5854.67	5352	4789.33	4359	5926	2429.88
AFFX-r2-At-U12639_at	Affymetrix control	Affymetrix control			9.482	14.9333	14.3433	11.233	12.9467	9.66667	10.9663	13.0067	12.1867	9.67467	11.3067	12.0833	13.17	13.2933	14.4267	16.6999
AFFX-r2-At-Ubq-3_x_at	Affymetrix control	Affymetrix control			10789.7	10562.3	6812.67	10099.3	10384.7	8680	9572.67	10723.7	9649.33	9198.33	10065.3	9764.67	7770.33	8621.67	8592.67	10243.1
AFFX-r2-At-Ubq-5_x_at	Affymetrix control	Affymetrix control			10496.7	11883.3	7103.33	9592.67	9493.33	8056.67	9081.33	11344.7	9381.33	9600.67	9843.33	8606	6225.67	7907.67	7804.67	3646.76
AFFX-r2-Bs-dap-3_at	Affymetrix control	Affymetrix control			1793.67	2193.33	10809	1724.67	732.667	620.733	697.4	432.833	688.3	559.7	714.967	674.533	91.4067	144.633	74.2133	3924.53
AFFX-r2-Bs-dap-5_at	Affymetrix control	Affymetrix control			1025.23	1310.33	7640	1097.07	206.56	196.933	271.833	144.6	239.2	203.467	233.433	239.567	36.26	69.0533	40.95	54.794
AFFX-r2-Bs-dap-M_at	Affymetrix control	Affymetrix control			1684	1983	12946	1825	559.967	580.867	622.5	394.6	568.433	546.567	559.433	589.833	73.48	145.367	90.01	3202.63
AFFX-r2-Bs-lys-3_at	Affymetrix control	Affymetrix control			332.067	448.067	7867	342.233	88.58	99.35	100.773	97.19	80.06	119.833	94.1333	104.827	28.5033	32.2	30.3333	862.755
AFFX-r2-Bs-lys-5_at	Affymetrix control	Affymetrix control			202.533	273.133	5834.67	218.6	50.8267	62.75	64.08	50.71	62.0733	66.55	59.7433	63.8767	15.3767	17.2167	11.38	50.006
AFFX-r2-Bs-lys-M_at	Affymetrix control	Affymetrix control			170.727	210.067	6309.33	172.567	42.83	38.86	62.9867	57.6567	57.1933	41.7767	63.9567	53.4133	18.1367	15.27	15.1	247.659
AFFX-r2-Bs-phe-3_at	Affymetrix control	Affymetrix control			531.633	736.567	7527	565	145.833	147.567	158.567	122.4	136.333	136.9	135.733	141.533	22.12	37.1733	29.34	1057.27
AFFX-r2-Bs-phe-5_at	Affymetrix control	Affymetrix control			439.8	537.833	8201.67	416.333	73.0367	75.2733	95.1033	66.0267	87.5933	74.39	98.78	90.1367	17.83	26.6067	21.2333	52.4926
AFFX-r2-Bs-phe-M_at	Affymetrix control	Affymetrix control			343	433.133	6741	364.967	69.9333	71.74	78.68	64.9033	70.89	80.82	82.0033	82.61	16.92	20.14	19.2667	394.692
AFFX-r2-Bs-thr-3_s_at	Affymetrix control	Affymetrix control			956.433	1131.47	12940.3	1029.07	272.533	176.833	306.833	145.2	256.9	176.133	243.333	185.6	55.2133	82.2133	51.0233	2836.69
AFFX-r2-Bs-thr-5_s_at	Affymetrix control	Affymetrix control			549.7	718.367	6737.67	629.7	84.6967	49.22	108.143	45.12	87.39	54.09	94.79	60.96	26.6933	39.4	31.8667	58.655
AFFX-r2-Bs-thr-M_s_at	Affymetrix control	Affymetrix control			585.767	751.767	9395.33	627.833	123.31	78.07	153.067	75.57	119.333	73.6333	124.533	91.93	32.2933	47.72	31.3467	752.723
AFFX-r2-Ec-bioB-3_at	Affymetrix control	Affymetrix control			509.133	542.2	338.367	738.833	509.167	282.533	518.533	320.833	441.367	230.367	452.133	312.667	354.567	471.667	361.267	522.538
AFFX-r2-Ec-bioB-5_at	Affymetrix control	Affymetrix control			653.9	648.2	382.733	785.933	574.2	345.867	656.8	373.567	541.633	283.567	577.533	410.633	502.467	491.633	389.267	759.465
AFFX-r2-Ec-bioB-M_at	Affymetrix control	Affymetrix control			705.033	804.2	463.867	850.967	634.767	381.967	735.267	413.1	627.167	312.3	618.367	470.033	592.767	598.4	484.633	583.081
AFFX-r2-Ec-bioC-3_at	Affymetrix control	Affymetrix control			1284.67	1247.67	851.733	1481.33	1114.9	702.633	1303.33	622.533	1026.33	548.9	1057.3	743.2	961.467	1301	778.467	1264.96
AFFX-r2-Ec-bioC-5_at	Affymetrix control	Affymetrix control			916.1	968.1	585.2	1269.93	875.467	528.667	861.933	498.833	747.433	368.7	721.733	578.2	727.933	1013.33	686.6	917.788
AFFX-r2-Ec-bioD-3_at	Affymetrix control	Affymetrix control			3519	3963.67	3307	4291.67	4544	2232.33	4652.33	2869.67	4100.33	1843.33	4428	2541.33	3888.67	4111.67	2666.67	4311.01
AFFX-r2-Ec-bioD-5_at	Affymetrix control	Affymetrix control			2163.33	2479.33	2122.33	2969.67	2648	1600.67	3489	1946	2964.67	1087.63	3264	1778	2590	2953	1780	2805.23
AFFX-r2-P1-cre-3_at	Affymetrix control	Affymetrix control			12105.7	11690.7	11285	12278.7	14204.7	12283	12396.7	11250.3	12138.7	10644	13021.7	13335	13386	14123	11987	17180.6
AFFX-r2-P1-cre-5_at	Affymetrix control	Affymetrix control			10521.3	10141	9878.33	10797.3	12019.3	10623	11032.7	9549.33	10493.7	8796.67	10860.3	11387.7	11906	12552.7	10834	15720.1
AFFX-ThrX-3_at	Affymetrix control	Affymetrix control			829.1	992.133	12323	844.7	233.933	153.9	259.467	132.9	214.6	156.367	197.6	166.167	46.7333	59.0633	49.0767	1907.91
AFFX-ThrX-5_at	Affymetrix control	Affymetrix control			349.833	464.067	5328	375.6	55.0633	30.73	75.4267	32.81	62.02	31.7533	65.21	38.51	23.1567	28.89	25.5233	44.1868
AFFX-ThrX-M_at	Affymetrix control	Affymetrix control			433.3	505.867	8317	415.767	77.11	41.0467	98.0233	44.67	83.1367	50.66	85.6333	54.0567	21.5067	30.4367	18.7667	546.242
AFFX-TrpnX-3_at	Affymetrix control	Affymetrix control			6.647	6.07733	8.43167	7.456	8.26933	6.97233	7.26867	7.77733	8.45067	5.474	8.46233	7.574	8.28067	8.71367	7.47967	10.2012
AFFX-TrpnX-5_at	Affymetrix control	Affymetrix control			9.648	8.71367	9.02367	11.4123	9.577	8.84133	8.53867	8.386	8.66167	6.66067	9.20633	9.15033	8.619	9.46333	9.41133	12.0775
AFFX-TrpnX-M_at	Affymetrix control	Affymetrix control			7.731	6.71533	9.00033	7.821	8.50333	8.045	7.40033	9.564	8.59567	5.661	8.94933	8.06267	8.96167	8.829	8.94533	10.1505
At1g08695_at	SCRL3	CRP0830	CRPSF010	0	6.541	5.427	15.59	6.18667	7.21333	6.455	6.866	6.68367	7.03033	5.11167	6.79967	6.99733	7.88233	7.17433	7.17333	10.778
At1g10705_at	MEG	CRP5515		1	25.6867	30.2533	19.0933	26.67	21.9967	23.5767	22.59	22.7033	21.6133	21.3333	23.6567	20.7767	18.8167	21.6667	26.46	16.2545
At1g10710_at	MEG	CRP5515		0	7.997	6.43733	7.90833	6.78033	7.36733	6.367	6.75567	6.51233	7.45833	4.66667	6.75633	6.959	7.88333	8.32867	7.63033	10.5569
At1g10717_at	MEG	CRP5515		0	11.3367	11.6803	12.14	11.3033	10.1387	9.979	10.1303	9.98567	10.8033	9.256	11.3133	10.127	9.64933	11.8933	11.8233	148.774
At1g10745_at	MEG	CRP5515		0	13.1367	14.4833	12.54	15.2967	12.58	12.8917	11.88	13.9633	11.3433	13.7467	11.6467	13.3667	13.05	13.9933	13.9533	28.1212
At1g10747_at	MEG	CRP5515		0	12.5793	10.624	41.1367	13.2133	12.6833	9.793	10.239	11.1	11.3153	8.74267	10.55	10.9317	15.5067	12.5233	13.3567	20.7941
At1g11055_at	DEFL	CRP1110	CRPSF104	1	9.47933	8.53733	12.2767	9.28267	10.4347	8.94833	21.66	11.87	12.95	7.961	12.9267	11.42	13.1467	10.8747	10.3823	13.6905
At1g13605_at	DEFL	CRP0940	CRPSF122	0	7.62533	7.13833	12.1467	7.12767	8.245	6.294	7.92633	8.088	8.47833	5.94333	8.298	7.80033	9.34833	9.02733	8.921	139.706
At1g13607_at	DEFL	CRP1040		0	6.59167	6.36733	7.69533	7.57933	7.55	6.417	6.916	6.76467	6.62267	4.40667	7.82633	7.926	7.39733	8.308	7.70967	411.572
At1g13608_at	DEFL	CRP1040		0	7.677	7.55033	10.093	7.82767	8.78233	7.73467	8.61833	8.70767	9.46533	5.741	8.04567	8.62267	8.69233	10.567	10.2063	17.0566
At1g13609_at	DEFL	CRP1040		0	20.7133	11.5867	10.5467	14.62	9.925	12.8267	8.191	9.12333	8.524	7.17533	8.503	10.5813	9.54267	14.9533	34.0033	32.6533
At1g13755_at	DEFL	CRP0920		0	6.538	6.25367	12.4167	7.28833	7.41633	7.41033	6.941	7.21167	7.691	5.80933	7.54833	7.50233	8.442	8.636	7.714	34.1801
At1g14182_at	SCRL28	CRP0830	CRPSF010	1	9.48267	10.4703	43.75	12.234	11.0167	8.82833	9.128	10.6423	10.6853	7.961	12.738	9.82233	19.8933	13.0767	16.4533	11.7719
At1g14755_at	DEFL	CRP0730		0	9.87833	11.5537	29.4233	9.11067	9.48	7.799	9.578	9.76133	9.333	6.40967	9.273	8.655	11.2547	10.334	9.28367	66.2644
At1g15757_at	DEFL	CRP0360		0	9.32433	8.63433	9.72967	8.79867	9.467	8.81267	8.72267	10.383	9.00767	8.437	9.67733	9.36433	9.88833	9.14733	8.79833	71.9385
At1g19610_at	pdf1.4; LCR78	CRP0100	CRPSF002	0	955	710.2	14.8033	120.46	41.6667	62.3633	260.333	24.0333	191.3	136.267	139	258.267	42.7233	291.633	208.233	14.8206
At1g24062_at	DEFL	CRP0300	CRPSF117	0	9.03867	7.84567	9.72267	10.0437	9.165	8.95133	8.73533	10.2353	9.073	9.52667	9.58667	11.3533	10.4073	10.5133	9.94667	65.3824
At1g27135_at	MEG	CRP5515		0	12.8933	10.8667	10.4363	10.5343	11.2867	10.2637	9.24833	9.76333	10.69	8.968	9.564	10.0863	11.6267	10.6933	10.6373	14.6186
At1g28335_at	LCR31	CRP0570	CRPSF006	0	9.58567	11.5667	231.9	9.952	10.77	9.039	9.71867	9.17567	9.528	8.70233	10.0717	9.366	10.3227	9.823	10.842	18.9093
At1g31245_x_at	DEFL	CRP1040		1	7.073	6.82133	9.44033	7.81367	7.982	7.65867	7.73867	8.85167	7.89633	5.997	8.32133	8.23867	9.23733	9.52633	9.321	11.5032
At1g32763_x_at	DEFL	CRP0300	CRPSF117	0	7.52967	6.351	8.87633	8.847	7.68467	7.67033	7.543	7.96067	7.15733	6.63167	7.594	7.82867	9.054	8.38567	7.72033	15.736
At1g33607_x_at	DEFL	CRP0220		0	8.37867	9.005	11.3367	11.5333	9.534	8.07267	7.99867	9.624	8.79267	7.33167	9.87467	8.77533	9.666	10.2743	10.0897	11.7145
At1g34047_at	DEFL	CRP0770		0	23.4633	22.5433	16.78	23.93	16.49	15.8267	17.9667	15.88	15.5067	15.9833	15.85	15.7867	34.1033	17.85	33.4033	24.7488
At1g35435_at	DEFL	CRP0960		0	10.6433	8.419	11.4667	11.237	9.16233	9.28133	9.373	10.282	10.1223	8.202	9.74667	10.057	10.2413	10.206	10.101	14.3295
At1g35537_at	DEFL	CRP0240		0	16.97	33.2533	21.7733	14.71	14.4533	12.0433	15.3	17.8567	13.8567	12.3367	13.3033	14.03	15.3067	14.4	13.15	38.2993
At1g47317_at	DEFL	CRP1050	CRPSF013	0	7.61467	7.41467	8.68167	8.906	8.67867	7.40167	9.02567	9.18233	9.17133	6.411	8.159	8.67067	9.96833	9.93767	8.871	96.6497
At1g47320_at	DEFL	CRP1050	CRPSF013	0	8.98067	8.84267	8.53733	8.291	9.80533	7.919	8.667	8.42	8.914	7.37067	8.74067	10.81	9.725	8.73567	9.74833	14.4817
At1g47540_s_at	DEFL	CRP0700		0	6.71033	5.749	8.92667	8.85633	7.56667	7.29267	6.74867	6.70767	7.35633	6.52667	7.92567	7.558	11.93	10.0923	8.735	498.45
At1g48422_at	DEFL	CRP1100	CRPSF013	1	20.1267	14.7767	20.6633	22.2833	17.23	15.9867	17.96	17.9867	15.7667	14.5633	15.7667	16.4333	15.96	20.3567	19.24	19.3221
At1g49435_at	LCR16	CRP0500	CRPSF006	0	7.522	8.28667	9.285	7.315	8.29167	7.77833	7.89267	9.17067	8.818	5.93133	9.45733	9.26533	10.184	8.38567	9.15833	106.752
At1g49715_s_at	DEFL	CRP0660	CRPSF009	0	6.215	5.842	49.3133	6.60633	7.01	6.418	6.061	6.87667	6.70333	4.66167	7.25	6.899	7.815	8.381	8.02833	15.4515
At1g51802_at	DEFL	CRP0650	CRPSF006	1	6.698	8.43567	8.37733	7.64233	8.296	6.97933	7.667	7.723	9.26433	5.28067	9.07233	8.05267	8.65233	8.669	8.09967	13.0441
At1g54445_at	DEFL	CRP0330	CRPSF004	0	16.57	13.5067	15.2733	19.2367	14.7533	13.1167	14.9133	15.7067	13.2667	17.09	12.0233	15.64	15.1967	17.0367	16.1667	42.1362
At1g55010_at	pdf1.5	CRP0090	CRPSF002	0	15.9733	18.2067	11.4	11.0163	11.5033	10.0373	10.5187	10.8613	9.88167	10.798	10.3	12.77	12.6	30.18	25.45	14.7552
At1g56233_at	DEFL	CRP0330	CRPSF004	0	7.57333	7.76867	8.31033	7.72533	7.565	6.019	7.90333	8.98667	7.725	5.01533	7.62167	7.388	8.16733	8.50233	8.27367	87.7809
At1g56553_at	DEFL	CRP0720	CRPSF126	0	7.18333	7.915	27.3	7.55367	8.846	7.874	9.10233	8.859	10.1123	6.344	8.71133	8.40667	10.251	10.0357	8.96967	27.06
At1g58055_at	DEFL	CRP0360		0	7.62233	7.031	26.49	9.314	8.626	7.73167	9.78933	8.62533	9.38633	6.54833	9.33667	8.39933	9.27567	9.89067	8.701	98.7071
At1g59833_at	DEFL	CRP0300	CRPSF117	0	5.58967	4.31633	7.61167	4.82033	6.66067	6.88933	6.138	6.55767	6.553	3.684	7.325	6.28	8.34167	7.75833	7.067	11.6512
At1g60983_at	SCRL8	CRP0860	CRPSF010	0	20.2967	27.7833	14.6233	26.7567	16.9967	18.02	17.5	16.6667	16.12	17.68	16.1333	15.9133	15.8533	15.7767	17.3433	47.2412
At1g60985_at	SCRL6	CRP0860	CRPSF010	0	9.58867	8.995	13.2867	9.80467	10.0607	8.17133	7.47167	10.4723	8.72967	7.11933	8.89767	9.46533	9.07933	8.868	8.81967	34.0601
At1g60986_at	SCRL4	CRP0860	CRPSF010	0	7.814	6.07467	8.74767	7.86233	7.95833	7.63467	8.669	7.52767	7.46267	5.633	7.98333	8.49833	9.46167	10.0263	9.464	42.3717
At1g60987_at	SCRL5	CRP0860	CRPSF010	0	16.62	14.3533	20.35	19.9833	14.13	13.8767	14.74	17.14	14.4033	12.5967	14.51	14.9533	14.63	15.3367	17.61	55.8995
At1g60989_at	SCRL7	CRP0860	CRPSF010	0	761.733	756.433	56.4433	572.1	374.033	438.233	161.6	324.467	194.333	395.867	238.6	329.967	3490.33	303.233	729.8	16.0064
At1g61070_at	pdf2.4;LCR66	CRP0000	CRPSF001	0	7.72433	6.22833	1023.67	7.25667	8.87267	7.26167	8.246	7.54833	7.99733	7.674	8.96933	9.202	9.596	9.655	10.0957	12.5158
At1g61685_at	DEFL	CRP0360		1	9.89167	9.547	10.6717	11.2033	11.3233	8.784	10.5557	11.1397	10.8027	8.76633	10.701	11.79	12.4433	10.895	11.98	13.0873
At1g61688_at	DEFL	CRP0360		0	10.122	9.72033	17.28	13.6633	12.9567	11.7167	10.6623	11.5233	10.4163	9.36167	11.1433	11.3427	13.9333	13.1373	13.8833	36.244
At1g63522_at	DEFL	CRP0980		0	6.44033	5.83133	11.395	6.64967	7.274	5.75267	8.13233	8.445	8.20633	4.93467	7.50267	7.38433	11.028	8.75933	7.85033	10.93
At1g63535_at	DEFL	CRP0980		0	14.9933	15.08	14.83	13.7933	10.8067	11.5567	12.0733	15.7467	11.7037	11.4467	13.7067	12.63	16.3	13.1033	18.2067	16.5502
At1g64107_at	DEFL	CRP0940	CRPSF122	0	9.868	8.79633	13.6967	10.8673	11.0933	9.77233	9.91267	12.6033	11.1083	8.367	10.4823	10.228	13.0867	11.65	10.262	14.0762
At1g64195_at	DEFL	CRP0240		0	23.3967	11.9163	13.05	12.4367	11.38	9.05967	10.8167	13.99	11.5537	13.7033	10.4067	11.439	18.4867	11.2577	10.9567	14.6921
At1g65113_at	SCRL2	CRP0830	CRPSF010	0	9.30933	8.478	119.927	9.71733	9.125	7.99667	7.148	9.21533	8.422	6.439	9.21633	8.90133	9.94033	10.262	10.858	22.8746
At1g65352_at	DEFL	CRP0940	CRPSF122	0	12.1633	11.7667	18.53	12.9267	12.1667	10.6643	12.56	14.27	13.2303	11.3937	13.5967	12.4933	13.91	11.24	13.5067	18.314
At1g68735_at	DEFL	CRP0500	CRPSF006	1	8.35867	15.2267	7.91333	7.50833	8.49433	6.949	7.186	10.782	7.42567	5.93533	7.74667	7.90767	8.58033	8.23333	7.764	51.37
At1g68905_at	DEFL	CRP0940	CRPSF122	0	6.60433	6.94333	20.9167	6.65533	7.965	6.82667	8.45	9.34167	8.002	5.05133	7.84867	7.55767	8.76067	9.66833	9.08533	20.2459
At1g68907_at	DEFL	CRP0940	CRPSF122	0	14.4367	18.77	16.6967	18.26	13.2767	14.83	11.75	13.93	12.7667	13.05	13.6733	12.95	13.52	16.0933	16.56	30.2865
At1g69818_x_at	DEFL	CRP0240		0	6.86867	6.69067	12.9633	7.53133	8.244	6.305	6.79633	7.419	7.36933	5.508	7.409	6.882	8.05433	9.092	8.53	18.1715
At1g69825_x_at	DEFL	CRP0240		0	6.259	6.122	7.30367	6.596	6.75067	5.674	6.93033	6.925	7.475	4.22567	7.229	6.44367	7.56	9.16533	7.523	12.2317
At1g69828_at	DEFL	CRP0240		0	18.82	34.3233	14.81	17.8867	16.5633	13.86	18.6733	22.0367	15.18	16.5133	14.7467	16.79	15.7733	16.5067	15.68	15.8772
At1g73603_x_at	LCR64	CRP0660	CRPSF009	0	6.29467	5.93133	12.15	5.90533	6.76267	5.716	6.33533	6.34833	7.50633	4.12233	6.416	6.39367	7.24467	7.40833	6.41833	20.1321
At1g73607_s_at	LCR65	CRP0660	CRPSF009	0	6.00167	5.338	41.18	5.755	6.454	6.76833	6.51433	6.467	6.852	4.445	7.928	7.19367	8.003	8.96167	8.264	15.5498
At1g75830_at	pdf1.1;LCR67	CRP0090	CRPSF002	0	6472.33	794.733	19.22	48.8367	23.5533	19.5967	56.6567	68.5567	76.24	28.6233	59.8467	30.8267	26.6533	27.4533	33.5367	9.91624
At1g76954_at	DEFL	CRP1000		0	10.3063	9.90367	11.9323	12.0267	12.4567	10.9723	11.404	9.907	10.8633	9.795	11.5493	12.38	10.1283	11.5133	10.343	13.8451
At1g77093_at	DEFL	CRP1000		0	6.35267	6.91033	9.22167	7.82533	7.39733	7.07567	8.71967	8.29467	8.44233	5.953	7.775	7.45633	8.525	9.40767	8.557	17.2188
At2g02100_at	pdf2.2;LCR69	CRP0000	CRPSF001	0	662.8	427.333	8591.67	369.5	1709	2099	350.933	424.867	519.5	1384.67	860.533	1253.33	6148	3118.33	7421.33	7190.63
At2g02120_at	pdf2.1;LCR70	CRP0000	CRPSF001	0	20.5433	19.7833	38.0533	16.9767	17.0133	14.6433	13.9967	15.8433	15.0633	15.09	17.9867	15.2167	597.767	102.093	617.4	472.321
At2g02130_at	pdf2.3;LCR68	CRP0000	CRPSF001	0	1575.33	1460.33	3615.67	2118.33	1006.33	2023	266.567	555.2	388.9	1323.67	552.467	1647.33	4336.33	1726.67	2820.33	588.56
At2g02135_at	LCR71	CRP0000	CRPSF001	0	15.85	18.4267	18.9733	17.4567	13.0133	13.6633	16.1367	18.5533	15.7767	12.9233	18.1067	15.6467	18.78	16.3133	16.6833	15.243
At2g02140_at	pdf2.6;LCR72	CRP0000	CRPSF001	0	8.21167	7.31633	464.9	9.04767	8.61367	8.18267	7.993	8.64133	8.63733	5.59433	8.69033	8.48333	7.44933	9.724	8.746	21.0284
At2g02147_at	LCR73	CRP0000	CRPSF001	0	25.6367	41.8133	27.3967	31.6033	20.8133	23.0467	22.19	32.1067	18.3633	18.6967	22.1567	21.3667	19.1233	23.8133	28.0267	367.513
At2g03913_at	DEFL	CRP0300	CRPSF117	0	7.81667	6.82433	8.56067	7.46967	9.13167	7.18833	7.15433	8.59133	7.802	6.79167	8.093	7.92767	7.94433	8.86167	8.39833	12.5604
At2g03931_x_at	DEFL	CRP0300	CRPSF117	0	9.40067	10.2083	10.61	11.9323	10.862	9.93533	10.7817	12.1307	11.3117	8.717	10.738	11.0293	10.2127	10.7933	9.723	25.554
At2g03932_x_at	DEFL	CRP0300	CRPSF117	0	6.12567	5.19867	7.25133	6.373	7.31533	6.01133	7.08433	7.476	6.85267	4.52433	7.31933	7.05233	7.95367	7.46867	8.14333	10.9008
At2g03933_x_at	DEFL	CRP0300	CRPSF117	0	5.196	5.10333	10.9937	6.82233	7.28833	5.67833	7.00767	7.141	7.65467	4.52733	7.418	7.288	8.23667	8.239	7.56467	61.534
At2g03934_x_at	DEFL	CRP0300	CRPSF117	1	6.768	6.257	8.15233	7.62	8.51367	6.99567	6.483	7.93967	7.70533	5.28633	7.65833	7.16333	8.15467	8.777	7.17567	10.9404
At2g03936_x_at	DEFL	CRP0300	CRPSF117	0	5.954	5.37567	8.35967	6.376	7.22567	6.01667	7.39933	7.892	7.43967	4.967	7.47	7.52233	7.44833	8.30533	8.576	10.7233
At2g03937.1_x_at	DEFL	CRP0300	CRPSF117	0	7.12233	6.45167	9.25233	7.21967	7.56833	5.80067	8.43533	7.398	8.31467	5.308	8.92467	8.298	8.76467	8.74367	7.78233	11.7094
At2g03937.2_x_at	DEFL	CRP0300	CRPSF117	0	6.30633	5.61867	10.996	7.429	6.71833	6.81067	6.71433	7.752	7.89833	5.63233	7.91967	6.984	7.82167	7.68967	6.716	18.0631
At2g03955_at	DEFL	CRP0300	CRPSF117	0	10.4967	8.983	10.0677	7.604	7.89733	7.513	6.46233	8.72167	7.72733	6.868	7.73067	8.29567	8.46467	8.40867	7.84033	51.366
At2g03958_at	DEFL	CRP0300	CRPSF117	1	7.49767	5.63967	7.18	7.76867	8.02967	6.44533	6.97467	7.64833	8.11967	6.44767	7.525	8.454	10.248	9.38933	8.918	11.3537
At2g04033_x_at	DEFL	CRP1060		1	9.12533	7.203	9.079	17.06	9.64267	10.262	8.26467	7.753	9.12067	7.09067	9.27333	9.02567	9.54233	8.75533	7.321	63.0653
At2g04034_at	DEFL	CRP1060		0	7.078	5.61167	8.663	6.427	7.41067	6.02667	6.962	7.047	7.361	5.06167	7.39567	7.03467	7.88767	7.63433	7.80667	57.3099
At2g04045_at	DEFL	CRP1100	CRPSF013	0	10.987	11.3193	10.8133	10.1787	9.31367	10.73	9.21567	9.79667	9.602	7.881	9.16933	11.2267	10.6967	9.72967	8.92533	16.3015
At2g04046_at	DEFL	CRP1100	CRPSF013	0	10.835	8.30767	13.37	11.4967	11.063	9.11533	10.3027	11.1107	10.4967	10.0563	11.5833	11.9967	10.6737	11.5133	10.576	22.4818
At2g04047_at	DEFL	CRP1100	CRPSF013	1	6.62633	5.37267	7.38233	6.19	7.47167	5.437	6.60633	6.40733	7.40767	4.22833	7.581	6.977	7.075	7.854	6.86033	9.59256
At2g04425_at	LCR82	CRP0330	CRPSF004	0	6.56733	6.15833	7.73367	7.072	7.50633	6.78467	7.24433	7.72333	8.167	4.72367	7.14967	7.12	7.554	7.80567	7.58233	22.6655
At2g04925_x_at	DEFL	CRP1060		0	7.657	7.19533	16.4067	9.782	9.41933	8.25967	8.762	8.42733	8.93833	6.68433	9.14633	8.27233	9.652	9.19733	8.63	162.274
At2g05117_at	SCRL9	CRP0860	CRPSF010	0	6.929	6.5	7.743	7.342	7.28967	5.94167	6.51767	8.28833	7.76633	4.933	7.405	7.193	7.452	8.657	8.405	23.8622
At2g05335_at	SCRL15	CRP0860	CRPSF010	0	17.8167	17.8133	16.6733	19.4667	16.4867	14.1067	16.26	15.3133	15.26	12.63	15.3167	13.99	16.3267	17.63	18.6067	45.4943
At2g06166_at	DEFL	CRP1120	CRPSF100	0	5.00467	4.355	6.97133	5.41733	6.753	5.43	5.98367	5.519	5.78167	3.63533	6.32733	5.947	6.838	6.95633	6.332	10.108
At2g06983_at	SCRL16	CRP0830	CRPSF010	0	7.36133	6.909	92.01	7.41567	8.048	6.81667	6.53867	7.624	7.97833	4.98733	7.553	6.92633	7.382	8.34933	7.339	12.1277
At2g10535_at	LCR29	CRP0500	CRPSF006	0	5.92633	5.28567	7.68133	6.77067	6.74733	5.65033	6.28933	6.25467	8.05633	4.04233	7.79433	6.698	7.72633	8.25833	7.21467	15.904
At2g12465_at	LCR50	CRP0360		0	6.34333	6.153	8.94367	6.658	6.80067	5.611	6.03367	7.49367	6.30767	4.293	6.691	7.01533	7.655	8.25167	7.08367	14.6722
At2g12475_at	DEFL	CRP0360		0	8.78467	8.768	14.46	10.4187	9.50267	9.329	9.75967	8.273	9.54633	9.01133	8.33033	9.16533	10.215	9.526	9.86833	109.958
At2g13542_at	DEFL	CRP0300	CRPSF117	0	8.31467	6.23933	8.419	7.60333	8.53	6.06267	8.06867	8.782	9.03367	5.69267	9.67033	7.74033	8.80633	9.28967	8.14367	10.7335
At2g14282_at	SCRL18	CRP0830	CRPSF010	0	7.59333	6.41767	39.87	8.17733	7.82133	7.19933	7.628	8.12733	8.14	5.702	7.99333	7.90267	8.64567	8.95433	9.125	11.1344
At2g14365_at	LCR84	CRP0300	CRPSF117	0	6.966	9.49733	9.04533	6.69467	8.138	6.99167	7.718	8.38833	8.24667	6.02067	8.071	7.996	9.77733	7.91367	8.03467	212.454
At2g14935_x_at	LCR40	CRP0680		0	8.444	8.288	7.137	7.79333	8.78567	7.057	7.87933	8.01933	7.75233	5.42733	8.26233	7.94033	8.69933	8.57967	8.44733	10.6969
At2g15535_at	LCR10	CRP0570	CRPSF006	0	10.3333	10.331	102.333	10.332	9.00767	8.83533	9.352	10.9627	10.5373	7.57067	10.5567	9.995	9.49033	9.39167	9.663	13.2742
At2g16225_at	MEG	CRP5515		0	6.35467	7.68733	7.14533	6.907	7.34933	6.42367	6.51733	6.961	7.30433	5.17233	7.81433	6.65967	8.14133	8.02167	6.74667	19.8711
At2g16367_at	DEFL	CRP0650	CRPSF006	1	354.4	36.7667	11.38	168.4	726.1	388.167	260.067	140.433	254.133	275.833	234.233	279.433	11.66	278.867	31.23	15.6007
At2g16505_at	MEG	CRP5460		0	7.09	6.063	538.133	8.03233	8.42233	7.534	7.08067	8.566	8.40433	5.31367	9.013	7.20733	9.37033	9.32267	9.46667	13.9079
At2g16535_at	MEG	CRP5460		0	6.65167	5.56233	59.7233	6.802	7.623	6.11167	7.04967	8.27467	7.508	5.67633	8.24467	7.80833	7.70867	8.42133	7.63967	12.7811
At2g17723_at	DEFL	CRP0880		0	9.47533	8.297	8.89233	9.85667	8.49467	7.718	8.89	65.71	8.005	6.59767	8.67533	8.45267	8.078	9.35033	9.59633	73.5105
At2g19893_at	DEFL	CRP0030	CRPSF002	0	11.8933	13.16	15.5267	13.9433	13.4833	13.24	11.8583	13.9567	10.031	9.95	11.5267	13.64	11.5433	13.08	14.1933	15.3586
At2g20070_at	DEFL	CRP0320	CRPSF124	0	9.791	10.0043	14.3767	10.7867	8.688	8.92867	9.90167	8.63567	10.1693	9.23	9.691	9.91433	9.67933	9.82333	9.15167	19.5126
At2g20208_at	LCR60	CRP0660	CRPSF009	0	12.1377	10.8467	19.06	14.7433	12.1833	14.4533	11.12	10.8207	11.87	11.3933	12	13.8767	11.556	13.16	12.6967	97.7996
At2g20463_at	DEFL	CRP0360		0	10.47	10.9567	12.57	11.252	9.82833	9.78967	10.1393	12.1633	10.429	9.64333	10.6633	9.97233	11.7573	11.47	11.0933	58.316
At2g20465_at	DEFL	CRP0360		0	7.019	7.385	9.042	7.49533	8.439	6.845	7.41267	8.12467	7.663	6.04167	7.579	8.143	8.95667	8.18433	8.756	69.5229
At2g21465_at	DEFL	CRP1050	CRPSF013	0	6.62967	6.76	18.8167	6.29133	7.354	6.36933	8.05833	7.288	8.48367	5.62567	8.55167	7.98267	8.217	8.024	6.85767	74.9983
At2g21725_x_at	DEFL	CRP0320	CRPSF124	0	6.29133	6.28567	7.81167	6.53667	6.81867	6.44733	7.261	7.705	7.38333	4.91333	7.138	6.627	7.59233	7.801	8.27833	9.6735
At2g22121_at	LCR35	CRP0580	CRPSF006	0	11.042	10.9563	14.62	13.7323	11.7733	11.8967	12.1533	15.0267	10.5263	9.68033	14.1167	12.8833	23.0367	13.6433	14.2867	320.535
At2g22345_x_at	DEFL	CRP0300	CRPSF117	0	6.36767	4.56867	6.797	6.394	6.79833	5.29067	6.99767	6.66467	7.02733	3.88233	6.541	6.215	6.97733	7.208	6.366	9.36461
At2g22805_at	DEFL	CRP0710	CRPSF105	0	9.917	8.10067	191.8	12.1177	12.06	10.3583	9.60267	10.639	10.1623	9.682	9.89933	10.91	10.9177	11.5367	10.65	17.416
At2g22807_at	DEFL	CRP0710	CRPSF105	0	6.74167	5.88633	58.4333	6.509	6.94967	5.944	6.70733	7.08833	6.91067	4.20267	7.06067	6.77267	8.611	7.16233	6.55067	9.76443
At2g22941_at	DEFL	CRP0710	CRPSF105	0	11.2133	11.218	51.76	11.4833	10.5193	11.4893	11.1467	12.03	11.4913	9.90933	11.7167	12.4533	10.3763	11.45	11.3	14.6744
At2g24615_at	DEFL	CRP0260	CRPSF123	0	7.447	7.06467	29.0333	7.54233	8.61433	7.87933	7.88567	7.86567	8.21133	6.54167	8.38333	7.81367	8.20433	8.77333	7.612	9.34143
At2g24625_at	DEFL	CRP0260	CRPSF123	0	6.518	6.43833	8.05867	7.62233	6.96533	6.14667	7.60067	8.693	8.11033	4.80733	7.296	7.59433	8.07967	8.256	7.53367	9.55822
At2g24693_at	DEFL	CRP0330	CRPSF004	0	9.59233	17.1467	36.5467	7.877	9.382	8.349	8.71467	21.0367	9.623	6.43233	8.97233	8.74433	8.97233	9.055	8.24233	146.79
At2g25185_at	DEFL	CRP1100	CRPSF013	0	14.7367	14.3867	18.5233	17.4833	13.3367	12.6533	12.46	12.9867	12.5463	10.2837	12.58	13.7633	13.43	13.7	13.3067	59.8864
At2g25255_at	DEFL	CRP0920		1	7.69433	6.38733	7.79867	8.231	7.55533	6.99733	7.555	8.107	7.603	4.94533	8.332	6.93033	8.90933	9.29567	8.12933	9.25259
At2g25295_at	LCR81	CRP0320	CRPSF124	0	4.977	4.96733	7.12567	5.13867	6.67733	5.70267	7.914	6.37567	7.22233	4.77767	8.44567	7.28033	7.462	6.99067	6.33867	10.6888
At2g25305_at	DEFL	CRP0300	CRPSF117	0	10.1567	8.83	11.49	10.9723	10.3193	9.46133	9.341	8.99567	9.24667	8.485	9.84433	9.71333	10.4037	12.1	9.86	50.2331
At2g25344_at	LCR14	CRP0560	CRPSF006	0	7.68433	7.18433	21.2667	7.71733	9.639	7.28933	9.64833	8.265	10.052	6.068	8.799	9.22	9.34767	9.275	9.094	13.6142
At2g25685_at	SCRL17	CRP0830	CRPSF010	0	7.70533	6.72967	8.63933	8.618	8.335	8.17733	7.07333	7.674	7.76367	5.43733	8.64467	7.78567	8.876	9.296	8.814	33.0429
At2g25687_at	DEFL	CRP0860	CRPSF010	1	5.99867	5.56133	8.031	6.544	7.238	6.38667	6.768	7.336	7.92333	4.53867	8.01933	7.08233	9.204	8.24533	7.799	12.014
At2g26010_x_at	pdf1.3	CRP0090	CRPSF002	0	13963	665.167	29.4367	264.733	119.383	62.1367	52.7333	57.86	71.2533	264.067	51.88	1283	35.05	80.42	175	30.9011
At2g26020_x_at	pdf1.2b	CRP0090	CRPSF002	0	15558	1033.6	14.9267	233.967	160.07	85.9733	58.8067	62.9067	82.0467	782.367	49.94	2722.33	20.64	40.1767	80.1633	11.7875
At2g27145_at	LCR9	CRP0570	CRPSF006	0	6.36667	6.61833	15.1033	7.81833	7.59633	6.08433	6.75233	8.217	7.64367	5.13433	8.42767	7.334	8.84267	9.40733	8.56733	9.24772
At2g28355_at	LCR5	CRP0570	CRPSF006	0	10.148	9.205	671.7	10.2147	8.88233	10.3777	8.199	10.04	9.35033	7.82667	9.35733	10.3423	10.9627	11.1	9.251	44.1296
At2g28405_at	LCR32	CRP0570	CRPSF006	0	6.96367	8.08267	264.7	7.10867	7.92567	6.057	8.46467	8.102	7.86833	5.332	8.39467	7.51533	9.35467	8.797	7.96067	15.0764
At2g29045_at	LCR62	CRP0660	CRPSF009	0	14.1	13.9933	14.8267	18.4633	15.3533	13.49	16.1267	15.03	15.6967	15.1933	15.8267	14.87	15.4933	15.1733	15.0133	251.307
At2g29790_at	MEG	CRP5500		1	7.149	6.63633	150.833	6.467	8.011	6.779	6.68967	8.58767	8.48333	6.21367	8.80767	8.98933	8.83667	8.40933	8.09967	14.7843
At2g31953_at	LCR76	CRP0000	CRPSF001	0	9.83033	11.519	14.0533	13.1107	10.1457	9.17033	10.589	11.4133	12.4333	8.80167	10.97	10.4713	10.6633	10.309	9.14067	52.0666
At2g31957_at	LCR75;LCR79	CRP0000	CRPSF001	0	12.5333	14.0533	16.8967	14.5767	14.1033	11.9867	14.64	14.71	13.1913	11.564	14.3333	13.3567	13.7367	16.2967	18.2733	15.8331
At2g33233_at	LCR49	CRP0300	CRPSF117	0	14.0667	12.98	13.6	16.5533	12.5293	13.0567	13.6433	14.3367	11.8333	13.6133	11.6567	13.19	12.4267	12.7433	15.2067	316.154
At2g33707_at	DEFL	CRP1120	CRPSF100	1	8.30867	7.64133	9.88633	8.301	8.47167	7.97667	7.69767	9.172	8.44167	6.632	8.37833	8.628	9.95133	9.007	8.962	12.5926
At2g34123_at	DEFL	CRP0300	CRPSF117	0	17.31	14.7	18.1033	25.7267	17.3733	16.85	13.5467	16.0233	14.05	12.7433	15.2867	14.8333	19.2467	21.9067	20.02	55.5901
At2g34135_x_at	DEFL	CRP0300	CRPSF117	1	13.0467	12.2533	12.9633	15.64	13.6833	12.5567	13.8133	13.1767	14.3933	11.257	14.2233	11.9833	13.54	15.6133	15.8467	13.5083
At2g36255_at	DEFL	CRP0770		0	11.0567	10.6433	10.589	10.4313	11.3167	11.0657	9.62433	8.92233	9.95567	8.40067	9.48433	9.14633	11.4433	11.0057	10.53	17.4176
At2g40995_at	DEFL	CRP0360		0	7.05167	5.818	16.32	7.19167	7.643	6.039	7.41667	6.84467	7.71733	5.39767	7.95633	7.078	8.52033	7.388	8.35467	13.2415
At2g41415_at	MEG	CRP5515		0	9.54733	9.37	855.967	7.642	9.718	7.84867	7.90367	7.75667	8.88933	7.68167	7.904	8.35833	8.63533	9.309	7.90667	12.5703
At2g41997_s_at	LCR51	CRP0360		0	10.2027	10.0747	10.5633	9.85533	10.4843	8.407	10.7013	9.12967	9.54467	9.97767	9.30733	11.9373	11.1967	10.223	9.31967	11.6341
At2g42885_at	DEFL	CRP0300	CRPSF117	0	8.92767	8.00667	518.533	9.07967	9.40333	8.19333	9.135	9.61067	9.77133	8.045	9.07567	8.814	11.3333	12.8367	11.2187	223.056
At2g43510_at	DEFL	CRP0700		0	5616.67	4487.67	957.467	274.167	1972	836.4	5111	3369	4470.67	3506.67	4372	2668.33	304.8	763.033	595.067	522.588
At2g43520_at	DEFL	CRP0700		0	378.433	175.9	353.3	324.967	306.233	89.9433	698.067	140.9	632.6	558.3	645.333	437.133	36.3533	417.1	242.5	73.6018
At2g43530_at	DEFL	CRP0700		0	1565.67	407.5	3508	1373	4295.67	4552.33	2554.67	2155.67	2530.67	5586	3877.33	4706.67	1504.67	1538.67	1352.33	2273.5
At2g43535_at	DEFL	CRP0700		0	211.033	61.2967	224.033	186.067	197.1	300.267	61.6367	95.76	67.22	812.067	82.3833	247.967	6575.67	1659	1752.33	163.615
At2g43550_at	DEFL	CRP0700		0	769.133	185.7	3272.33	882.067	1371.67	4373	402.467	647.333	464.6	6052.67	771.033	3411.67	815.6	1028.13	1409	809.369
At3g04540_x_at	DEFL	CRP0300	CRPSF117	0	9.39333	10.0653	18.8167	10.3287	10.6867	9.57333	9.594	9.185	10.288	9.306	10.0907	10.2373	10.6107	9.998	10.3763	14.1207
At3g04545_at	DEFL	CRP0300	CRPSF117	0	6.44767	6.79967	11.2423	7.069	6.966	6.35133	6.86433	7.27467	9.16967	4.64667	7.34767	6.913	7.26367	8.06533	7.306	10.684
At3g04943_at	LCR41	CRP0680		0	6.80267	7.08933	8.01	7.802	7.53667	6.59567	7.39433	8.244	7.58333	6.705	8.647	7.735	7.98933	7.57767	8.074	77.049
At3g04945_at	LCR18	CRP0680		0	7.92333	7.559	8.02933	7.62033	8.15	7.37667	9.33233	9.72467	9.767	6.12567	8.56967	8.336	9.831	8.23967	8.25133	55.1354
At3g05727_at	DEFL	CRP0770		0	22.35	19.8067	21.2633	27.44	17.3433	19.2567	16.86	18.8333	16.7867	18.1667	15.7833	17.3367	55.3867	3091.33	1105.9	47.0383
At3g05730_at	DEFL	CRP0770		0	1997	2081.67	21.2867	3792.33	275.467	566.333	71.89	247.6	66.4333	349.267	114.04	349.1	72.5033	4439.33	5577.33	15.5225
At3g06985_at	LCR44	CRP0300	CRPSF117	0	13.0533	10.6493	21.3667	18.0267	11.5427	13.0367	12.3567	11.7667	11.9167	10.907	12.1367	12.7033	11.9267	12.98	14.7633	28.5145
At3g06995_x_at	DEFL	CRP0300	CRPSF117	1	18.1867	15.1633	15.4333	14.8233	13.06	13.0633	11.9257	13.78	13.2333	12.1167	13.25	14.6067	16.0833	17.6733	16.2833	22.3816
At3g07005_at	LCR43	CRP0300	CRPSF117	0	8.21733	8.272	18.3	7.381	9.489	7.08833	7.207	9.81933	7.81667	6.603	8.434	7.577	9.62933	8.707	8.22533	16.4071
At3g10195_at	DEFL	CRP1280	CRPSF111	0	9.39533	11.529	9.12967	10.3613	9.324	8.86433	9.13067	10.2237	9.05167	8.999	9.86633	10.0593	10.2577	10.2793	10.0587	47.7052
At3g13403_at	DEFL	CRP1110	CRPSF104	0	19.88	29.2833	8.43133	43.6233	10.2967	30.4033	9.32033	8.17233	8.739	11.43	8.54733	18.0867	13.09	13.25	24.5233	11.8683
At3g16895_at	DEFL	CRP0300	CRPSF117	0	6.968	5.97167	7.68133	7.96733	8.88733	6.511	8.78733	8.92267	7.579	5.91867	8.10633	7.892	9.194	9.27733	8.45433	584.153
At3g17155_at	DEFL	CRP0300	CRPSF117	0	8.62067	6.98967	8.372	8.03567	9.46333	7.788	7.99367	8.651	7.17667	5.59667	8.36133	8.57567	9.72767	9.86467	8.52033	239.358
At3g20993_at	LCR56	CRP0500	CRPSF006	0	13.53	15.1833	14.23	16.8333	13.8867	14.4333	13.77	13.4933	13.6533	13.3233	14.5067	12.83	14.0833	13.58	13.45	20.1546
At3g20997_at	LCR55	CRP0500	CRPSF006	0	6.23667	6.65767	9.32833	7.116	7.01867	5.82333	6.64533	8.75633	7.96133	4.49567	7.51133	7.88967	8.02067	7.59733	7.24333	11.5106
At3g23165_at	LCR42	CRP0680		0	7.519	7.30267	9.40033	7.93367	7.927	6.577	7.772	7.79067	7.83233	5.21867	7.73667	7.015	8.36233	9.227	9.659	15.0656
At3g23167_at	LCR39	CRP0680		0	11.24	9.64133	8.75533	9.163	9.126	8.11167	9.81533	9.58333	9.575	6.54833	8.887	9.45167	10.8607	11.2633	9.75767	142.295
At3g23715_at	SCRL13	CRP0860	CRPSF010	0	8.944	7.473	9.77733	11.015	9.86267	8.63367	9.823	10.4407	9.59367	7.29133	9.813	9.43033	11.9567	11.1367	10.0317	10.6797
At3g23727_at	SCRL12	CRP0860	CRPSF010	0	13.714	11.0867	171.933	12.0863	11.1233	10.7013	10.6877	11.5733	10.6393	9.49333	11.2733	11.5633	12.04	12.1333	12.9267	12.717
At3g24508_at	DEFL	CRP0920		0	7.02867	7.213	9.053	7.727	8.834	7.62133	7.77567	8.37967	8.52333	5.96	9.154	8.46733	9.64167	8.37833	8.647	11.4696
At3g24510_at	DEFL	CRP0920		0	12.9333	61.1	38.5233	14.9867	13.12	11.4647	10.3337	15.2833	13.1347	9.74933	11.6733	10.8003	13.3567	17.0967	15.85	162.357
At3g24513_at	DEFL	CRP0920		0	6.86667	6.31267	8.734	6.82867	8.249	8.04967	7.19633	8.92067	9.045	5.17733	8.15733	7.59733	8.309	8.181	8.57933	12.812
At3g25265_at	LCR4	CRP0570	CRPSF006	0	9.944	11.2033	140.1	12.24	10.479	10.0743	9.359	11.3863	8.67	9.7	9.274	11.3567	11.08	11.43	10.249	14.06
At3g27283_at	DEFL	CRP0260	CRPSF123	1	9.95667	9.37633	12.2333	10.1453	10.2707	8.67167	9.21967	9.238	8.84533	7.47133	10.6727	9.82267	11.9467	11.5347	11.1147	12.9635
At3g27503_at	SCRL19	CRP0830	CRPSF010	0	6.31133	6.77967	30.31	6.946	8.15633	6.381	6.70367	9.48467	7.221	4.99267	7.55567	7.41967	8.25933	9.98967	8.527	9.44378
At3g27831_at	DEFL	CRP0240		0	8.742	9.74633	10.6587	9.74567	9.28967	9.61	8.78267	10.5197	8.64533	9.311	9.27567	10.12	10.4533	10.1197	10.4433	67.1263
At3g27835_at	DEFL	CRP0240		0	7.93733	7.32633	8.796	7.43267	7.92	7.517	8.06333	7.441	7.81567	6.33533	8.57233	8.19733	9.129	9.35267	8.873	84.1359
At3g30245_x_at	DEFL	CRP0320	CRPSF124	1	5.77567	5.706	7.06767	6.71033	6.169	6.11367	6.314	6.382	6.45767	4.55267	6.60667	6.391	7.18133	8.813	7.823	9.27189
At3g42473_at	LCR47	CRP0330	CRPSF004	0	9.49267	8.456	16.9767	10.155	8.76633	8.35633	8.75633	9.10033	9.67267	7.38067	10.43	9.66	9.93067	11.2933	9.90867	45.4063
At3g42542_at	DEFL	CRP0330	CRPSF004	1	9.83933	8.87767	8.806	9.422	8.04067	9.27033	8.58767	9.12967	9.43267	7.22367	9.022	9.33967	10.4877	10.8133	9.79133	11.9778
At3g42557_at	DEFL	CRP0330	CRPSF004	1	6.94833	6.28833	7.69167	6.86	8.45967	6.79967	7.223	6.89533	7.555	6.07	7.28133	7.324	8.69533	7.93267	6.72933	11.479
At3g43083_x_at	LCR33	CRP0520	CRPSF007	0	6.545	4.74767	127.667	6.18533	6.29333	6.33967	6.44367	6.63	7.65133	4.24167	6.777	6.946	7.70767	7.79567	6.948	9.39951
At3g43505_at	LCR30	CRP0500	CRPSF006	0	7.88133	6.496	16.31	8.90667	8.39167	6.76867	7.275	8.071	9.227	5.571	8.50867	8.129	8.92833	8.33233	8.46233	233.543
At3g44212_at	MEG	CRP5500		1	8.84433	8.19233	10.056	9.38633	10.8097	9.32067	8.85133	9.40267	9.66933	6.94933	10.27	8.921	10.88	11.5297	10.015	15.9657
At3g45093_at	DEFL	CRP0880		0	8.44533	7.83233	11.1203	8.08233	9.12167	8.21533	8.24867	9.10233	9.541	6.25	8.444	8.67033	9.987	9.49067	9.96767	21.9999
At3g48231_at	LCR48	CRP0300	CRPSF117	0	8.36733	7.72367	37.2133	10.032	9.00633	8.30367	7.96	8.42667	8.243	6.96567	7.78933	7.65033	10.1507	10.2817	9.73267	494.208
At3g50925_at	DEFL	CRP0650	CRPSF006	0	7.614	5.758	9.318	6.56333	7.14567	7.01333	6.41133	7.49933	8.15267	5.085	8.33033	7.30967	8.44367	7.721	6.93667	10.72
At3g59930_at	DEFL	CRP0770		0	3000	238.76	24.32	69.0833	12.2867	28.6467	17.0067	32.38	13.05	90.84	12.9433	37.74	805.8	448.933	1405.33	40.7788
At3g61172_at	LCR8	CRP0500	CRPSF006	0	8.61167	8.63	10.626	10.2977	9.34233	8.211	9.449	10.0123	9.81267	6.826	9.91367	9.66267	10.18	9.10733	9.47533	21.6195
At3g61175_x_at	LCR52	CRP0500	CRPSF006	0	12.87	11.3373	14.7367	16.0767	13.1533	11.4923	12.1	12.2527	10.8343	10.5103	11.4067	13.35	13.7433	14.5767	15.2967	23.6473
At3g61177_x_at	LCR53	CRP0500	CRPSF006	0	6.454	6.143	8.64867	7.64667	7.181	7.00667	7.01267	7.30633	7.84233	5.54733	7.96433	8.05867	9.01967	9.60533	8.39367	23.0938
At3g61182_at	LCR54	CRP0500	CRPSF006	0	12.172	8.15033	16.09	9.162	9.501	8.40467	10.3633	12.3433	10.978	7.91567	10.0767	9.93533	12.7933	11.679	9.80633	13.4572
At3g61185_at	DEFL	CRP0520	CRPSF007	1	65.81	38.5433	11.51	11.085	17.5667	11.79	82.9733	118.967	59.6867	24.8633	55.8233	13.6533	12.83	13.07	11.5587	13.2324
At3g63360_at	DEFL	CRP0030	CRPSF002	0	8.53467	9.84367	10.977	10.6217	8.91867	8.271	9.533	9.73933	8.93267	5.97033	9.57867	8.84167	20.2633	9.66467	11.3667	11.3404
At4g00356_at	DEFL	CRP0960		1	9.08967	8.89833	9.97633	10.508	10.2373	8.88733	9.94867	10.6763	10.333	7.00833	10.7033	9.68933	10.561	9.92667	9.55433	16.506
At4g08028_at	DEFL	CRP0360		0	7.98667	8.12067	7.81367	8.48567	8.93267	7.36467	8.965	8.42467	8.59167	6.35433	8.77233	7.96233	8.945	8.05533	7.42533	12.2495
At4g08039_at	DEFL	CRP1510	CRPSF115	0	7.83533	8.57067	9.23	7.777	9.45867	8.83267	8.31367	10.506	9.772	6.62067	9.427	9.379	8.96167	10.6977	9.96167	42.3671
At4g08485_at	DEFL	CRP0810		0	7.18467	7.52233	9.03467	7.65433	8.059	7.17833	6.668	9.82567	8.77167	6.758	8.84267	9.08833	8.60067	10.622	7.68033	10.4323
At4g08869_x_at	DEFL	CRP0810		0	6.76467	5.65633	18.0867	7.31033	7.93567	6.75133	6.241	10.2943	8.53833	6.627	8.23467	8.51867	9.43767	7.91733	8.47567	12.1774
At4g08875_x_at	DEFL	CRP0810		0	8.81967	10.3873	17.2	10.871	9.43967	8.80933	9.25833	8.89667	8.11	6.55133	9.00867	9.01233	11.2733	10.1623	10.3173	14.5981
At4g09153_at	LCR36	CRP0580	CRPSF006	0	6.893	5.846	25.1667	7.48233	7.358	6.00767	6.955	7.969	7.34067	5.13167	7.748	7.706	8.01867	8.37867	7.034	53.7912
At4g09644_at	DEFL	CRP0560	CRPSF006	1	9.64367	8.37067	35.4167	9.604	8.43733	8.03567	8.15867	8.543	8.82367	5.97933	8.895	7.95633	9.39133	9.28233	9.816	10.4439
At4g09647_at	DEFL	CRP0560	CRPSF006	0	5.686	5.83467	11.1403	6.89133	7.21667	5.333	7.74867	7.11533	7.41867	5.01533	7.53967	7.49733	8.14033	8.06833	7.106	10.9802
At4g09795_at	LCR13	CRP0500	CRPSF006	0	6.96567	6.17033	8.62467	7.283	8.50267	6.986	7.66533	7.37467	7.95067	5.187	8.42667	6.72133	9.861	8.55033	8.05233	9.99564
At4g09984_at	LCR34	CRP0570	CRPSF006	0	6.63	5.94567	55.94	7.905	7.798	6.11633	6.71333	7.294	7.87133	4.682	7.047	7.165	7.973	7.86667	7.86167	9.48161
At4g09987_at	DEFL	CRP0570	CRPSF006	1	6.519	5.832	57.21	6.18567	7.20733	6.40133	6.62033	7.653	7.079	5.63767	8.191	8.17067	8.57733	7.86767	8.01933	18.1168
At4g10115_at	SCRL20	CRP0830	CRPSF010	0	8.51467	9.43967	126.967	10.1993	9.64833	8.63767	8.17567	9.149	10.331	6.74167	10.8207	9.439	10.0693	11.35	9.644	12.8791
At4g10457_at	SCRL1	CRP0830	CRPSF010	0	10.2843	10.5103	10.861	12.4433	11.3333	11.5133	10.8963	11.9367	10.695	11.1337	10.7067	12.47	11.61	11.9217	12.434	10.9492
At4g10595_at	LCR2	CRP0570	CRPSF006	0	17.0933	15.8733	30.1133	18.0767	14.3467	16.19	12.5233	14.5367	12.1767	14.2967	14.0433	14.04	14.7733	14.4367	14.1933	17.7751
At4g10603_at	DEFL	CRP0650	CRPSF006	0	10.1803	9.839	203.667	10.43	13.1933	10.8673	11.52	11.3467	11.2917	9.50167	11.5467	11.4033	11.0967	11.6467	11.29	16.4636
At4g10655_at	DEFL	CRP0660	CRPSF009	1	5.25	4.63267	6.242	6.23333	6.82267	5.48167	7.19267	5.90167	6.469	4.83033	6.77	6.72367	7.50467	7.84633	6.70967	11.0448
At4g10767_at	SCRL21	CRP0830	CRPSF010	0	9.66	8.997	17.3	11.278	10.0587	8.991	9.64667	11.9533	10.9233	8.42367	10.79	9.62333	10.7733	10.635	9.75733	17.7843
At4g11393_at	DEFL	CRP0770		0	12.6367	13.5167	12.5333	17.27	13.7933	12.3867	12.7667	12.111	12.1	10.366	13.3033	14.16	14.2633	17.4367	17.8133	17.9056
At4g11485_at	LCR11	CRP0570	CRPSF006	0	7.44133	6.539	611.6	6.62133	8.727	6.90667	7.34367	8.392	7.891	5.63333	7.45233	7.93433	9.194	9.62533	8.15733	18.235
At4g11760_at	LCR17	CRP0570	CRPSF006	0	9.25033	8.507	1143.67	9.12433	9.103	8.06267	8.52033	9.75367	9.24467	6.754	9.65033	9.14533	12.0513	9.38533	10.22	26.6997
At4g13095_at	LCR37	CRP0580	CRPSF006	0	7.24367	8.67733	8.48433	8.43467	9.06033	6.89467	8.12033	7.10267	7.19733	6.695	8.273	8.67067	9.11767	7.89267	10.2503	19.3537
At4g13235_s_at	DEFL	CRP0240		0	6.921	6.131	12.3867	8.199	9.87467	6.86233	7.49967	8.85733	9.44333	7.23933	9.38933	8.861	195	15.8167	67.44	10.559
At4g13955_at	DEFL	CRP0330	CRPSF004	0	8.57233	9.65667	11.2667	9.435	8.752	8.752	7.67567	9.17333	8.537	6.98133	8.66333	9.45533	8.558	9.73933	9.71433	59.096
At4g13968_at	DEFL	CRP0330	CRPSF004	0	9.29367	10.4167	9.784	10.233	11.28	10.72	8.101	9.95767	8.707	9.31133	9.28167	9.58533	10.4097	10.035	10.8807	36.9125
At4g14272_at	DEFL	CRP0220		0	6.67567	6.88667	9.768	6.79733	8.158	6.77633	8.05833	8.13133	8.255	5.20033	8.363	7.54767	8.24133	8.10367	7.3	11.1421
At4g14276_x_at	DEFL	CRP0220		0	5.83	5.095	10.2703	5.69633	7.033	4.98067	5.66633	6.09533	6.38567	3.742	6.915	5.865	7.56033	8.13333	7.047	15.431
At4g14785_at	SCRL23	CRP0830	CRPSF010	0	6.84767	5.82567	31.8733	7.19933	7.15	6.56667	6.871	7.853	7.26	5.528	7.48367	7.496	7.831	8.02	7.134	11.146
At4g15733_at	SCRL11	CRP0860	CRPSF010	0	7.178	7.24933	10.5743	8.17	8.17633	7.383	9.057	7.91067	9.46233	6.84933	8.44633	8.94233	9.634	9.86167	9.44167	15.052
At4g15735_at	SCRL10	CRP0860	CRPSF010	0	7.538	5.86533	13.0667	7.37033	7.50567	6.82833	6.44633	6.58033	8.14367	4.88067	7.488	8.39667	9.05333	8.186	8.83733	320.362
At4g15953_at	MEG	CRP5515		0	20.94	17.38	29.3667	23.56	17.8033	15.7833	16.1433	14.26	15.57	13.98	18.1	15.37	14.2967	18.32	18.2033	25.2189
At4g17713_at	DEFL	CRP1120	CRPSF100	0	6.162	6.666	9.29967	6.143	7.558	6.10667	6.31867	6.69767	6.655	4.21833	6.74167	6.96133	8.85667	8.40467	7.31867	12.802
At4g17718_at	DEFL	CRP1120	CRPSF100	0	5.662	5.448	8.562	6.016	7.34	6.195	6.586	6.32133	7.10267	5.16133	7.68933	7.41267	8.09467	7.28133	7.08067	14.477
At4g18823_at	DEFL	CRP0220		0	7.72133	7.23667	9.02333	8.34867	9.1	7.369	7.354	8.01	8.52067	5.22033	8.47267	8.05733	8.278	8.62833	7.733	10.6693
At4g19035_at	LCR7	CRP0560	CRPSF006	0	15.8367	12.51	13.6167	15.8233	14.04	11.49	12.934	14.9933	14.0367	10.6193	12.4433	12.8767	13.2533	14.7833	16.4	115.127
At4g19038_at	LCR15	CRP0560	CRPSF006	0	27.4333	35.51	158.633	37.5633	22.4333	20.6667	21.7467	27.7733	21.78	21.1267	21.5867	20.2067	19.0267	23.6233	27.5467	30.0124
At4g19905_at	LCR38	CRP0580	CRPSF006	0	6.93	10.5407	12.5927	8.08033	8.54967	6.78733	7.382	10.7523	7.77933	5.178	8.24833	7.20433	7.86567	8.78567	7.89167	170.245
At4g22105_at	SCRL26	CRP0830	CRPSF010	0	9.94367	10.177	13.1667	10.1583	11.9833	10.8823	11.4733	10.7417	10.5377	8.507	11.2833	10.748	14.0567	12.68	11.2833	43.2079
At4g22115_at	SCRL14	CRP0830	CRPSF010	0	7.76733	7.67333	12.08	8.72767	9.925	8.07633	7.48233	9.41333	8.96267	5.743	9.535	8.201	10.0707	10.532	8.776	84.3999
At4g22210_at	LCR85	CRP0340	CRPSF125	0	11.8267	13.0033	12.8567	13.1333	12.9567	11.8567	12.44	13.6167	12.9133	13.0167	12.4933	12.3267	100.523	12.91	16.5633	35.475
At4g22212_at	DEFL	CRP0340	CRPSF125	0	11.8733	13.3367	20.4767	13.57	10.185	10.7637	11.203	12.24	11.4267	13.24	11.24	13.13	4056.33	129.2	990.9	18.0449
At4g22214_at	DEFL	CRP0340	CRPSF125	0	45.2133	43.6567	33.8233	55.2733	30.37	28.5367	33.5667	33.2967	31.3967	33.7333	27.63	28.2533	1695.33	40.4833	118.9	42.6143
At4g22217_at	DEFL	CRP0340	CRPSF125	0	20.3367	29.7033	20.5467	30.82	23.9167	20.55	22.9	23.9633	19.7633	23.2133	19.7167	19.5967	293	24.0033	38.6933	22.8209
At4g22230_s_at	DEFL	CRP0340	CRPSF125	0	10.82	12.0267	16.1867	13.9767	13.4033	11.9267	17.9567	44.3933	15.5033	17.7633	19.9133	16.83	932.5	43.5267	141.967	16.6203
At4g22235_s_at	DEFL	CRP0340	CRPSF125	0	10.342	12.199	25.6767	15.74	13.9033	13.6733	12.3033	12.192	12.8533	10.7503	11.65	14.37	654.367	23.7833	148	67.028
At4g29033_at	DEFL	CRP0240		0	7.65433	6.84067	8.23633	7.83633	8.81933	9.02933	8.408	10.363	8.20133	6.62567	8.32433	8.50133	8.70467	9.00133	8.147	21.1852
At4g29273_at	LCR23	CRP0580	CRPSF006	0	7.09033	6.048	8.01433	7.792	7.49233	6.502	7.039	7.143	8.05267	5.45	8.546	8.11767	8.38167	8.46967	7.51867	20.8948
At4g29280_at	LCR22	CRP0580	CRPSF006	0	7.71367	8.731	9.20967	9.66033	8.13133	7.435	8.07333	8.48633	8.41767	5.99067	9.15167	8.30667	10.064	8.72567	7.77833	43.9866
At4g29283_x_at	LCR21	CRP0580	CRPSF006	0	6.36267	5.70367	7.733	7.021	7.34067	5.505	6.97067	8.25667	7.538	4.73833	7.30933	7.62167	8.12933	7.90067	7.19533	54.0551
At4g29285_at	LCR24	CRP0580	CRPSF006	0	10.4717	8.29933	21.2967	9.55467	10.4397	8.296	10.7817	9.579	9.73233	6.84033	10.097	9.17667	11.9	9.33	10.42	158.144
At4g29290_at	DEFL	CRP0580	CRPSF006	0	7.46933	6.333	9.30967	7.11233	8.30233	6.55133	8.08933	8.31267	7.89267	5.64567	8.21667	8.974	9.15167	8.998	6.969	14.951
At4g29300_at	LCR27	CRP0580	CRPSF006	0	7.209	5.883	8.68067	7.562	7.13167	7.01	6.792	7.871	7.99867	5.5	7.846	7.45333	9.90167	8.07	7.868	60.6951
At4g29305_at	LCR25	CRP0580	CRPSF006	0	6.66233	6.486	201.1	6.46467	7.49933	7.296	7.54967	9.21367	8.22833	5.56933	9.23	8.09667	9.136	9.21633	8.137	10.9713
At4g30064_at	LCR61	CRP0660	CRPSF009	0	19.5433	41.28	19.8667	18.8267	17.5033	17.3667	16.6767	19.15	17.0067	17.3	16.06	17.51	14.1767	16.1033	16.91	48.816
At4g30067_at	LCR63	CRP0660	CRPSF009	0	11.91	9.33233	18.4767	10.7593	12.1333	10.0313	9.167	9.966	9.575	8.46533	9.93533	10.839	10.968	10.4897	11.1087	26.4824
At4g30070_at	LCR59	CRP0670	CRPSF009	0	7.55767	7.48933	11.59	7.64233	7.96	7.135	7.84167	7.62667	8.00967	5.69567	8.14	8.22667	9.27533	8.84567	9.67667	41.6006
At4g30072_at	DEFL	CRP0660	CRPSF009	1	7.28767	6.95967	8.413	7.23933	7.837	7.24667	8.528	8.296	8.77467	5.87067	8.47533	8.67333	8.27067	9.329	7.746	11.0947
At4g30074_at	LCR19	CRP0670	CRPSF009	0	8.08233	7.598	17.74	9.752	8.474	8.01767	7.011	9.156	8.923	6.867	9.81333	9.012	10.216	9.63667	10.2033	21.6209
At4g32714_at	SCRL25	CRP0830	CRPSF010	0	6.88767	6.45833	291.533	6.60133	8.448	6.46133	7.13567	7.25233	7.77067	4.77433	7.81767	6.28067	7.62667	8.91167	7.43233	9.61628
At4g32717_at	SCRL24	CRP0830	CRPSF010	0	6.02933	6.11	38.2567	6.51967	6.72367	5.76033	6.33667	7.18367	6.98833	3.74467	7.35933	6.835	7.979	7.95767	6.98767	9.83487
At4g33465_at	SCRL22	CRP0830	CRPSF010	0	8.631	8.70267	68.28	9.41367	9.32567	10.0587	10.1213	10.9537	9.75467	8.317	10.2213	9.19633	11.057	11.2467	10.2027	10.983
At4g39917_at	LCR45	CRP0300	CRPSF117	0	7.30333	5.539	16.8133	7.25233	8.35033	6.426	7.17433	8.12533	7.584	5.51833	7.925	8.16733	7.74667	8.34633	7.18233	44.3593
At5g04045_at	DEFL	CRP1110	CRPSF104	0	10.0637	8.493	10.405	9.079	11.17	9.88167	11.5167	9.64133	10.7033	8.07533	11.76	10.6967	10.084	12.26	9.53933	86.5791
At5g05598_x_at	DEFL	CRP1520	CRPSF102	0	6.95333	7.01733	8.51867	7.01267	7.75867	6.70567	6.61467	7.70533	6.43967	5.166	7.33167	7.73667	10.249	8.664	7.753	14.1661
At5g08055_x_at	DEFL	CRP0220		0	8.313	6.59433	8.73	7.852	7.52667	6.968	7.214	7.91433	7.498	5.712	8.98433	8.14167	8.709	8.31533	7.81033	19.8056
At5g08315_x_at	DEFL	CRP0220		0	9.47133	8.63167	13.3767	9.647	10.437	7.84533	9.02267	10.502	9.276	8.49033	9.70233	9.512	9.80167	9.91367	7.90633	12.4045
At5g08505_at	DEFL	CRP0360		0	7.67233	5.98833	9.51433	8.60233	8.102	8.212	8.29767	7.46533	8.827	6.424	9.518	8.403	9.499	9.97333	9.82167	22.5674
At5g16453_at	DEFL	CRP0220		0	12.1833	11.3117	27.2333	11.2133	12.9687	13.6067	10.6083	10.84	10.9963	11.6833	11.02	12.0133	19.66	13.2133	11.3233	54.3027
At5g18403_at	DEFL	CRP0810		0	8.98667	8.16233	12.9167	8.94667	9.12033	7.69767	9.236	9.195	10.3183	8.55633	10.075	10.3867	9.41233	10.1673	8.65433	40.6263
At5g18407_at	DEFL	CRP0810		0	220.933	272.933	27.4767	349.833	49.7533	88.4967	38.4867	26.0067	35.03	38.0367	39.8233	61.4267	23.78	36.8833	26.16	22.4596
At5g19172_at	DEFL	CRP0300	CRPSF117	0	9.35633	8.31767	19.6133	8.41767	9.02733	6.92533	8.39667	8.437	9.15733	5.40067	9.57267	8.47233	9.28967	10.0697	8.72533	314.92
At5g19175_x_at	DEFL	CRP0300	CRPSF117	0	6.60367	5.75133	7.588	5.14433	6.74267	5.64867	5.95167	6.982	7.76933	4.145	7.22533	7.39933	7.06867	8.04767	7.65367	127.853
At5g19315_at	DEFL	CRP0220		0	7.43233	5.66833	7.46933	8.48567	7.93733	6.56833	8.41633	7.83633	7.52167	5.30033	7.48233	7.547	9.27033	8.019	7.65767	23.9704
At5g23035_at	DEFL	CRP0940	CRPSF122	0	8.63867	9.17033	13.8233	10.6567	10.3123	11.16	8.88167	9.9	9.44833	7.324	9.21333	10.107	11.5633	11.5933	12.8333	15.1382
At5g23212_at	DEFL	CRP0960		0	6.91	6.09667	11.6713	6.322	7.77833	5.99233	7.04533	7.14033	7.78833	4.843	8.37433	7.771	7.645	8.02367	7.424	35.7966
At5g27495_at	DEFL	CRP0360		0	9.65967	9.172	17.87	9.09533	10.4063	8.443	10.0933	11.1967	9.99833	7.26967	9.796	10.439	9.46	11.1523	9.372	14.0892
At5g28288_at	DEFL	CRP0350	CRPSF004	0	10.6147	11.25	12.7567	10.98	11.7833	9.899	10.8703	10.1247	9.98	8.67233	10.208	10.3477	11.22	10.8767	9.985	18.925
At5g29576_at	DEFL	CRP0550	CRPSF103	0	16.5167	16.0267	15.5533	16.7367	15.5767	13.08	13.1367	13.9467	11.8567	13.85	12.7433	13.7833	13.4963	12.8733	13	17.0348
At5g32619_s_at	DEFL	CRP0330	CRPSF004	0	5.96467	5.38367	6.62467	6.18533	7.14967	5.95433	6.445	7.19833	7.12267	4.04533	7.46667	7.635	7.63267	7.40667	6.95567	25.4903
At5g33070_at	DEFL	CRP0330	CRPSF004	1	6.884	6.48067	7.875	6.63833	7.035	5.66	7.33467	8.48233	7.163	5.17733	7.89833	7.14167	8.56633	7.82	7.24933	11.0048
At5g33355_s_at	DEFL	CRP0770		0	3278	106.54	20.0867	46.3867	15.81	23.8267	14.22	23.4633	15.0233	51.1167	17.4733	33.46	385.633	221.9	1138.63	18.505
At5g37473_at	DEFL	CRP0980		0	20.54	26.8233	18.5467	25.23	20.3433	21.36	18.9633	24.0733	17.2667	20.02	17.6267	20.47	20.43	20.8767	26.5167	95.6388
At5g37474_at	DEFL	CRP0980		0	7.14433	7.00867	11.9433	7.58467	8.045	7.08633	7.54667	8.168	8.292	5.18467	8.54367	7.882	8.352	8.28567	9.64433	13.5513
At5g38317_at	LCR58	CRP0670	CRPSF009	0	9.08233	8.619	8.21567	8.72133	9.03467	7.44467	7.715	9.451	8.963	5.93433	8.87367	8.445	8.659	8.069	8.16467	12.87
At5g38330_at	LCR80	CRP0670	CRPSF009	0	8.01067	7.80867	17.0067	8.72	9.92467	7.79567	8.913	9.602	8.59967	7.757	10.3333	8.93133	10.266	9.625	9.57733	22.0487
At5g39365_at	DEFL	CRP0260	CRPSF123	0	8.05167	7.344	14.39	7.95833	8.30867	7.46933	8.524	10.852	7.96633	7.31033	8.13567	9.018	9.215	8.71167	7.73933	11.9924
At5g39645_x_at	DEFL	CRP0220		0	7.839	6.236	11.4557	7.75767	7.58133	6.92033	7.196	7.548	7.44733	4.99967	7.65533	7.98367	8.67967	9.73633	8.93267	12.7687
At5g40155_at	DEFL	CRP0370	CRPSF005	0	8.93533	7.77	98.7867	9.71733	10.6333	10.0243	9.33	10.0823	11.197	7.09367	10.8267	9.478	11.07	11.31	11.7413	195.331
At5g42223_at	DEFL	CRP0360		0	13.0067	18.09	14.2933	11.8533	9.98167	8.93867	9.06133	13.69	9.93367	7.99433	9.85967	10.554	10.336	11.1067	14.86	23.0216
At5g42232_at	DEFL	CRP0360		0	8.48433	8.32767	19.18	9.60467	9.599	8.289	7.86433	9.50533	10.0557	6.156	9.32933	10.4503	9.73633	9.925	10.8673	16.3504
At5g42235_at	DEFL	CRP0360		0	23.9333	29.8433	13.6767	15.8	12.0867	12.14	13.3	11.4837	11.6357	11.2533	11.65	11.96	24.77	15.98	17.65	2323.1
At5g42242_at	LCR57	CRP0670	CRPSF009	0	9.89433	11.9467	12.7633	12.5	10.6833	10.7067	12.2067	14.72	10.8667	8.93367	11.3937	11.8327	13.5967	12.5267	11.7	55.1997
At5g42797_at	LCR28	CRP0500	CRPSF006	0	10.345	9.28033	10.8867	10.0927	8.925	10.33	11.06	10.1607	9.64167	9.241	9.50033	9.616	10.7453	11.8133	11.7133	14.9205
At5g43285_x_at	DEFL	CRP0810		0	6.46667	5.113	11.37	6.84233	7.20333	5.91133	7.97767	6.92	7.766	7.83767	7.47167	11.8687	8.86433	8.71133	7.87933	16.4017
At5g43401_at	DEFL	CRP0880		0	6.62567	5.57433	7.175	6.47733	7.27067	5.438	6.739	7.10533	7.092	4.722	6.98833	7.137	7.14567	7.45433	5.89367	13.7308
At5g43510_s_at	DEFL	CRP0810		0	6.58267	5.879	12.6833	8.076	7.65967	5.75467	6.86633	6.863	7.19933	4.41267	8.16367	6.81333	8.27567	7.62167	7.621	23.6038
At5g43513_x_at	DEFL	CRP0810		0	5.54933	5.81233	11.8223	6.61867	7.72767	5.559	6.10333	6.352	7.49933	4.53967	8.11	7.358	7.693	7.55767	6.73967	10.1163
At5g43516_x_at	DEFL	CRP0810		1	6.747	4.90667	7.68433	5.609	7.162	5.52233	6.46933	6.32333	7.117	4.52	7.82	6.86233	7.99267	7.59333	7.30367	10.3388
At5g43518_x_at	DEFL	CRP0810		0	6.452	5.51367	8.34767	6.84067	7.38767	6.22333	6.72733	7.58633	6.78633	4.325	7.75433	6.049	7.70933	7.704	6.94533	9.79911
At5g43525_s_at	DEFL	CRP0810		0	6.24667	6.695	12.3867	7.173	7.94833	6.13967	6.82333	7.20533	8.12733	4.16333	8.36067	7.86667	8.161	8.10233	7.309	21.2678
At5g44420_at	pdf1.2a; LCR77	CRP0090	CRPSF002	0	10000.3	1248	15.91	271.867	646.533	226.8	254.933	109.673	544.933	853.9	326.033	2615	10.5597	67.7533	94.4767	20.7904
At5g44430_x_at	pdf1.2c	CRP0090	CRPSF002	0	13405.7	866.233	34.5433	172.967	102.303	80.5933	70.3033	71.8567	83.47	304.2	74.9867	1608	33.0733	67.32	81.7867	32.2046
At5g44973_at	DEFL	CRP1040		0	12.1433	10.2277	14.9167	12.1633	14.99	10.302	12.23	12.91	10.4633	10.8973	12.0767	11.2867	12.66	16.0567	17.12	110.856
At5g45875_at	SCRL27	CRP0830	CRPSF010	0	8.20533	8.524	47.2267	9.64667	9.22233	7.18167	8.49233	8.23367	8.73033	5.39867	9.012	8.83733	8.87667	10.8643	9.22367	11.6919
At5g45905_at	DEFL	CRP0560	CRPSF006	1	44.62	39.97	34.22	53.5767	26.6167	24.32	28.7833	35.4367	27.1333	24.1633	25.4167	27.5433	30.4433	29.37	30.8533	64.0908
At5g46871_at	DEFL	CRP1120	CRPSF100	0	762.967	1147.87	133.733	269.067	34.4633	35.31	36.0067	212.533	34.8367	53.0667	32.6367	56.03	21.8833	118.267	68.2167	38.3223
At5g46873_at	DEFL	CRP1120	CRPSF100	0	10.038	10.39	10.92	9.76667	9.856	8.914	9.32333	10.361	9.083	7.863	10.0327	9.946	10.8823	10.507	11.0233	11.5865
At5g46874_at	DEFL	CRP1120	CRPSF100	0	9.199	7.397	8.87333	8.94733	8.06133	6.84967	8.13333	7.62767	8.14167	5.65433	8.534	8.08333	8.87267	8.75367	7.33133	12.3625
At5g46877_at	DEFL	CRP1120	CRPSF100	0	20.9467	18.6567	22.5167	28.3267	19.6167	20.5833	19.0967	18.9867	17.9167	17.0267	16.0567	17.92	20.03	20.9967	21.7767	120.34
At5g47075_x_at	LCR20	CRP0500	CRPSF006	0	8.33033	7.78267	9.324	8.285	9.424	9.21	8.73233	9.27433	9.45767	7.30867	8.80967	9.16133	9.83667	9.48367	9.582	20.5604
At5g47077_at	LCR6	CRP0500	CRPSF006	0	6.784	6.37633	7.09633	7.69667	6.72	6.61633	6.14267	7.36067	7.422	4.453	7.24467	7.03867	8.65067	7.458	7.29133	10.7238
At5g47175_at	LCR3	CRP0560	CRPSF006	0	9.654	7.84	10.6747	8.75333	9.28033	8.07633	9.64867	10.1233	9.34733	7.162	8.97967	9.02	9.66367	10.66	8.86333	62.2698
At5g48515_x_at	DEFL	CRP0810		0	7.21267	6.79433	8.55333	7.128	7.89333	7.14933	8.15267	8.14867	7.58333	5.531	7.94533	7.71833	8.37767	8.654	8.74633	10.538
At5g48543_at	LCR1	CRP0570	CRPSF006	0	7.57767	6.317	79.0633	8.84267	8.44233	7.43167	8.288	8.21133	9.25533	5.787	7.69567	8.17633	9.7	9.207	8.528	14.2207
At5g48595_x_at	DEFL	CRP0810		0	6.06667	6.42167	9.479	7.28333	7.622	7.01467	6.53467	7.73467	7.545	6.362	8.02833	7.41333	8.29633	8.39033	8.594	9.8913
At5g48605_x_at	DEFL	CRP0810		0	10.064	9.91667	21.12	10.234	11.2433	12.67	11.6533	12.3033	10.4467	9.8	11.87	10.79	9.897	12.5867	10.2527	13.5897
At5g48905_at	LCR12	CRP0590	CRPSF006	0	10.718	9.43267	14.79	12.15	11.3	8.986	10.9777	11.6133	10.5667	8.54867	10.3167	10.704	12.5667	10.8927	12	22.445
At5g48945_at	LCR46	CRP0330	CRPSF004	0	6.57733	5.51333	7.553	6.16833	6.991	5.40233	6.11967	6.442	7.00733	4.544	6.94567	7.328	7.56	7.67733	6.301	218.873
At5g48953_at	LCR86	CRP0330	CRPSF004	0	7.04233	5.32967	11.0913	6.252	7.19733	6.02367	6.80933	7.00033	7.12033	4.97967	8.23767	7.086	8.10367	8.38733	6.80967	11.7877
At5g50345_at	MEG	CRP5515		0	8.659	8.50733	9.31233	8.48933	8.97967	8.204	7.888	8.96533	8.385	7.02433	9.17367	8.66033	10.379	9.99433	9.40667	14.1788
At5g50423_at	DEFL	CRP0810		0	7.53233	6.815	21.95	7.99567	7.88433	6.92833	7.278	8.54567	7.44433	5.54	8.322	7.75467	9.01767	8.683	8.02533	12.589
At5g51845_at	DEFL	CRP0960		0	10.513	11.2	11.6167	9.78567	10.481	9.52467	10.2927	11.8077	9.27433	7.89267	9.74833	9.92233	12.1373	9.757	10.338	21.8175
At5g52145_at	DEFL	CRP0700		1	14.0467	13.25	12.97	13.2233	13.4067	12.5133	12.9233	13.8267	12.3133	12.8933	13.4567	13.01	13.21	14.5767	13.8567	22.1874
At5g52605_x_at	DEFL	CRP0220		0	7.46567	7.34933	9.18767	7.04167	7.553	7.222	8.01567	8.24167	8.66333	6.365	9.12767	7.95167	8.08567	8.59333	9.28867	11.4473
At5g54215_at	DEFL	CRP0300	CRPSF117	0	8.30667	7.75967	8.933	9.01567	9.022	8.97933	8.28733	9.51067	8.688	7.08567	8.62533	9.57467	8.873	9.27533	9.451	20.9367
At5g54220_at	DEFL	CRP0300	CRPSF117	0	64.5433	83.93	46.5167	94.66	37.9633	58.1267	46.9833	63.57	41.4933	64.9967	43.9967	51.0833	35.9	45.4267	50.06	215.347
At5g54225_at	LCR83	CRP0300	CRPSF117	0	17.9767	16.48	17.09	20.43	15.17	16.39	16.54	16.9867	15.1267	14.4767	18.4333	14.94	14.54	18.25	17.2567	26.9592
At5g55131_at	DEFL	CRP0330	CRPSF004	0	7.469	6.164	7.721	7.89467	7.81567	5.727	8.669	7.62133	7.68767	5.612	7.89533	8.076	8.35567	9.59633	8.968	17.1686
At5g55132_at	DEFL	CRP0330	CRPSF004	0	6.52867	5.02467	7.91467	5.80967	7.247	6.11167	6.03767	7.13733	6.96167	3.84367	7.13533	5.964	8.17867	7.28467	6.66033	117.838
At5g55565_at	DEFL	CRP0260	CRPSF123	1	6.91067	6.072	11.1933	7.039	7.28133	7.86333	7.02333	7.98067	7.87667	5.74867	8.147	7.89433	8.89333	9.73433	9.21167	10.3651
At5g56368_at	DEFL	CRP1000		0	15.3367	14.1133	17.5767	20.04	15.04	11.9753	14.3767	15.6733	13.6867	13.8167	13.4967	14.6667	15.0767	15.5467	15.76	20.9137
At5g56369_at	DEFL	CRP1000		0	8.07433	7.25367	12.45	10.4393	8.79367	9.097	8.05033	11.259	8.72	6.91867	10.1113	9.643	10.716	11.74	10.0217	49.9735
At5g59105_s_at	DEFL	CRP0720	CRPSF126	0	6.25267	4.854	6.69867	6.739	7.60833	6.96067	6.16367	8.291	6.58367	5.088	7.197	7.163	7.418	7.241	6.51433	19.5487
At5g60553_at	DEFL	CRP0960		0	15.3067	15.19	18.4133	14.5133	13.6733	14.8767	17.0333	15.1833	14.5567	13.3533	13.36	15.54	16.5533	15.26	14.88	69.3273
At5g60615_at	DEFL	CRP0960		0	10.986	9.207	293.4	12.7367	11.07	10.9127	11.95	11.2873	10.4367	8.39367	11.3533	12.55	12.37	12.64	13.7367	21.3493
At5g60805_at	DEFL	CRP0810		0	7.995	7.314	8.45567	8.56533	10.0597	7.17567	7.867	8.038	8.136	6.512	7.65	8.50767	10.3297	9.17433	9.42167	11.5815
At5g61605_at	MEG	CRP5500		0	18.4267	21.34	1376.67	22.8133	18.61	18.9433	18.84	19.98	17.71	20.9767	16.6467	16.9433	17.4833	19.39	18.31	16.4644
At5g62623_at	DEFL	CRP0940	CRPSF122	0	7.05367	4.67967	8.482	6.41233	6.81433	6.278	7.05767	7.08433	6.985	4.509	6.97933	6.74033	8.677	8.16767	7.052	26.1738
At5g62627_at	DEFL	CRP0940	CRPSF122	0	7.30867	6.609	9.56433	7.791	9.184	7.04733	8.132	7.502	8.392	5.44333	8.11333	7.253	7.979	9.46367	7.98567	16.3441
At5g63660_at	pdf2.5; LCR74	CRP0000	CRPSF001	0	11.2667	15.2733	18.2767	11.6233	12.43	11.233	12.7833	13.5567	12.0167	11.466	11.88	13.16	825.033	14.9867	164.433	16.77
Key	Treatment
ALTCO24	Alternaria_inoculated Columbia
ALTDDE224	Alternaria_inoculated dde2
INF	inflorescence
ALTMOCK	Mock-inoculated Columbia leaf - control for Alternaria
PST3MOCK	Mock-inoculated control leaf for Pseudomonas - at 3 h
PST9MOCK	Mock-inoculated control leaf for Pseudomonas - at 9 h
AVR3	AvrRpt2-inoculated leaf at 3h
AVR9	AvrRpt2-inoculated leaf at 9h
DC3003	DC3000-inoculated leaf at 3h
DC3009	DC3000-inoculated leaf at 9h
Hrcc3	Hrcc-inoculated leaf at 3h
Hrcc9	Hrcc-inoculated leaf at 9h
Root	ROOT at 21d
sedl14	Seedling at 14d
sedl7	Seedling at 7d
siliques	siliques
