# Supplementary material for: Spatio-Temporal Expression Patterns of Arabidopsis thaliana and Medicago truncatula Defensin-Like Genes
Source: PLoS One. 2013 Mar 18;8(3):e58992. doi: 10.1371/journal.pone.0058992 (PMC3601123; doi:10.1371/journal.pone.0058992)
Supplement: Table S3 — Medicago DEFL s custom chip SBQ normalized data. (XLSX) [file pone.0058992.s014.xlsx]

## Sheet: Sheet1
Table S3. Medicago DEFLs custom chip SBQ normalized data.
Probe set ID	gene	gene_model	subgroup	superfamily	is_pseudogene	gene_aliases	Germinating seed - 24 h post imbibition	Old stem internodes	Buds	flower	seed	Root - control for Glomus	Glomus-associated root	Root - Uninoculated control for nodules at 14 dpi	Nodules at 14 dpi	Root - Mock-inoculated for Phytophthora at 4 dpi	Phytophthora-inoculated root at 4 dpi	Leaf - Mock-inoculated control for Colletotrichum	Colletotrichum-inoculated leaf	Description
AFFX-BioB-3_at	AFFX-BioB-3_at	Affymetrix Control	Affymetrix Control	Affymetrix Control			600.276	700.719	781.941	2208.12	1135.1	859.746	1004.95	546.836	967.679	797.506	1090.91	2671.76	2421.34	AFFX-BioB-3_at	AFFX-BioB-3_at	E. coli /GEN=bioB /DB_XREF=gb:J04423.1 /NOTE=SIF corresponding to nucleotides 2755-3052 of gb:J04423.1 /DEF=E.coli 7,8-diamino-pelargonic acid (bioA), biotin synthetase (bioB), 7-keto-8-amino-pelargonic acid synthetase (bioF), bioC protein, and dethiobiotin synthetase (bioD), complete cds.
AFFX-BioB-5_at	AFFX-BioB-5_at	Affymetrix Control	Affymetrix Control	Affymetrix Control			626.163	553.102	732.227	1985.98	992.765	761.629	920.055	532.02	925.058	734.139	1039.35	2328.17	2251.38	AFFX-BioB-5_at	AFFX-BioB-5_at	E. coli /GEN=bioB /DB_XREF=gb:J04423.1 /NOTE=SIF corresponding to nucleotides 2032-2305 of gb:J04423.1 /DEF=E.coli 7,8-diamino-pelargonic acid (bioA), biotin synthetase (bioB), 7-keto-8-amino-pelargonic acid synthetase (bioF), bioC protein, and dethiobiotin synthetase (bioD), complete cds.
AFFX-BioB-M_at	AFFX-BioB-M_at	Affymetrix Control	Affymetrix Control	Affymetrix Control			575.233	561.943	737.487	2055.65	1014.5	800.326	978.099	551.098	953.814	754.091	1045.22	2414.89	2232.84	AFFX-BioB-M_at	AFFX-BioB-M_at	E. coli /GEN=bioB /DB_XREF=gb:J04423.1 /NOTE=SIF corresponding to nucleotides 2482-2739 of gb:J04423.1 /DEF=E.coli 7,8-diamino-pelargonic acid (bioA), biotin synthetase (bioB), 7-keto-8-amino-pelargonic acid synthetase (bioF), bioC protein, and dethiobiotin synthetase (bioD), complete cds.
AFFX-BioC-3_at	AFFX-BioC-3_at	Affymetrix Control	Affymetrix Control	Affymetrix Control			827.102	833.714	1020.26	2774.16	1465.23	1039.31	1173.73	699.76	1216.61	961.375	1308.18	2992.95	2869.86	AFFX-BioC-3_at	AFFX-BioC-3_at	E. coli /GEN=bioC /DB_XREF=gb:J04423.1 /NOTE=SIF corresponding to nucleotides 4626-4878 of gb:J04423.1 /DEF=E.coli 7,8-diamino-pelargonic acid (bioA), biotin synthetase (bioB), 7-keto-8-amino-pelargonic acid synthetase (bioF), bioC protein, and dethiobiotin synthetase (bioD), complete cds.
AFFX-BioC-5_at	AFFX-BioC-5_at	Affymetrix Control	Affymetrix Control	Affymetrix Control			992.67	969.581	1199.23	3439.61	1704.36	1169.97	1448.94	888.787	1668.77	1124.6	1525.92	3862.23	3960.82	AFFX-BioC-5_at	AFFX-BioC-5_at	E. coli /GEN=bioC /DB_XREF=gb:J04423.1 /NOTE=SIF corresponding to nucleotides 4218-4566 of gb:J04423.1 /DEF=E.coli 7,8-diamino-pelargonic acid (bioA), biotin synthetase (bioB), 7-keto-8-amino-pelargonic acid synthetase (bioF), bioC protein, and dethiobiotin synthetase (bioD), complete cds.
AFFX-BioDn-3_at	AFFX-BioDn-3_at	Affymetrix Control	Affymetrix Control	Affymetrix Control			5594.54	5864.67	5643.41	16296.9	8771.6	5474.76	6871.05	5497.25	8564.53	5097.97	7146.18	15907.8	16791.3	AFFX-BioDn-3_at	AFFX-BioDn-3_at	E. coli /GEN=bioD /DB_XREF=gb:J04423.1 /NOTE=SIF corresponding to nucleotides 5286-5570 of gb:J04423.1, not 100% identical /DEF=E.coli 7,8-diamino-pelargonic acid (bioA), biotin synthetase (bioB), 7-keto-8-amino-pelargonic acid synthetase (bioF), bioC protein, and dethiobiotin synthetase (bioD), complete cds.
AFFX-BioDn-5_at	AFFX-BioDn-5_at	Affymetrix Control	Affymetrix Control	Affymetrix Control			1658.5	1831.14	1908.97	6822.49	2659.98	1932.3	2407.23	1626.56	2732.34	1931.28	2501.42	6121.32	6443.23	AFFX-BioDn-5_at	AFFX-BioDn-5_at	E. coli /GEN=bioD /DB_XREF=gb:J04423.1 /NOTE=SIF corresponding to nucleotides 4980-5256 of gb:J04423.1, not 100% identical /DEF=E.coli 7,8-diamino-pelargonic acid (bioA), biotin synthetase (bioB), 7-keto-8-amino-pelargonic acid synthetase (bioF), bioC protein, and dethiobiotin synthetase (bioD), complete cds.
AFFX-CreX-3_at	AFFX-CreX-3_at	Affymetrix Control	Affymetrix Control	Affymetrix Control			19387.5	13405.4	21111	30194.9	18744.3	14059.9	19180.1	13968.9	18524.2	12749.7	17926.5	29177	28139.7	AFFX-CreX-3_at	AFFX-CreX-3_at	Bacteriophage P1 /GEN=cre /DB_XREF=gb:X03453.1 /NOTE=SIF corresponding to nucleotides 1089-1495 of gb:X03453.1 /DEF=Bacteriophage P1 cre gene for recombinase protein.
AFFX-CreX-5_at	AFFX-CreX-5_at	Affymetrix Control	Affymetrix Control	Affymetrix Control			17210.7	11106.2	18831.2	27607.2	17638.7	12146.4	17238.3	11993.1	16359.2	11276.1	15378.1	27283.7	25992	AFFX-CreX-5_at	AFFX-CreX-5_at	Bacteriophage P1 /GEN=cre /DB_XREF=gb:X03453.1 /NOTE=SIF corresponding to nucleotides 513-1047 of gb:X03453.1 /DEF=Bacteriophage P1 cre gene for recombinase protein.
AFFX-DapX-3_at	AFFX-DapX-3_at	Affymetrix Control	Affymetrix Control	Affymetrix Control			3945.19	1166.69	1158.28	1815.78	2587.75	1973.8	1833.07	1543.02	1883.91	2779.23	2799.49	5579.67	12272.3	AFFX-DapX-3_at	AFFX-DapX-3_at	B. subtilis /GEN=jojG /DB_XREF=gb:L38424.1 /NOTE=SIF corresponding to nucleotides 2684-3130 of gb:L38424.1 /DEF=Bacillus subtilis dihydropicolinate reductase (jojE) gene, complete cds; poly(A) polymerase (jojI) gene, complete cds; biotin acetyl-CoA-carboxylase ligase (birA) gene, complete cds; jojC, jojD, jojF, jojG, jojH genes, complete cds s.
AFFX-DapX-5_at	AFFX-DapX-5_at	Affymetrix Control	Affymetrix Control	Affymetrix Control			1824.62	320.896	511.689	190.738	708.374	725.271	510.115	196.706	385.033	695.552	676.69	2095.19	4142.33	AFFX-DapX-5_at	AFFX-DapX-5_at	B. subtilis /GEN=dapB /DB_XREF=gb:L38424.1 /NOTE=SIF corresponding to nucleotides 1428-1926 of gb:L38424.1 /DEF=Bacillus subtilis dihydropicolinate reductase (jojE) gene, complete cds; poly(A) polymerase (jojI) gene, complete cds; biotin acetyl-CoA-carboxylase ligase (birA) gene, complete cds; jojC, jojD, jojF, jojG, jojH genes, complete cds s.
AFFX-DapX-M_at	AFFX-DapX-M_at	Affymetrix Control	Affymetrix Control	Affymetrix Control			4054.89	882.287	1166.26	976.203	2030.31	1526.23	1300.19	742.059	1020.64	1858.93	1714.93	4481.15	9663.34	AFFX-DapX-M_at	AFFX-DapX-M_at	B. subtilis /GEN=dapB, jojF /DB_XREF=gb:L38424.1 /NOTE=SIF corresponding to nucleotides 2020-2580 of gb:L38424.1 /DEF=Bacillus subtilis dihydropicolinate reductase (jojE) gene, complete cds; poly(A) polymerase (jojI) gene, complete cds; biotin acetyl-CoA-carboxylase ligase (birA) gene, complete cds; jojC, jojD, jojF, jojG, jojH genes, complete cds s.
AFFX-LysX-3_at	AFFX-LysX-3_at	Affymetrix Control	Affymetrix Control	Affymetrix Control			469.795	147.042	134.715	431.199	406.438	292.595	269.128	219.268	290.101	527.758	600.807	813.105	1717.67	AFFX-LysX-3_at	AFFX-LysX-3_at	B. subtilis /GEN=lys /DB_XREF=gb:X17013.1 /NOTE=SIF corresponding to nucleotides 1061-1343 of gb:X17013.1, not 100% identical /DEF=B subtilis lys gene for diaminopimelate decarboxylase (EC 4.1.1.20).
AFFX-LysX-5_at	AFFX-LysX-5_at	Affymetrix Control	Affymetrix Control	Affymetrix Control			238.38	68.3561	57.8307	37.1042	143.717	107.548	91.8389	70.4005	79.5592	151.605	144.086	298.166	662.107	AFFX-LysX-5_at	AFFX-LysX-5_at	B. subtilis /GEN=lys /DB_XREF=gb:X17013.1 /NOTE=SIF corresponding to nucleotides 387-658 of gb:X17013.1, not 100% identical /DEF=B subtilis lys gene for diaminopimelate decarboxylase (EC 4.1.1.20).
AFFX-LysX-M_at	AFFX-LysX-M_at	Affymetrix Control	Affymetrix Control	Affymetrix Control			270.035	84.2912	76.3056	93.9449	210.249	122.253	116.855	94.9927	116.43	207.252	202.2	344.673	810.87	AFFX-LysX-M_at	AFFX-LysX-M_at	B. subtilis /GEN=lys /DB_XREF=gb:X17013.1 /NOTE=SIF corresponding to nucleotides 720-990 of gb:X17013.1, not 100% identical /DEF=B subtilis lys gene for diaminopimelate decarboxylase (EC 4.1.1.20).
AFFX-Msa-16SrRNA_s_at	AFFX-Msa-16SrRNA_s_at	Affymetrix Control	Affymetrix Control	Affymetrix Control			563.837	441.553	353.006	5612.78	350.475	76.0971	105.886	69.7608	84.4444	227.663	488.715	2618.61	2942.73	AFFX-Msa-16SrRNA_s_at	AFFX-Msa-16SrRNA_s_at	M. sativa /DB_XREF=gi:16119009 /DB_XREF=gb:AF419246.1 /NOTE=sequence(s) not in UniGene /FEA=rRNA /DEF=Medicago sativa 16S ribosomal RNA gene, partial sequence
AFFX-Msa-26SrRNA_at	AFFX-Msa-26SrRNA_at	Affymetrix Control	Affymetrix Control	Affymetrix Control			305.515	116.237	130.742	273.795	216.321	87.4413	102.144	50.396	64.9721	134.198	108.486	89.9692	51.0565	AFFX-Msa-26SrRNA_at	AFFX-Msa-26SrRNA_at	M. sativa /DB_XREF=gi:19655 /DB_XREF=emb:Z11498.1 /NOTE=sequence(s) not in UniGene /FEA=rRNA /DEF=M.sativa 26S rRNA
AFFX-Msa-5SrRNA_s_at	AFFX-Msa-5SrRNA_s_at	Affymetrix Control	Affymetrix Control	Affymetrix Control			612.945	448.291	496.247	2087.93	222.208	125.895	154.32	102.714	149.929	198.508	314.473	2617.56	1083.52	AFFX-Msa-5SrRNA_s_at	AFFX-Msa-5SrRNA_s_at	M. truncatula /DB_XREF=gi:19656 /DB_XREF=emb:X05061.1 /NOTE=sequence(s) not in UniGene /FEA=rRNA /DEF=Alfalfa 5S ribosomal RNA
AFFX-Msa-actin-3_at	AFFX-Msa-actin-3_at	Affymetrix Control	Affymetrix Control	Affymetrix Control			4108.29	1066.33	2314.5	475.604	986.45	1709.09	1222.93	645.284	486.845	1803.67	1439.92	355.538	231.528	AFFX-Msa-actin-3_at	AFFX-Msa-actin-3_at	M. sativa /GEN=actin /DB_XREF=iMsa.2780 /FEA=mRNA /DEF=actin
AFFX-Msa-actin-5_at	AFFX-Msa-actin-5_at	Affymetrix Control	Affymetrix Control	Affymetrix Control			226.381	98.629	139.579	173.137	101.402	146.81	125.252	78.528	95.4025	173.057	186.319	89.8659	113.688	AFFX-Msa-actin-5_at	AFFX-Msa-actin-5_at	M. sativa /GEN=actin /DB_XREF=iMsa.2780 /FEA=mRNA /DEF=actin
AFFX-Msa-actin-M_at	AFFX-Msa-actin-M_at	Affymetrix Control	Affymetrix Control	Affymetrix Control			7574.54	2803.96	5380.61	724.99	1793.04	2995.28	2206.17	1503.02	722.373	3286.28	2782.16	865.09	582.418	AFFX-Msa-actin-M_at	AFFX-Msa-actin-M_at	M. sativa /GEN=actin /DB_XREF=iMsa.2780 /FEA=mRNA /DEF=actin
AFFX-Msa-gapc-3_at	AFFX-Msa-gapc-3_at	Affymetrix Control	Affymetrix Control	Affymetrix Control			5215.75	3770.44	5287.53	8870.59	6425.72	4862.4	5450.27	4150.69	5936.81	4725.03	5657.93	7739.62	9020.32	AFFX-Msa-gapc-3_at	AFFX-Msa-gapc-3_at	M. sativa /GEN=gapc /DB_XREF=iMsa.3152 /FEA=mRNA /DEF=gapc
AFFX-Msa-gapc-5_at	AFFX-Msa-gapc-5_at	Affymetrix Control	Affymetrix Control	Affymetrix Control			10496	10237.7	14241.5	11089.2	11692.5	14864.3	11158.5	9033.49	8805.15	15537.8	14325.1	13362.4	12423.4	AFFX-Msa-gapc-5_at	AFFX-Msa-gapc-5_at	M. sativa /GEN=gapc /DB_XREF=iMsa.3152 /FEA=mRNA /DEF=gapc
AFFX-Msa-gapc-M_at	AFFX-Msa-gapc-M_at	Affymetrix Control	Affymetrix Control	Affymetrix Control			8853.48	9169.57	12202.7	12418.1	11703.7	10221.8	9617.17	8363.86	9017.16	10677.5	10163.8	12929.2	13336.1	AFFX-Msa-gapc-M_at	AFFX-Msa-gapc-M_at	M. sativa /GEN=gapc /DB_XREF=iMsa.3152 /FEA=mRNA /DEF=gapc
AFFX-Msa-gsta-3_at	AFFX-Msa-gsta-3_at	Affymetrix Control	Affymetrix Control	Affymetrix Control			624.502	868.525	1700.28	792.203	2555.81	637.786	674.962	1584.23	1735.77	1545.9	2280.32	1961.79	1130.85	AFFX-Msa-gsta-3_at	AFFX-Msa-gsta-3_at	M. sativa /GEN=gsta /DB_XREF=iMsa.2983 /FEA=mRNA /DEF=gsta
AFFX-Msa-gsta-5_at	AFFX-Msa-gsta-5_at	Affymetrix Control	Affymetrix Control	Affymetrix Control			12.0145	14.9486	15.6211	14.4441	15.0021	13.1295	13.3787	12.4865	17.1998	14.998	15.625	14.7211	13.1384	AFFX-Msa-gsta-5_at	AFFX-Msa-gsta-5_at	M. sativa /GEN=gsta /DB_XREF=iMsa.2983 /FEA=mRNA /DEF=gsta
AFFX-Msa-gsta-5_x_at	AFFX-Msa-gsta-5_x_at	Affymetrix Control	Affymetrix Control	Affymetrix Control			15.2936	16.2012	16.6519	16.2334	17.4889	14.7438	15.1356	15.8547	17.2935	18.2561	20.0175	17.4261	15.2651	AFFX-Msa-gsta-5_x_at	AFFX-Msa-gsta-5_x_at	M. sativa /GEN=gsta /DB_XREF=iMsa.2983 /FEA=mRNA /DEF=gsta
AFFX-Msa-gsta-M_x_at	AFFX-Msa-gsta-M_x_at	Affymetrix Control	Affymetrix Control	Affymetrix Control			23.816	29.2152	54.9118	23.7404	90.1903	28.1324	35.8112	30.4949	47.9316	50.7099	87.1704	44.8969	26.1043	AFFX-Msa-gsta-M_x_at	AFFX-Msa-gsta-M_x_at	M. sativa /GEN=gsta /DB_XREF=iMsa.2983 /FEA=mRNA /DEF=gsta
AFFX-Msa-ubq11-3_at	AFFX-Msa-ubq11-3_at	Affymetrix Control	Affymetrix Control	Affymetrix Control			2110.62	877.732	1082.05	1056.87	877.603	1819.91	1923.08	1085.95	907.188	1459.02	1853.89	1078.01	1208.49	AFFX-Msa-ubq11-3_at	AFFX-Msa-ubq11-3_at	M. sativa /GEN=ubq11 /DB_XREF=iMsa.2958 /FEA=mRNA /DEF=ubq11
AFFX-Msa-ubq11-3_x_at	AFFX-Msa-ubq11-3_x_at	Affymetrix Control	Affymetrix Control	Affymetrix Control			1998.16	740.088	1180.93	1119.52	901.439	1691.62	1884.58	881.568	1072.07	1475.09	1926.73	1020.94	1100.43	AFFX-Msa-ubq11-3_x_at	AFFX-Msa-ubq11-3_x_at	M. sativa /GEN=ubq11 /DB_XREF=iMsa.2958 /FEA=mRNA /DEF=ubq11
AFFX-Msa-ubq11-5_at	AFFX-Msa-ubq11-5_at	Affymetrix Control	Affymetrix Control	Affymetrix Control			27.1548	21.4772	22.8848	19.1313	22.8527	29.6697	27.1129	18.2218	20.1932	25.9614	26.2371	23.6269	18.5672	AFFX-Msa-ubq11-5_at	AFFX-Msa-ubq11-5_at	M. sativa /GEN=ubq11 /DB_XREF=iMsa.2958 /FEA=mRNA /DEF=ubq11
AFFX-Msa-ubq11-M_at	AFFX-Msa-ubq11-M_at	Affymetrix Control	Affymetrix Control	Affymetrix Control			42.854	28.3634	39.4518	35.1047	31.2631	57.7916	51.0843	34.7063	42.6997	48.6777	67.306	30.4718	20.8429	AFFX-Msa-ubq11-M_at	AFFX-Msa-ubq11-M_at	M. sativa /GEN=ubq11 /DB_XREF=iMsa.2958 /FEA=mRNA /DEF=ubq11
AFFX-Mtr-18SrRNA_s_at	AFFX-Mtr-18SrRNA_s_at	Affymetrix Control	Affymetrix Control	Affymetrix Control			65.5513	88.4358	56.9472	402.783	306.784	31.4097	47.7746	39.1291	54.344	45.2898	53.7641	52.3286	42.3824	AFFX-Mtr-18SrRNA_s_at	AFFX-Mtr-18SrRNA_s_at	M. truncatula /DB_XREF=gi:5070244 /DB_XREF=gb:AF093506.1 /NOTE=sequence(s) not in UniGene /FEA=rRNA /DEF=Medicago truncatula 18S ribosomal RNA gene, partial sequence
AFFX-Mtr-5.8SrRNA_s_at	AFFX-Mtr-5.8SrRNA_s_at	Affymetrix Control	Affymetrix Control	Affymetrix Control			12155.6	19112.4	11127.4	5956.22	22420	4302.33	4184.04	9190.88	9038	4190.39	4767	8918.18	4657.83	AFFX-Mtr-5.8SrRNA_s_at	AFFX-Mtr-5.8SrRNA_s_at	M. truncatula /DB_XREF=gi:5326745:272-435 /NOTE=sequence(s) not in UniGene /FEA=rRNA /DEF=Medicago truncatula internal transcribed spacer 1, 5.8S ribosomal RNA gene, and internal transcribed spacer 2, complete sequence
AFFX-Mtr-actin-3_at	AFFX-Mtr-actin-3_at	invariant	Affymetrix Control	Affymetrix Control			9453.02	11839.3	8585.11	6059.52	7538.88	6540.11	6298.59	6955.17	5755.39	8657.45	7880.63	8009.13	7427.72	AFFX-Mtr-actin-3_at	AFFX-Mtr-actin-3_at	M. truncatula /GEN=actin /DB_XREF=iMtr.22783 /FEA=mRNA /DEF=actin
AFFX-Mtr-actin-5_at	AFFX-Mtr-actin-5_at	invariant	Affymetrix Control	Affymetrix Control			10951.1	10603.3	7534.89	1269.45	7566.57	6038.26	4661.54	6075.75	2943.38	8197.63	7908.62	5721.13	3519.72	AFFX-Mtr-actin-5_at	AFFX-Mtr-actin-5_at	M. truncatula /GEN=actin /DB_XREF=iMtr.22783 /FEA=mRNA /DEF=actin
AFFX-Mtr-actin-M_at	AFFX-Mtr-actin-M_at	invariant	Affymetrix Control	Affymetrix Control			11089.1	10520.5	7953.25	1950.79	7526.14	6162.13	5098.69	5948.31	3471.85	8522.99	7297.85	6636.47	4894.96	AFFX-Mtr-actin-M_at	AFFX-Mtr-actin-M_at	M. truncatula /GEN=actin /DB_XREF=iMtr.22783 /FEA=mRNA /DEF=actin
AFFX-Mtr-gapc-3_at	AFFX-Mtr-gapc-3_at	Affymetrix Control	Affymetrix Control	Affymetrix Control			20.6895	20.334	21.4088	17.3795	23.8563	25.5579	27.061	19.2905	26.6872	23.164	24.2356	19.1873	19.0697	AFFX-Mtr-gapc-3_at	AFFX-Mtr-gapc-3_at	M. truncatula /GEN=gapc /DB_XREF=iMtr.10365 /FEA=mRNA /DEF=gapc
AFFX-Mtr-gapc-3_s_at	AFFX-Mtr-gapc-3_s_at	Affymetrix Control	Affymetrix Control	Affymetrix Control			5289.31	40175.5	11705.2	24300.2	21187.9	29278.4	29311.3	17936.4	15911.2	26669.9	22764.3	36244.8	32393	AFFX-Mtr-gapc-3_s_at	AFFX-Mtr-gapc-3_s_at	M. truncatula /GEN=gapc /DB_XREF=iMtr.10365 /FEA=mRNA /DEF=gapc
AFFX-Mtr-gapc-5_at	AFFX-Mtr-gapc-5_at	invariant	Affymetrix Control	Affymetrix Control			10745.7	6617.77	10763.1	2325.48	8154.59	16967.6	13988.7	9021.55	6484.86	17370.1	18997.7	3287.52	2044.63	AFFX-Mtr-gapc-5_at	AFFX-Mtr-gapc-5_at	M. truncatula /GEN=gapc /DB_XREF=iMtr.10365 /FEA=mRNA /DEF=gapc
AFFX-Mtr-gapc-M_at	AFFX-Mtr-gapc-M_at	invariant	Affymetrix Control	Affymetrix Control			8728.24	6575.01	9127.59	5283.56	6425.26	14188.9	13080	8324.57	7120.65	12747	14576.7	2940.78	2374.13	AFFX-Mtr-gapc-M_at	AFFX-Mtr-gapc-M_at	M. truncatula /GEN=gapc /DB_XREF=iMtr.10365 /FEA=mRNA /DEF=gapc
AFFX-Mtr-gapc-M_s_at	AFFX-Mtr-gapc-M_s_at	invariant	Affymetrix Control	Affymetrix Control			7812.54	5347.48	7537.01	2982.99	6566.23	10839.4	11594.5	7595.38	6254.96	10359.2	12010.4	2407.42	1801.53	AFFX-Mtr-gapc-M_s_at	AFFX-Mtr-gapc-M_s_at	M. truncatula /GEN=gapc /DB_XREF=iMtr.10365 /FEA=mRNA /DEF=gapc
AFFX-Mtr-gsta-3_at	AFFX-Mtr-gsta-3_at	Affymetrix Control	Affymetrix Control	Affymetrix Control			5430.77	8514.99	12245.6	13115.2	19283.4	5994.95	6615.92	12896	13912.3	12361.3	16353	18066.3	16944.3	AFFX-Mtr-gsta-3_at	AFFX-Mtr-gsta-3_at	M. truncatula /GEN=gsta /DB_XREF=iMtr.12287 /FEA=mRNA /DEF=gsta
AFFX-Mtr-gsta-5_at	AFFX-Mtr-gsta-5_at	Affymetrix Control	Affymetrix Control	Affymetrix Control			34.881	34.4985	36.6749	28.0294	63.0199	37.727	32.9564	32.6165	35.3766	65.8158	65.6439	36.4671	27.3008	AFFX-Mtr-gsta-5_at	AFFX-Mtr-gsta-5_at	M. truncatula /GEN=gsta /DB_XREF=iMtr.12287 /FEA=mRNA /DEF=gsta
AFFX-Mtr-gsta-M_x_at	AFFX-Mtr-gsta-M_x_at	Affymetrix Control	Affymetrix Control	Affymetrix Control			1564.89	3425.5	3679.49	2477.65	8864.31	2395.94	2221.18	5845.89	6265.7	4617.25	6163.46	5683.68	3501.6	AFFX-Mtr-gsta-M_x_at	AFFX-Mtr-gsta-M_x_at	M. truncatula /GEN=gsta /DB_XREF=iMtr.12287 /FEA=mRNA /DEF=gsta
AFFX-Mtr-ubq11-3_x_at	AFFX-Mtr-ubq11-3_x_at	Affymetrix Control	Affymetrix Control	Affymetrix Control			1724.1	799.013	834.023	666.438	682.049	1527.19	1589.93	717.247	649.701	1101.96	1453.03	1269.17	1552.64	AFFX-Mtr-ubq11-3_x_at	AFFX-Mtr-ubq11-3_x_at	M. truncatula /GEN=ubq11 /DB_XREF=iMtr.48704 /FEA=mRNA /DEF=ubq11
AFFX-Mtr-ubq11-5_x_at	AFFX-Mtr-ubq11-5_x_at	invariant	Affymetrix Control	Affymetrix Control			12372.9	8309.8	4979.33	3188.03	5497.04	10162.8	8093.68	5422.19	5009.69	6833.1	6974.35	6503.62	6018.87	AFFX-Mtr-ubq11-5_x_at	AFFX-Mtr-ubq11-5_x_at	M. truncatula /GEN=ubq11 /DB_XREF=iMtr.48704 /FEA=mRNA /DEF=ubq11
AFFX-Mtr-ubq11-M_x_at	AFFX-Mtr-ubq11-M_x_at	invariant	Affymetrix Control	Affymetrix Control			2334.49	1154.34	1000.67	707.411	774.756	1990.59	1875.23	993.721	914.675	1447.92	1918.51	984.745	1081.87	AFFX-Mtr-ubq11-M_x_at	AFFX-Mtr-ubq11-M_x_at	M. truncatula /GEN=ubq11 /DB_XREF=iMtr.48704 /FEA=mRNA /DEF=ubq11
AFFX-PheX-3_at	AFFX-PheX-3_at	Affymetrix Control	Affymetrix Control	Affymetrix Control			602.711	194.215	168.714	444.883	435.963	371.578	324.581	240.545	319.239	545.577	503.738	718.123	1509.09	AFFX-PheX-3_at	AFFX-PheX-3_at	B. subtilis /GEN=pheB /DB_XREF=gb:M24537.1 /NOTE=SIF corresponding to nucleotides 2885-3326 of gb:M24537.1, not 100% identical /DEF=Bacillus subtillis sporulation protein (spoOB), GTP-binding protein (obg), phenylalanine biosynthesis associated protein (pheB), and monofunctional prephenate dehydratase (pheA) genes, complete cds.
AFFX-PheX-5_at	AFFX-PheX-5_at	Affymetrix Control	Affymetrix Control	Affymetrix Control			410.55	97.8628	127.201	104.409	244.647	214.335	175.462	105.807	154.336	250.89	269.363	446.036	952.432	AFFX-PheX-5_at	AFFX-PheX-5_at	B. subtilis /GEN=pheA /DB_XREF=gb:M24537.1 /NOTE=SIF corresponding to nucleotides 2028-2375 of gb:M24537.1, not 100% identical /DEF=Bacillus subtillis sporulation protein (spoOB), GTP-binding protein (obg), phenylalanine biosynthesis associated protein (pheB), and monofunctional prephenate dehydratase (pheA) genes, complete cds.
AFFX-PheX-M_at	AFFX-PheX-M_at	Affymetrix Control	Affymetrix Control	Affymetrix Control			452.628	115.775	139.101	241.344	282.492	221.249	196.215	134.427	215.929	305.339	349.009	506.296	1302.8	AFFX-PheX-M_at	AFFX-PheX-M_at	B. subtilis /GEN=pheA /DB_XREF=gb:M24537.1 /NOTE=SIF corresponding to nucleotides 2437-2828 of gb:M24537.1 /DEF=Bacillus subtillis sporulation protein (spoOB), GTP-binding protein (obg), phenylalanine biosynthesis associated protein (pheB), and monofunctional prephenate dehydratase (pheA) genes, complete cds.
AFFX-r2-Bs-dap-3_at	AFFX-r2-Bs-dap-3_at	Affymetrix Control	Affymetrix Control	Affymetrix Control			5259.18	1290.43	1538.32	2643.26	3503.46	2568.53	2296.41	2096.64	2578.53	3401.1	3464.18	7692.64	14097.5	AFFX-r2-Bs-dap-3_at	AFFX-r2-Bs-dap-3_at	B. subtilis /GEN=jojG /DB_XREF=gb:L38424.1 /NOTE=SIF corresponding to nucleotides 2634-3089 of gb:L38424.1 /DEF=Bacillus subtilis dihydropicolinate reductase (jojE) gene, complete cds; poly(A) polymerase (jojI) gene, complete cds; biotin acetyl-CoA-carboxylase ligase (birA) gene, complete cds; jojC, jojD, jojF, jojG, jojH genes, complete cds s.
AFFX-r2-Bs-dap-5_at	AFFX-r2-Bs-dap-5_at	Affymetrix Control	Affymetrix Control	Affymetrix Control			2384.4	432.897	682.699	230.144	897.499	876.795	597.815	235.419	497.327	796.604	776.963	2493.29	4992.76	AFFX-r2-Bs-dap-5_at	AFFX-r2-Bs-dap-5_at	B. subtilis /GEN=dapB /DB_XREF=gb:L38424.1 /NOTE=SIF corresponding to nucleotides 1439-1846 of gb:L38424.1 /DEF=Bacillus subtilis dihydropicolinate reductase (jojE) gene, complete cds; poly(A) polymerase (jojI) gene, complete cds; biotin acetyl-CoA-carboxylase ligase (birA) gene, complete cds; jojC, jojD, jojF, jojG, jojH genes, complete cds s.
AFFX-r2-Bs-dap-M_at	AFFX-r2-Bs-dap-M_at	Affymetrix Control	Affymetrix Control	Affymetrix Control			4828.88	1055.5	1532.68	1116.58	2562.31	2120.2	1665.7	1140.32	1533.76	2262.81	2328.17	6063.5	12507	AFFX-r2-Bs-dap-M_at	AFFX-r2-Bs-dap-M_at	B. subtilis /GEN=dapB, jojF /DB_XREF=gb:L38424.1 /NOTE=SIF corresponding to nucleotides 2055-2578 of gb:L38424.1 /DEF=Bacillus subtilis dihydropicolinate reductase (jojE) gene, complete cds; poly(A) polymerase (jojI) gene, complete cds; biotin acetyl-CoA-carboxylase ligase (birA) gene, complete cds; jojC, jojD, jojF, jojG, jojH genes, complete cds s.
AFFX-r2-Bs-lys-3_at	AFFX-r2-Bs-lys-3_at	Affymetrix Control	Affymetrix Control	Affymetrix Control			380.384	117.249	104.424	290.071	367.353	192.9	189.582	183.664	223.097	357.492	392.433	455.092	1074.63	AFFX-r2-Bs-lys-3_at	AFFX-r2-Bs-lys-3_at	B. subtilis /GEN=lys /DB_XREF=gb:X17013.1 /NOTE=SIF corresponding to nucleotides 1008-1263 of gb:X17013.1, not 100% identical /DEF=B subtilis lys gene for diaminopimelate decarboxylase (EC 4.1.1.20).
AFFX-r2-Bs-lys-5_at	AFFX-r2-Bs-lys-5_at	Affymetrix Control	Affymetrix Control	Affymetrix Control			299.686	80.5196	70.3806	32.5366	192.442	120.625	95.6204	80.6439	83.2195	173.464	178.779	346.234	794.074	AFFX-r2-Bs-lys-5_at	AFFX-r2-Bs-lys-5_at	B. subtilis /GEN=lys /DB_XREF=gb:X17013.1 /NOTE=SIF corresponding to nucleotides 411-659 of gb:X17013.1, not 100% identical /DEF=B subtilis lys gene for diaminopimelate decarboxylase (EC 4.1.1.20).
AFFX-r2-Bs-lys-M_at	AFFX-r2-Bs-lys-M_at	Affymetrix Control	Affymetrix Control	Affymetrix Control			260.143	71.0465	63.2961	168.198	227.073	120.118	116.968	94.913	128.644	182.094	211.955	384.276	931.326	AFFX-r2-Bs-lys-M_at	AFFX-r2-Bs-lys-M_at	B. subtilis /GEN=lys /DB_XREF=gb:X17013.1 /NOTE=SIF corresponding to nucleotides 673-1002 of gb:X17013.1, not 100% identical /DEF=B subtilis lys gene for diaminopimelate decarboxylase (EC 4.1.1.20).
AFFX-r2-Bs-phe-3_at	AFFX-r2-Bs-phe-3_at	Affymetrix Control	Affymetrix Control	Affymetrix Control			636.08	182.284	180.796	479.998	438.554	392.595	336.286	254.863	354.253	622.78	540.725	871.378	1854.06	AFFX-r2-Bs-phe-3_at	AFFX-r2-Bs-phe-3_at	B. subtilis /GEN=pheB /DB_XREF=gb:M24537.1 /NOTE=SIF corresponding to nucleotides 2897-3200 of gb:M24537.1, not 100% identical /DEF=Bacillus subtillis sporulation protein (spoOB), GTP-binding protein (obg), phenylalanine biosynthesis associated protein (pheB), and monofunctional prephenate dehydratase (pheA) genes, complete cds.
AFFX-r2-Bs-phe-5_at	AFFX-r2-Bs-phe-5_at	Affymetrix Control	Affymetrix Control	Affymetrix Control			704.229	138.528	189.853	164.116	361.207	374.368	275.385	160.123	245.575	395.409	417.198	774.283	1522.93	AFFX-r2-Bs-phe-5_at	AFFX-r2-Bs-phe-5_at	B. subtilis /GEN=pheA /DB_XREF=gb:M24537.1 /NOTE=SIF corresponding to nucleotides 2116-2382 of gb:M24537.1 /DEF=Bacillus subtillis sporulation protein (spoOB), GTP-binding protein (obg), phenylalanine biosynthesis associated protein (pheB), and monofunctional prephenate dehydratase (pheA) genes, complete cds.
AFFX-r2-Bs-phe-M_at	AFFX-r2-Bs-phe-M_at	Affymetrix Control	Affymetrix Control	Affymetrix Control			492.229	112.33	124.834	221.141	285.067	228.365	200.631	127.724	209.42	289.343	331.44	479.458	1244.82	AFFX-r2-Bs-phe-M_at	AFFX-r2-Bs-phe-M_at	B. subtilis /GEN=pheA /DB_XREF=gb:M24537.1 /NOTE=SIF corresponding to nucleotides 2484-2875 of gb:M24537.1 /DEF=Bacillus subtillis sporulation protein (spoOB), GTP-binding protein (obg), phenylalanine biosynthesis associated protein (pheB), and monofunctional prephenate dehydratase (pheA) genes, complete cds.
AFFX-r2-Bs-thr-3_s_at	AFFX-r2-Bs-thr-3_s_at	Affymetrix Control	Affymetrix Control	Affymetrix Control			1541.66	501.081	372.898	734.351	976.896	718.236	652.992	440.809	580.838	990.737	904.025	1975.46	4375.53	AFFX-r2-Bs-thr-3_s_at	AFFX-r2-Bs-thr-3_s_at	B. subtilis /GEN=thrB /DB_XREF=gb:X04603.1 /NOTE=SIF corresponding to nucleotides 1735-2143 of gb:X04603.1 /DEF=B. subtilis thrB and thrC genes for homoserine kinase and threonine synthase.
AFFX-r2-Bs-thr-5_s_at	AFFX-r2-Bs-thr-5_s_at	Affymetrix Control	Affymetrix Control	Affymetrix Control			760.373	183.598	198.322	92.4414	251.194	262.31	189.979	89.6604	151.179	268.87	282.715	779.545	1387.15	AFFX-r2-Bs-thr-5_s_at	AFFX-r2-Bs-thr-5_s_at	B. subtilis /GEN=thrC /DB_XREF=gb:X04603.1 /NOTE=SIF corresponding to nucleotides 290-888 of gb:X04603.1 /DEF=B. subtilis thrB and thrC genes for homoserine kinase and threonine synthase.
AFFX-r2-Bs-thr-M_s_at	AFFX-r2-Bs-thr-M_s_at	Affymetrix Control	Affymetrix Control	Affymetrix Control			1193.56	297.022	323.067	368.85	493.401	511.473	368	204.316	309.986	621.819	574.596	1162.49	2464.59	AFFX-r2-Bs-thr-M_s_at	AFFX-r2-Bs-thr-M_s_at	B. subtilis /GEN=thrC, thrB /DB_XREF=gb:X04603.1 /NOTE=SIF corresponding to nucleotides 1045-1556 of gb:X04603.1 /DEF=B. subtilis thrB and thrC genes for homoserine kinase and threonine synthase.
AFFX-r2-Ec-bioB-3_at	AFFX-r2-Ec-bioB-3_at	Affymetrix Control	Affymetrix Control	Affymetrix Control			773.093	822.853	880.991	2879.91	1369.78	1010.49	1200.48	662.12	1219.57	937.356	1278.51	3247.62	2986.67	AFFX-r2-Ec-bioB-3_at	AFFX-r2-Ec-bioB-3_at	E. coli /GEN=bioB /DB_XREF=gb:J04423.1 /NOTE=SIF corresponding to nucleotides 2772-3004 of gb:J04423.1 /DEF=E.coli 7,8-diamino-pelargonic acid (bioA), biotin synthetase (bioB), 7-keto-8-amino-pelargonic acid synthetase (bioF), bioC protein, and dethiobiotin synthetase (bioD), complete cds.
AFFX-r2-Ec-bioB-5_at	AFFX-r2-Ec-bioB-5_at	Affymetrix Control	Affymetrix Control	Affymetrix Control			693.192	728.958	869.666	2346	1253.87	973.804	1112.38	619.901	1150.93	872.129	1190.06	3070.63	2711.24	AFFX-r2-Ec-bioB-5_at	AFFX-r2-Ec-bioB-5_at	E. coli /GEN=bioB /DB_XREF=gb:J04423.1 /NOTE=SIF corresponding to nucleotides 2071-2304 of gb:J04423.1 /DEF=E.coli 7,8-diamino-pelargonic acid (bioA), biotin synthetase (bioB), 7-keto-8-amino-pelargonic acid synthetase (bioF), bioC protein, and dethiobiotin synthetase (bioD), complete cds.
AFFX-r2-Ec-bioB-M_at	AFFX-r2-Ec-bioB-M_at	Affymetrix Control	Affymetrix Control	Affymetrix Control			1127.86	999.32	1443.62	3991.28	1948.95	1448.6	1862.2	1206.79	2000.11	1244.11	1718.89	3291.53	3217.21	AFFX-r2-Ec-bioB-M_at	AFFX-r2-Ec-bioB-M_at	E. coli /GEN=bioB /DB_XREF=gb:J04423.1 /NOTE=SIF corresponding to nucleotides 2393-2682 of gb:J04423.1 /DEF=E.coli 7,8-diamino-pelargonic acid (bioA), biotin synthetase (bioB), 7-keto-8-amino-pelargonic acid synthetase (bioF), bioC protein, and dethiobiotin synthetase (bioD), complete cds.
AFFX-r2-Ec-bioC-3_at	AFFX-r2-Ec-bioC-3_at	Affymetrix Control	Affymetrix Control	Affymetrix Control			1546.5	1449.52	1720.2	5790.04	2378.13	1692.54	2090.61	1385.21	2319.84	1579.37	2144.14	5126.19	5967.46	AFFX-r2-Ec-bioC-3_at	AFFX-r2-Ec-bioC-3_at	E. coli /GEN=bioC /DB_XREF=gb:J04423.1 /NOTE=SIF corresponding to nucleotides 4608-4883 of gb:J04423.1 /DEF=E.coli 7,8-diamino-pelargonic acid (bioA), biotin synthetase (bioB), 7-keto-8-amino-pelargonic acid synthetase (bioF), bioC protein, and dethiobiotin synthetase (bioD), complete cds.
AFFX-r2-Ec-bioC-5_at	AFFX-r2-Ec-bioC-5_at	Affymetrix Control	Affymetrix Control	Affymetrix Control			1189.52	1310.38	1544.7	5220.8	2112.56	1457.2	1862.19	1190.2	1985.8	1436.53	1848.93	4579.2	5217.17	AFFX-r2-Ec-bioC-5_at	AFFX-r2-Ec-bioC-5_at	E. coli /GEN=bioC /DB_XREF=gb:J04423.1 /NOTE=SIF corresponding to nucleotides 4257-4573 of gb:J04423.1 /DEF=E.coli 7,8-diamino-pelargonic acid (bioA), biotin synthetase (bioB), 7-keto-8-amino-pelargonic acid synthetase (bioF), bioC protein, and dethiobiotin synthetase (bioD), complete cds.
AFFX-r2-Ec-bioD-3_at	AFFX-r2-Ec-bioD-3_at	Affymetrix Control	Affymetrix Control	Affymetrix Control			6681.06	6288.16	6333.08	18798.6	10057	6066.92	8131.69	6734.2	10208.9	5823.42	8418.09	18053.6	18958.1	AFFX-r2-Ec-bioD-3_at	AFFX-r2-Ec-bioD-3_at	E. coli /GEN=bioD /DB_XREF=gb:J04423.1 /NOTE=SIF corresponding to nucleotides 5312-5559 of gb:J04423.1, not 100% identical /DEF=E.coli 7,8-diamino-pelargonic acid (bioA), biotin synthetase (bioB), 7-keto-8-amino-pelargonic acid synthetase (bioF), bioC protein, and dethiobiotin synthetase (bioD), complete cds.
AFFX-r2-Ec-bioD-5_at	AFFX-r2-Ec-bioD-5_at	Affymetrix Control	Affymetrix Control	Affymetrix Control			3834.78	4409.23	3878.21	13132.2	6276.21	4218.65	5369.79	3952.37	6812.75	3860.62	5137.3	13654.5	14162	AFFX-r2-Ec-bioD-5_at	AFFX-r2-Ec-bioD-5_at	E. coli /GEN=bioD /DB_XREF=gb:J04423.1 /NOTE=SIF corresponding to nucleotides 5024-5244 of gb:J04423.1 /DEF=E.coli 7,8-diamino-pelargonic acid (bioA), biotin synthetase (bioB), 7-keto-8-amino-pelargonic acid synthetase (bioF), bioC protein, and dethiobiotin synthetase (bioD), complete cds.
AFFX-r2-P1-cre-3_at	AFFX-r2-P1-cre-3_at	Affymetrix Control	Affymetrix Control	Affymetrix Control			30331.5	21457.4	35215	43802.1	28137.9	27006	33243.3	25677	28927.7	25933.9	30978.2	42644.3	39899.8	AFFX-r2-P1-cre-3_at	AFFX-r2-P1-cre-3_at	Bacteriophage P1 /GEN=cre /DB_XREF=gb:X03453.1 /NOTE=SIF corresponding to nucleotides 1032-1270 of gb:X03453.1 /DEF=Bacteriophage P1 cre gene for recombinase protein.
AFFX-r2-P1-cre-5_at	AFFX-r2-P1-cre-5_at	Affymetrix Control	Affymetrix Control	Affymetrix Control			26508.4	18828.2	29027.1	39009.2	24246.8	22605.5	27998	21341	24958.2	21419.3	26421.9	38722.2	36252.1	AFFX-r2-P1-cre-5_at	AFFX-r2-P1-cre-5_at	Bacteriophage P1 /GEN=cre /DB_XREF=gb:X03453.1 /NOTE=SIF corresponding to nucleotides 581-1001 of gb:X03453.1 /DEF=Bacteriophage P1 cre gene for recombinase protein.
AFFX-ThrX-3_at	AFFX-ThrX-3_at	Affymetrix Control	Affymetrix Control	Affymetrix Control			1334.15	457.764	367.367	678.648	973.412	672.661	622.513	459.946	553.517	952.673	849.56	1682.7	3637.32	AFFX-ThrX-3_at	AFFX-ThrX-3_at	B. subtilis /GEN=thrB /DB_XREF=gb:X04603.1 /NOTE=SIF corresponding to nucleotides 1689-2151 of gb:X04603.1 /DEF=B. subtilis thrB and thrC genes for homoserine kinase and threonine synthase (EC 2.7.1.39 and EC 4.2.99.2, respectively).
AFFX-ThrX-5_at	AFFX-ThrX-5_at	Affymetrix Control	Affymetrix Control	Affymetrix Control			537.286	128.821	142.809	56.5474	210.763	178.876	125.248	67.4479	105.83	194.469	196.535	445.141	928.742	AFFX-ThrX-5_at	AFFX-ThrX-5_at	B. subtilis /GEN=thrC /DB_XREF=gb:X04603.1 /NOTE=SIF corresponding to nucleotides 288-932 of gb:X04603.1 /DEF=B. subtilis thrB and thrC genes for homoserine kinase and threonine synthase (EC 2.7.1.39 and EC 4.2.99.2, respectively).
AFFX-ThrX-M_at	AFFX-ThrX-M_at	Affymetrix Control	Affymetrix Control	Affymetrix Control			892.126	208.794	212.293	263.271	367.142	386.599	260.144	140.209	243.525	412.406	415.039	886.896	1987.6	AFFX-ThrX-M_at	AFFX-ThrX-M_at	B. subtilis /GEN=thrC, thrB /DB_XREF=gb:X04603.1 /NOTE=SIF corresponding to nucleotides 995-1562 of gb:X04603.1, not 100% identical /DEF=B. subtilis thrB and thrC genes for homoserine kinase and threonine synthase (EC 2.7.1.39 and EC 4.2.99.2, respectively).
AFFX-TrpnX-3_at	AFFX-TrpnX-3_at	Affymetrix Control	Affymetrix Control	Affymetrix Control			12.4837	13.6581	14.7512	14.4143	15.3887	13.9285	14.3398	13.1236	14.4957	13.3325	12.9563	16.5707	13.3398	AFFX-TrpnX-3_at	AFFX-TrpnX-3_at	B. subtilis /GEN=trpC, trpF /DB_XREF=gb:K01391.1 /NOTE=SIF corresponding to nucleotides 3790-4368 of gb:K01391.1, not 100% identical /DEF=B.subtilis tryptophan (trp) operon, complete cds.
AFFX-TrpnX-5_at	AFFX-TrpnX-5_at	Affymetrix Control	Affymetrix Control	Affymetrix Control			14.6783	15.3134	15.3541	17.0423	17.3934	16.6694	15.8153	15.7474	15.4291	16.9316	14.967	16.3944	15.2793	AFFX-TrpnX-5_at	AFFX-TrpnX-5_at	B. subtilis /GEN=trpE, trpD /DB_XREF=gb:K01391.1 /NOTE=SIF corresponding to nucleotides 1953-2483 of gb:K01391.1, not 100% identical /DEF=B.subtilis tryptophan (trp) operon, complete cds.
AFFX-TrpnX-M_at	AFFX-TrpnX-M_at	Affymetrix Control	Affymetrix Control	Affymetrix Control			11.659	13.4408	14.2031	17.5259	14.971	13.0537	13.5827	13.2989	14.7098	12.0166	11.716	15.1487	12.6487	AFFX-TrpnX-M_at	AFFX-TrpnX-M_at	B. subtilis /GEN=trpD, trpC /DB_XREF=gb:K01391.1 /NOTE=SIF corresponding to nucleotides 2880-3359 of gb:K01391.1, not 100% identical /DEF=B.subtilis tryptophan (trp) operon, complete cds.
MtAJ388700_at	MtAJ388700	MtAJ388700.1	CRP1530	CRPSF016	0	NCR255	15.8542	16.1669	18.9946	17.6601	18.5756	18.9313	23.892	17.8157	16.8989	18.2007	19.4426	20.8726	19.8818	MtAJ388700_at	MtAJ388700_at	CRP1530 GSV03:AJ388700 Medicago_truncatula_R108Mt(1)
MtAJ388733_at	MtAJ388733	MtAJ388733.1	CRP1140	CRPSF014	0	NCR293	18.6178	23.9064	22.3041	19.5703	22.7582	24.0162	23.5724	21.6984	31.8733	23.4546	18.796	20.2082	17.1945	MtAJ388733_at	MtAJ388733_at	CRP1140 GSV03:AJ388733 Medicago_truncatula_R108Mt(1)
MtAJ388787_x_at	MtAJ388787	MtAJ388787.1	CRP1120	CRPSF100	0	NCR188	13.4929	19.2487	18.559	20.1957	17.9797	14.7656	15.2638	16.7635	339.517	16.2527	14.1125	15.7938	15.6516	MtAJ388787_x_at	MtAJ388787_x_at	CRP1120 MtgCG958692 MtgCT963074_95076 GSV03:AJ388787 121 bp intron Medicago_truncatula_R108Mt(1) NOTE: corrected frameshift and 3 base errors from genomic sequence
MtAJ388800_x_at	MtAJ388800	MtAJ388800.1	CRP1430	CRPSF016	0	NCR107	10.0302	12.8866	12.0957	13.1294	13.5278	11.3697	12.7065	12.0661	647.42	12.0473	10.9922	12.2098	11.1098	MtAJ388800_x_at	MtAJ388800_x_at	CRP1430 GSV03:AJ388800 Medicago_truncatula_R108Mt(1)
MtAJ388868_at	MtAJ388868	MtAJ388868.1	CRP0010	CRPSF101	0		12.0106	12.7966	12.5402	12.2954	12.7549	12.5939	14.5141	11.6618	14.1195	13.1569	11.1939	14.2813	11.5333	MtAJ388868_at	MtAJ388868_at	CRP0010 Medicago_truncatula_R108Mt(1)
MtAJ388870_x_at	MtAJ388870	MtAJ388870.1	CRP1150	CRPSF015	0		17.987	18.5445	19.8708	18.3756	20.857	18.8046	23.503	16.6316	42.4019	19.0897	18.3422	19.3328	17.89	MtAJ388870_x_at	MtAJ388870_x_at	CRP1150 GSV03:AJ388870 Medicago_truncatula_R108Mt(1)
MtAJ388896_at	MtAJ388896	MtAJ388896.1	CRP1420	CRPSF016	0	NCR262	12.5035	13.3246	14.9435	16.2954	15.5905	15.1096	14.3559	13.2614	25.2157	14.2934	12.8476	16.0024	16.8126	MtAJ388896_at	MtAJ388896_at	CRP1420 GSV03:AJ388896 Medicago_truncatula_R108Mt(1)
MtAJ388915_x_at	MtAJ388915	MtAJ388915.1	CRP1520	CRPSF102	0	NCR043	10.9977	16.5362	14.2489	15.5731	16.7048	11.676	11.678	11.1751	390.011	10.5623	11.578	12.3036	14.4289	MtAJ388915_x_at	MtAJ388915_x_at	CRP1520 MtgAC148718_6001 GSV03:AJ388915 no intron Medicago_truncatula_R108Mt(1)
MtAJ388916_x_at	MtAJ388916	MtAJ388916.1	CRP1490	CRPSF016	0	NCR108	10.4512	12.8157	11.5788	12.5704	15.8523	11.9618	10.7555	13.5746	110.805	11.4167	10.0913	12.5966	12.6073	MtAJ388916_x_at	MtAJ388916_x_at	CRP1490 GSV03:AJ388916 Medicago_truncatula_R108Mt(1)
MtAJ388924_at	MtAJ388924	MtAJ388924.1	CRP1140	CRPSF014	0	NCR253	16.5904	16.7931	18.4531	20.5047	20.3028	15.397	18.0391	14.6215	5530.85	16.6605	15.447	20.14	21.3066	MtAJ388924_at	MtAJ388924_at	CRP1140 GSV03:AJ388924 Medicago_truncatula_R108Mt(1)
MtAJ388974_at	MtAJ388974	MtAJ388974.1	CRP1200	CRPSF014	0		16.6204	18.1943	17.2281	22.2864	20.5831	18.0542	18.755	14.8187	23.7835	18.3177	19.2323	18.9996	17.5286	MtAJ388974_at	MtAJ388974_at	CRP1200 GSV03:AJ388974 Medicago_truncatula_R108Mt(1)
MtAJ388997_x_at	MtAJ388997	MtAJ388997.1	CRP1160	CRPSF014	0		11.9638	13.5612	14.4918	11.7387	12.6258	13.854	11.4838	11.4585	185.749	11.8956	11.0173	13.0547	12.7424	MtAJ388997_x_at	MtAJ388997_x_at	CRP1160 Medicago_truncatula_R108Mt(1)
MtAJ389013_at	MtAJ389013	MtAJ389013.1	CRP1530	CRPSF016	0		13.5532	17.3928	14.0061	15.3361	17.9272	13.25	16.6942	13.21	1908.21	13.9809	14.1481	16.3644	17.0641	MtAJ389013_at	MtAJ389013_at	CRP1530 GSV03:AJ389013 Medicago_truncatula_R108Mt(1)
MtAJ498133_at	MtAJ498133	MtAJ498133.1	CRP0550	CRPSF103	0		17.1968	17.3651	21.3492	20.8426	11477.7	17.0313	16.5829	17.5422	23.2088	21.9318	16.7894	19.982	15.4036	MtAJ498133_at	MtAJ498133_at	CRP0550 MTPOSE(1)
MtAJ498165_at	MtAJ498165	MtAJ498165.1	CRP1110	CRPSF104	0		19.4628	19.5127	20.03	20.2156	1334.62	21.4107	22.2854	17.3631	22.0999	23.4281	22.7007	19.2798	16.5674	MtAJ498165_at	MtAJ498165_at	CRP1110 GSV03:AJ498165 MTPOSE(1)
MtAJ498451_at	MtAJ498451	MtAJ498451.1	CRP0010	CRPSF101	0		24.4235	26.0051	29.7891	37.7685	10311.2	30.8785	35.7487	23.3131	41.2402	31.7548	30.3352	31.2909	29.8043	MtAJ498451_at	MtAJ498451_at	CRP0010 MTPOSE(1)
MtAJ499425_at	MtAJ499425	MtAJ499425.1	CRP0110	CRPSF002	0		35.3129	23.3828	33.1668	40.5813	26.5204	34.4594	522.794	25.5387	36.267	43.1159	48.3957	42.5413	28.4027	MtAJ499425_at	MtAJ499425_at	CRP0110 MTGIM(1)
MtAJ504099_at	MtAJ504099	MtAJ504099.1	CRP0710	CRPSF105	0		12.243	12.7374	14.2151	15.3909	14.8779	14.7134	14.6083	13.6152	16.9559	13.8442	14.2824	13.2563	12.0943	MtAJ504099_at	MtAJ504099_at	CRP0710 MTAMP(1)
MtAJ847093_at	MtAJ847093	MtAJ847093.1	CRP1400	CRPSF016	0		10.2537	14.8326	15.4819	14.7769	14.9115	12.7742	13.2011	12.8718	304.273	11.0386	12.9133	15.1041	11.8252	MtAJ847093_at	MtAJ847093_at	CRP1400 MtSTW(1)
MtAJ847138_at	MtAJ847138	MtAJ847138.1	CRP1530	CRPSF016	0		13.1114	15.6108	16.0367	18.511	16.1845	16.9545	15.8865	15.4346	3207.97	13.5094	16.6519	15.7745	15.9467	MtAJ847138_at	MtAJ847138_at	CRP1530 MtSTW(1)
MtAJ847211_at	MtAJ847211	MtAJ847211.1	CRP1510	CRPSF115	0		54.2189	40.3757	50.6019	81.937	61.6106	57.1744	66.2277	45.0649	69.8899	62.2445	67.0941	67.7833	78.0143	MtAJ847211_at	MtAJ847211_at	CRP1510 MtSTW(1)
MtAJ848055_at	MtAJ848055	MtAJ848055.1	CRP1170	CRPSF014	0		12.6544	12.8858	14.0431	12.2202	14.7597	13.3846	13.4286	13.5677	455.12	14.0715	13.0068	15.8221	15.3404	MtAJ848055_at	MtAJ848055_at	CRP1170 MtSN4(1)
MtAJ848166_x_at	MtAJ848166	MtAJ848166.1	CRP1430	CRPSF016	0		19.0151	23.1397	23.9592	23.4611	28.671	27.652	29.1102	22.2889	26.0826	20.6089	22.4228	25.7778	23.3968	MtAJ848166_x_at	MtAJ848166_x_at	CRP1430 MtSN4(1)
MtAJ848401_x_at	MtAJ848401	MtAJ848401.1	CRP1530	CRPSF016	0		12.3495	14.4038	14.5529	17.5489	16.5369	15.0075	15.3554	16.0735	18.8334	14.428	14.6985	16.3765	14.7876	MtAJ848401_x_at	MtAJ848401_x_at	CRP1530 MtSN4(1)
MtAJ848408_s_at	MtAJ848408	MtAJ848408.1	CRP1410	CRPSF016	0		9.21278	11.9508	10.6921	10.8278	11.7584	10.719	9.82321	9.76638	361.909	9.45558	9.35453	10.8958	10.8164	MtAJ848408_s_at	MtAJ848408_s_at	CRP1410 MtgAC144481_114558 MtgAC162162_33001 112 bp intron MtSN4(1)
MtAJ848414_at	MtAJ848414	MtAJ848414.1	CRP1140	CRPSF014	0		14.6443	18.0742	15.1747	14.2496	16.2453	19.4634	20.3465	15.2114	558.328	15.6559	17.7369	18.8565	14.3274	MtAJ848414_at	MtAJ848414_at	CRP1140 MtgCG947247 99 bp intron MtSN4(1)
MtAJ848553_at	MtAJ848553	MtAJ848553.1	CRP1140	CRPSF014	0		12.0465	14.8058	15.2225	12.9057	13.9035	14.5474	13.1577	14.5773	2551.3	13.0362	13.7063	15.2602	17.9788	MtAJ848553_at	MtAJ848553_at	CRP1140 MtgAC142394_2121 MtgCU062622_80001 IMGA|AC142394_31.1 133 bp intron MtSN4(1)
MtAJ848709_at	MtAJ848709	MtAJ848709.1	CRP1120	CRPSF100	0		12.7016	14.4493	15.0907	17.4352	14.263	14.5489	15.5129	15.2094	1585.64	13.7263	15.8024	15.231	13.5635	MtAJ848709_at	MtAJ848709_at	CRP1120 MtSN4(1)
MtAJ848743_s_at	MtAJ848743	MtAJ848743.1	CRP1400	CRPSF016	0	NCR129	12.0486	12.2408	12.9276	13.7575	12.5084	13.2445	13.3713	13.2432	1709.19	13.7886	13.3512	13.7646	12.2816	MtAJ848743_s_at	MtAJ848743_s_at	CRP1400 MtgAC137552_108233 MtTC96881 GSV03:TC75016 101 bp intron Leguminosins(3), GVN(1), MtSTW(1), GVSN(1), MtSN4(1)
MtAL374070_x_at	MtAL374070	MtAL374070.1	CRP1430	CRPSF016	0	NCR025	14.1478	17.1391	16.3167	16.4743	17.5196	15.3971	13.159	14.2861	1250.95	16.0892	14.9584	16.1798	16.8785	MtAL374070_x_at	MtAL374070_x_at	CRP1430 MtgCU302332_24001 GSV03:AL374070 3251 bp intron MtBB(1)
MtAL375811_s_at	MtAL375811	MtAL375811.1	CRP1240	CRPSF106	0	NCR229	12.3404	13.2	14.5895	12.822	16.8106	14.0152	13.8422	15.798	991.071	13.0732	12.787	14.6395	11.1737	MtAL375811_s_at	MtAL375811_s_at	CRP1240 MtgAC153162_78001 GSV03:AL375811 85 bp intron MtBB(1) NOTE: corrected a frame shift error at the 3' end with the genomic sequence
MtAL377883_s_at	MtAL377883	MtAL377883.1	CRP1150	CRPSF015	0		11.7628	15.6528	13.5926	15.1788	17.8596	14.8254	13.558	14.0226	5777	13.1089	11.7482	13.9381	15.3673	MtAL377883_s_at	MtAL377883_s_at	CRP1150 MtAJ847302 MtBB(1), MtSTW(1)
MtAL379355_s_at	MtAL379355	MtAL379355.1	CRP1140	CRPSF014	0	NCR252	12.7901	13.8873	16.6714	15.2924	17.9547	15.6557	18.7097	15.2603	273.152	14.0476	13.3364	17.7648	15.0416	MtAL379355_s_at	MtAL379355_s_at	CRP1140 GSV03:TC73331 MtBB(2) NOTE: used CCGB sequence
MtAL381337_at	MtAL381337	MtAL381337.1	CRP1240	CRPSF106	0	NCR218	11.823	13.0742	14.1551	15.2906	13.8957	18.356	18.7965	12.9565	23.7789	17.3633	18.1992	19.214	12.1206	MtAL381337_at	MtAL381337_at	CRP1240 GSV03:AL381337 MtBC(1)
MtAL385826_s_at	MtAL385826	MtAL385826.1	CRP0110	CRPSF002	0		12.5984	14.3797	13.3561	15.0252	16.7825	14.2211	868.711	12.7257	17.0014	13.8446	12.018	13.4518	13.4241	MtAL385826_s_at	MtAL385826_s_at	CRP0110 MtBC(1)
MtAW127094_x_at	MtAW127094	MtAW127094.1	CRP1520	CRPSF102	0	NCR044	10.1126	12.8201	12.9996	18.2212	15.1462	12.4903	11.2286	11.1212	193.787	11.1455	9.86659	14.8844	13.1325	MtAW127094_x_at	MtAW127094_x_at	CRP1520 GSV03:AW127094 GVN(1)
MtAW127115_at	MtAW127115	MtAW127115.1	CRP1400	CRPSF016	0	NCR014	12.0163	14.1457	13.2587	13.2419	13.6913	13.2379	13.7586	11.6461	275.967	12.505	12.02	13.0375	14.5351	MtAW127115_at	MtAW127115_at	CRP1400 GSV03:AW127115 GVN(1)
MtAW127185_at	MtAW127185	MtAW127185.1	CRP1400	CRPSF016	0	NCR070	9.16782	13.5307	11.1634	11.7863	13.4258	11.005	11.5114	10.6515	16.047	11.1947	9.92436	12.2336	10.3315	MtAW127185_at	MtAW127185_at	CRP1400 MtgAC174328_57913 GSV03:AW127185 97 bp intron GVN(1) NOTE: corrected the first 6 bp from genomic sequence
MtAW127276_at	MtAW127276	MtAW127276.1	CRP1300	CRPSF107	0	NCR060	12.8299	15.8505	16.1704	20.1772	18.2183	15.8884	14.1846	13.9741	600.166	14.6962	15.0915	15.9407	15.9787	MtAW127276_at	MtAW127276_at	CRP1300 GSV03:AW127276 GVN(1)
MtAW208234_x_at	MtAW208234	MtAW208234.1	CRP1180	CRPSF109	0	NCR065	35.6841	35.9094	40.6814	67.3136	40.6531	40.5013	42.6634	32.166	681.357	38.3237	37.5254	41.2738	40.5993	MtAW208234_x_at	MtAW208234_x_at	CRP1180 MtgAC146555_102414 GSV03:AW208234 IMGA|AC146555_29.1 103 bp intron GVSN(1)
MtAW208286_at	MtAW208286	MtAW208286.1	CRP1230	CRPSF110	0	NCR308	13.8116	18.2923	16.7826	19.1591	17.3659	19.5343	16.6426	18.1629	154.463	18.6449	16.9543	21.2034	18.3947	MtAW208286_at	MtAW208286_at	CRP1230 GSV03:AW208286 GVSN(1) NOTE: possible immature unspliced mRNA
MtAW573666_at	MtAW573666	MtAW573666.1	CRP1170	CRPSF014	0	NCR174	13.4081	14.0377	13.8871	15.612	13.9042	16.9045	15.2835	13.3144	2592.33	12.444	12.9418	13.3414	17.2585	MtAW573666_at	MtAW573666_at	CRP1170 GSV03:AW573666 GVN(1)
MtAW573738_x_at	MtAW573738	MtAW573738.1	CRP1230	CRPSF110	0	NCR196	9.59731	12.7429	12.9038	14.0844	12.878	11.3476	12.5966	10.9565	549.32	10.8108	9.90797	12.2462	10.7608	MtAW573738_x_at	MtAW573738_x_at	CRP1230 MtgCR301394 MtgCR349025 GSV03:AW573738 102 bp intron GVN(1)
MtAW573781_at	MtAW573781	MtAW573781.1	CRP1530	CRPSF016	0	NCR294	13.8707	13.8261	14.8629	17.0169	18.5939	16.8921	14.7224	12.77	710.697	13.1556	13.8028	15.001	14.5385	MtAW573781_at	MtAW573781_at	CRP1530 GSV03:AW573781 GVN(1)
MtAW573795_at	MtAW573795	MtAW573795.1	CRP1110	CRPSF104	0	NCR031	10.5226	12.8303	12.0349	14.6067	13.0166	12.8476	11.5031	11.4053	578.475	11.5064	11.0297	11.8031	12.5325	MtAW573795_at	MtAW573795_at	CRP1110 MtgCR302949 GSV03:AW573795 110 bp intron GVN(1)
MtAW574028_at	MtAW574028	MtAW574028.1	CRP1220	CRPSF014	0	NCR270	13.7886	13.5563	14.3249	14.7534	15.5453	16.283	14.8604	14.0192	241.103	13.9307	13.3395	16.7762	14.2665	MtAW574028_at	MtAW574028_at	CRP1220 MtgAC150877_103001 MtgCR498436 no intron GVN(1) NOTE: first 6 bp differ in genomic sequence
MtAW574106_at	MtAW574106	MtAW574106.1	CRP1140	CRPSF014	0	NCR215	10.1893	13.7099	13.5837	14.0482	13.8288	11.3427	13.3022	11.5613	810.355	10.8298	11.2983	16.6436	11.8263	MtAW574106_at	MtAW574106_at	CRP1140 GSV03:AW574106 GVN(1)
MtAW574108_at	MtAW574108	MtAW574108.1	CRP1160	CRPSF014	0	NCR058	11.2619	12.924	12.3573	14.5375	14.9069	13.6004	11.8459	12.9877	373.843	11.1258	11.2051	11.8768	11.7826	MtAW574108_at	MtAW574108_at	CRP1160 GSV03:AW574108 GVN(1)
MtAW574126_at	MtAW574126	MtAW574126.1	CRP1150	CRPSF015	0	NCR276	17.7876	15.9289	17.4996	17.4315	20.779	16.6534	20.4924	15.7098	106.637	19.2831	22.1029	21.4838	18.1366	MtAW574126_at	MtAW574126_at	CRP1150 GVN(1) NOTE: possible immature unspliced mRNA
MtAW574154_x_at	MtAW574154	MtAW574154.1	CRP1190	CRPSF014	0		10.7574	14.4673	13.9266	16.8688	17.6129	13.0013	12.2042	13.1579	53.5376	14.124	13.3965	13.2469	13.4706	MtAW574154_x_at	MtAW574154_x_at	CRP1190 GSV03:AW574154 GVN(1)
MtAW574215_at	MtAW574215	MtAW574215.1	CRP1520	CRPSF102	0	NCR030	12.3622	14.5494	12.7389	15.0107	14.7415	14.7935	16.3338	12.7099	556.496	13.3618	13.059	13.7155	14.1297	MtAW574215_at	MtAW574215_at	CRP1520 GSV03:AW574215 GVN(1)
MtAW587092_x_at	MtAW587092	MtAW587092.1	CRP1240	CRPSF106	0	NCR122	9.67993	10.8885	11.1426	11.1682	10.7048	716.153	1162.72	68.1263	629.616	429.359	390.633	194.867	65.2715	MtAW587092_x_at	MtAW587092_x_at	CRP1240 MtgCR501011 MtgCR940311_69522 GSV03:AW587092 no intron MHAM(1) NOTE: splice variant of TC100579
MtAW683784_x_at	MtAW683784	MtAW683784.1	CRP1230	CRPSF110	0		10.7791	14.5726	14.0377	17.4772	15.5601	12.8017	13.6183	11.6826	26.9827	14.339	12.979	13.1655	12.0281	MtAW683784_x_at	MtAW683784_x_at	CRP1230 GSV03:AW683784 Nodulated_root(1)
MtAW683803_at	MtAW683803	MtAW683803.1	CRP1430	CRPSF016	0	NCR091	14.2363	17.7113	18.4525	19.7809	20.4786	17.0773	16.9268	14.8145	41.3874	15.5226	14.4792	18.7872	14.1369	MtAW683803_at	MtAW683803_at	CRP1430 GSV03:AW683803 Nodulated_root(1) NOTE: poor sequence with likely frame shift error
MtAW684085_at	MtAW684085	MtAW684085.1	CRP1430	CRPSF016	0	NCR066	10.4409	13.4457	13.5902	13.8533	15.5853	12.2829	13.5761	11.505	148.203	11.8719	10.7568	13.238	12.1213	MtAW684085_at	MtAW684085_at	CRP1430 GSV03:AW684085 Nodulated_root(1) NOTE: possible immature unspliced mRNA
MtAW775198_at	MtAW775198	MtAW775198.1	CRP1270	CRPSF112	0	NCR205	19.7101	22.535	30.8275	32.4997	27.1264	27.9198	25.6371	18.5088	147.516	28.8188	27.4618	24.9226	22.018	MtAW775198_at	MtAW775198_at	CRP1270 MtgAC187464_110744 GSV03:AW775198 146 bp intron GVN(1) NOTE: took first 15 bp from genomic sequence
MtAW775212_x_at	MtAW775212	MtAW775212.1	CRP1140	CRPSF014	0	NCR114	12.8721	14.9417	13.9755	17.7599	16.1868	16.0159	18.1977	14.0317	213.168	13.9034	15.0472	16.0902	14.1159	MtAW775212_x_at	MtAW775212_x_at	CRP1140 MtgCU184734_31838 GSV03:AW775212 no intron GVN(1) NOTE: corrected 1 bp difference from genomic sequence
MtAW775228_at	MtAW775228	MtAW775228.1	CRP1150	CRPSF015	0	NCR254	16.8784	17.273	16.7391	18.3088	17.1406	18.0049	19.5473	16.1131	4081.3	20.3968	20.7798	17.5754	16.0373	MtAW775228_at	MtAW775228_at	CRP1150 GSV03:AW775228 GVN(1) NOTE: used CCGB sequence
MtAW775241_x_at	MtAW775241	MtAW775241.1	CRP1520	CRPSF102	0	NCR199	10.3939	13.6041	12.8936	16.6361	14.5625	12.9073	12.9112	11.7666	58.753	11.6344	12.0973	13.6039	13.0602	MtAW775241_x_at	MtAW775241_x_at	CRP1520 GSV03:AW775241 GVN(1) NOTE: took first 12 bp from CCGB
MtAW775255_x_at	MtAW775255	MtAW775255.1	CRP1400	CRPSF016	0		12.2095	15.6268	15.2531	16.5746	16.5035	13.9651	15.7654	13.4226	24.0021	13.107	13.8113	18.2164	16.1171	MtAW775255_x_at	MtAW775255_x_at	CRP1400 GSV03:AW775255 GVN(1) NOTE: immature unspliced mRNA
MtAW980513_x_at	MtAW980513	MtAW980513.1	CRP1320	CRPSF113	0	NCR214	17.9453	19.6709	20.9238	23.0362	20.5149	21.8148	24.6038	17.7967	371.557	21.6873	22.101	21.861	17.8735	MtAW980513_x_at	MtAW980513_x_at	CRP1320 GSV03:AW980513 GVN(1)
MtAW980550_at	MtAW980550	MtAW980550.1	CRP1140	CRPSF014	0	NCR023	15.8612	17.7524	21.0048	24.5315	19.0479	16.1496	22.2551	17.0417	1183.33	20.92	15.3219	21.3864	19.7796	MtAW980550_at	MtAW980550_at	CRP1140 GSV03:AW980550 GVN(1) NOTE: only 3 bases different than BAC end sequence MBEHE26TR CG972902, 98 bp intron
MtAW980554_at	MtAW980554	MtAW980554.1	CRP1400	CRPSF016	0	NCR250	13.2353	16.243	15.2538	15.6125	17.6726	17.1083	16.7704	16.6388	294.984	17.4423	13.7754	17.6424	15.2092	MtAW980554_at	MtAW980554_at	CRP1400 GSV03:AW980554 GVN(1)
MtAW980625_at	MtAW980625	MtAW980625.1	CRP1270	CRPSF112	0	NCR283	9.72436	13.3574	12.6969	14.9615	14.6727	11.1964	11.0987	11.7703	4240.1	11.2945	12.3055	14.8281	16.0274	MtAW980625_at	MtAW980625_at	CRP1270 GVN(1) NOTE: used CCGB sequence
MtAW980709_x_at	MtAW980709	MtAW980709.1	CRP1140	CRPSF014	0	NCR223	10.9887	13.9236	13.1529	13.6795	13.7465	11.5824	11.6333	12.368	688.196	12.1181	9.58045	13.3792	14.2907	MtAW980709_x_at	MtAW980709_x_at	CRP1140 MtgAC146818_66001 120 bp intron GVN(1)
MtAW980877_s_at	MtAW980877	MtAW980877.1	CRP1430	CRPSF016	0	NCR295	11.9612	13.2904	13.8978	18.0683	16.5138	14.286	14.9353	14.1913	133.494	13.7435	13.6608	13.2347	11.0669	MtAW980877_s_at	MtAW980877_s_at	CRP1430 MtgCR299825 GSV03:AW980877 106 bp intron GVN(1)
MtAW980950_s_at	MtAW980950	MtAW980950.1	CRP1140	CRPSF014	0		21.6266	25.3023	24.3085	34.9698	28.8788	28.886	29.5222	22.6502	11151.2	25.1856	28.0212	25.0625	31.9731	MtAW980950_s_at	MtAW980950_s_at	CRP1140 GSV03:AW980950 GVN(1)
MtAW980979_s_at	MtAW980979	MtAW980979.1	CRP1530	CRPSF016	0	NCR152	10.5351	12.1722	12.4335	14.1156	12.2894	12.2162	12.3194	12.1517	341.38	11.6569	11.6368	12.6708	12.0624	MtAW980979_s_at	MtAW980979_s_at	CRP1530 GSV03:AW980979 GVN(1)
MtAW981021_x_at	MtAW981021	MtAW981021.1	CRP1530	CRPSF016	0	NCR267	10.4961	13.2753	13.5017	16.0025	15.4013	13.7348	13.8988	12.6316	473.95	12.4077	13.2043	14.3616	14.3595	MtAW981021_x_at	MtAW981021_x_at	CRP1530 GSV03:AW981021 GVN(1)
MtAW981056_x_at	MtAW981056	MtAW981056.1	CRP1520	CRPSF102	0		11.1047	15.8372	14.8124	17.619	15.9239	15.7225	13.1971	13.5884	195.559	14.9681	12.8359	14.6695	13.8121	MtAW981056_x_at	MtAW981056_x_at	CRP1520 GSV03:AW981056 GVN(1)
MtAW981107_x_at	MtAW981107	MtAW981107.1	CRP1430	CRPSF016	0	NCR278	10.3054	12.5672	11.124	13.7661	12.3903	12.0838	11.832	10.8223	2889.67	11.1656	12.2303	13.0522	11.6384	MtAW981107_x_at	MtAW981107_x_at	CRP1430 MtgAC169979_71001 MtgAC174279_100001 GSV03:AW981107 94 bp intron GVN(1)
MtBE124422_at	MtBE124422	MtBE124422.1	CRP1310	CRPSF114	0	NCR258	14.3365	13.2267	13.4018	15.8244	18.3886	13.7801	13.769	15.0748	81.272	12.0785	14.2957	13.9398	11.2107	MtBE124422_at	MtBE124422_at	CRP1310 GVN(1)
MtBE124471_x_at	MtBE124471	MtBE124471.1	CRP1140	CRPSF014	0		13.258	13.163	17.1134	15.4328	16.6077	14.6559	17.4562	12.091	673.374	12.6573	12.3025	15.3383	12.0866	MtBE124471_x_at	MtBE124471_x_at	CRP1140 GSV03:BE124471 GVN(2)
MtBE124525_at	MtBE124525	MtBE124525.1	CRP0110	CRPSF002	1		16.0206	16.9921	18.5594	19.9351	20.3619	19.8382	25.8769	17.3176	626.521	22.7876	21.2087	22.0993	18.7533	MtBE124525_at	MtBE124525_at	CRP0110 likely pseudogene GVN(1) NOTE: either poor sequence or pseudogene
MtBE124548_x_at	MtBE124548	MtBE124548.1	CRP1430	CRPSF016	0	NCR175	10.0615	14.0528	12.0924	12.9309	13.4677	13.1036	10.7589	11.7749	539.173	10.7606	11.6793	12.0585	12.3067	MtBE124548_x_at	MtBE124548_x_at	CRP1430 MtgAC122165_37770 GSV03:BE124548 IMGA|AC122165_35.1 121 bp intron GVN(1)
MtBE124600_x_at	MtBE124600	MtBE124600.1	CRP1400	CRPSF016	0	NCR078	12.4454	15.7036	14.1981	11.7739	15.1671	15.1605	15.7314	12.5146	3115.97	14.0154	15.6019	17.4982	16.459	MtBE124600_x_at	MtBE124600_x_at	CRP1400 MtBE124560 GSV03:BE124560 GSV03:BE124600 GVN(2) NOTE: MtBE124560 is a splice variant
MtBE124804_x_at	MtBE124804	MtBE124804.1	CRP1450	CRPSF016	0		13.9187	14.0208	13.8808	13.0388	17.3176	15.3191	14.4595	12.7625	19.8608	13.2109	13.3597	13.8262	13.5195	MtBE124804_x_at	MtBE124804_x_at	CRP1450 GVN(1)
MtBE124945_at	MtBE124945	MtBE124945.1	CRP1180	CRPSF109	0	NCR180	24.8352	22.7035	25.049	28.5823	27.6797	25.7205	27.0912	20.2024	324.632	26.0195	24.9222	29.186	23.7618	MtBE124945_at	MtBE124945_at	CRP1180 GSV03:BE124945 GVN(1) NOTE: used CCGB sequence
MtBE124958_at	MtBE124958	MtBE124958.1	CRP1140	CRPSF014	0	NCR234	12.5734	15.0178	14.6419	12.5607	14.0175	14.2752	13.5851	13.1169	52.7974	11.5867	12.7473	13.6444	13.3778	MtBE124958_at	MtBE124958_at	CRP1140 GVN(1) NOTE: used CCGB sequence
MtBE997418_s_at	MtBE997418	MtBE997418.1	CRP1530	CRPSF016	0	NCR296	10.0519	12.8252	12.6239	15.1374	14.3414	16.9379	14.6336	11.5673	850.246	10.408	10.7453	12.7097	13.4383	MtBE997418_s_at	MtBE997418_s_at	CRP1530 MtgCR345172 89 bp intron GVSN(1)
MtBE997548_x_at	MtBE997548	MtBE997548.1	CRP1420	CRPSF016	0	NCR029	12.9184	15.4316	16.1631	14.7575	17.0786	15.3676	13.7833	14.3582	810.194	12.7335	15.3499	14.038	14.3087	MtBE997548_x_at	MtBE997548_x_at	CRP1420 GSV03:BE997548 GVSN(1) NOTE: immature unspliced mRNA
MtBE997611_s_at	MtBE997611	MtBE997611.1	CRP1300	CRPSF107	0		17.9985	19.9644	22.6027	22.6028	23.6592	22.6798	26.7622	20.4948	6731.07	24.7851	21.2395	21.2737	22.0597	MtBE997611_s_at	MtBE997611_s_at	CRP1300 MtgCR315802 MtgCR339549 MtgCR344202 GSV03:BE997611 g.t. 270 bp intron GVSN(1)
MtBE997670_at	MtBE997670	MtBE997670.1	CRP1520	CRPSF102	0	NCR170	9.41183	12.7521	11.5418	12.4543	12.6458	11.7769	12.44	11.0937	519.53	10.863	10.778	12.4494	12.3132	MtBE997670_at	MtBE997670_at	CRP1520 GSV03:BE997670 GVSN(1)
MtBE997676_x_at	MtBE997676	MtBE997676.1	CRP1520	CRPSF102	0	NCR143	11.9082	14.3308	13.3035	14.9329	14.2789	14.0186	12.3685	12.0484	1210.75	12.5909	13.39	13.0482	14.6854	MtBE997676_x_at	MtBE997676_x_at	CRP1520 GSV03:BE997676 GVSN(1)
MtBE997678_s_at	MtBE997678	MtBE997678.1	CRP1190	CRPSF014	0	NCR173	13.1456	17.972	14.0177	19.2362	15.8917	14.3781	15.0057	12.9404	42.6639	12.6206	12.4347	17.0111	11.8553	MtBE997678_s_at	MtBE997678_s_at	CRP1190 MtgAC146756_112613 IMGA|AC146756_4.1 no intron GVSN(1)
MtBE997679_at	MtBE997679	MtBE997679.1	CRP1230	CRPSF110	0		12.9777	13.8538	12.2509	14.1727	13.869	13.9327	14.7087	12.2271	21.1835	12.5105	13.5219	12.0156	12.3767	MtBE997679_at	MtBE997679_at	CRP1230 GSV03:BE997679 GVSN(1)
MtBE997753_s_at	MtBE997753	MtBE997753.1	CRP1440	CRPSF016	0		15.5789	14.442	16.6526	15.0346	17.7813	15.9991	16.516	14.3989	1004.01	15.7999	19.9611	15.2387	14.419	MtBE997753_s_at	MtBE997753_s_at	CRP1440 MtgAC126006_133705 MtgCR331368 MtgCR343398 MtgCR956402_131889 GSV03:BE997753 413 bp intron GVSN(1) NOTE: this is a splice variant of BG581198 whose extra exon provides a pre-pro-region; corrected 2 base errors and took first 27 bp from genomic sequence
MtBE997755_s_at	MtBE997755	MtBE997755.1	CRP1420	CRPSF016	0	NCR207	10.6142	12.3187	12.3092	12.2922	14.589	11.4497	12.7875	11.9961	635.667	12.2411	11.5028	13.0586	11.5718	MtBE997755_s_at	MtBE997755_s_at	CRP1420 GSV03:BE997755 GVSN(1) NOTE: only 3 bp different from TC105398
MtBE997761_x_at	MtBE997761	MtBE997761.1	CRP1520	CRPSF102	0	NCR179	10.8579	13.6622	12.6366	13.9813	13.8003	11.8421	13.0999	10.82	53.0978	11.8405	12.1453	12.2676	15.8094	MtBE997761_x_at	MtBE997761_x_at	CRP1520 GSV03:BE997761 GVSN(1)
MtBE998007_s_at	MtBE998007	MtBE998007.1	CRP1510	CRPSF115	0	NCR303	13.6148	12.9171	15.1663	13.4335	15.9606	15.4719	14.4041	12.8691	871.931	13.785	13.6443	12.641	11.6135	MtBE998007_s_at	MtBE998007_s_at	CRP1510 MtgAC144515_18579 GSV03:BE998007 IMGA|AC144515_7.1 982 bp intron GVSN(1)
MtBE998368_x_at	MtBE998368	MtBE998368.1	CRP1420	CRPSF016	0	NCR297	11.9742	14.9392	12.2821	12.489	14.6941	12.0189	12.5461	12.3316	35.2613	13.6239	11.99	16.5129	12.6646	MtBE998368_x_at	MtBE998368_x_at	CRP1420 MtgCU302328_71001 GSV03:BE998368 111 bp intron GVSN(1) NOTE: 5' sequence taken from genomic sequence
MtBE998698_x_at	MtBE998698	MtBE998698.1	CRP1530	CRPSF016	0		14.4074	15.406	15.5528	16.1399	14.8335	14.3401	18.8489	14.5855	29.2323	13.7188	13.5913	18.9362	18.2338	MtBE998698_x_at	MtBE998698_x_at	CRP1530 GSV03:BE998698 GVSN(1)
MtBE998784_x_at	MtBE998784	MtBE998784.1	CRP1210	CRPSF014	0	NCR304	14.1085	14.5241	16.5207	21.196	17.8573	17.4806	15.256	15.7333	129.388	15.861	14.5209	17.9262	16.0144	MtBE998784_x_at	MtBE998784_x_at	CRP1210 MtgCR962137_66816 110 bp intron GVSN(1) NOTE: 3 bp corrected by genomic sequence
MtBE999005_at	MtBE999005	MtBE999005.1	CRP1430	CRPSF016	0	NCR128	15.0931	15.3196	15.8021	17.9705	18.9312	15.0211	16.8761	14.5183	1504.7	15.763	18.3526	19.5467	14.1427	MtBE999005_at	MtBE999005_at	CRP1430 MtgAC152176_67535 GSV03:BE999005 IMGA|AC152176_15.1 97 bp intron GVSN(1)
MtBE999056_s_at	MtBE999056	MtBE999056.1	CRP1430	CRPSF016	0	NCR187	16.6264	19.1782	15.4546	20.7232	14.9168	20.605	17.4853	15.7358	1377.46	15.1398	17.6992	39.8366	42.4322	MtBE999056_s_at	MtBE999056_s_at	CRP1430 MtgAC126007_13339 IMGA|AC126007_4.1 92 bp intron NOTE: 2 nt discrepency with genomic data
MtBE999118_s_at	MtBE999118	MtBE999118.1	CRP1250	CRPSF015	0	NCR266	10.6782	15.5381	13.6159	13.1104	15.581	13.2172	11.5565	13.0233	918.524	13.2629	11.0216	13.3506	11.2342	MtBE999118_s_at	MtBE999118_s_at	CRP1250 MtgCR932039_16409 GSV03:BE999118 100 bp intron GVSN(1) NOTE: corrected 2 adjacent bases from genomic sequence
MtBE999264_x_at	MtBE999264	MtBE999264.1	CRP1460	CRPSF016	0	NCR063	14.2555	14.8851	17.6489	20.7603	18.8317	15.0453	17.3119	16.1386	455.731	18.2073	16.9704	20.1374	17.5059	MtBE999264_x_at	MtBE999264_x_at	CRP1460 GSV03:BE999264 GVSN(1)
MtBE999361_x_at	MtBE999361	MtBE999361.1	CRP1160	CRPSF014	0		15.8138	16.6908	16.6714	18.1184	16.306	14.927	16.9213	13.7646	25.6872	15.9851	17.9052	14.7261	13.771	MtBE999361_x_at	MtBE999361_x_at	CRP1160 GSV03:BE999361 GVSN(1) NOTE: possible immature unspliced mRNA
MtBE999404_s_at	MtBE999404	MtBE999404.1	CRP1160	CRPSF014	0	NCR189	13.888	17.8141	17.7765	14.0142	20.1161	16.553	17.8692	17.0375	1217.64	18.8824	14.1317	22.5674	15.4249	MtBE999404_s_at	MtBE999404_s_at	CRP1160 MtgCT963129_3178 GSV03:BE999404 110 bp intron GVSN(1) NOTE: corrected a frameshift error from genomic sequence; transcript was not long enough to determine proper splicing
MtBE999481_x_at	MtBE999481	MtBE999481.1	CRP1450	CRPSF016	0		10.9893	12.5943	13.5819	15.0557	13.8912	13.2136	12.147	10.3687	17.0827	12.4729	10.9813	14.4323	10.5575	MtBE999481_x_at	MtBE999481_x_at	CRP1450 GSV03:BE999481 GVSN(1)
MtBE999796_s_at	MtBE999796	MtBE999796.1	CRP1420	CRPSF016	0	NCR079	12.4734	14.9339	14.063	15.0632	145.661	13.8342	13.3585	12.8028	3886.46	12.1537	11.9032	14.6329	14.9624	MtBE999796_s_at	MtBE999796_s_at	CRP1420 GSV03:BE999796 GVSN(1)
MtBG580073_s_at	MtBG580073	MtBG580073.1	CRP1190	CRPSF014	0		6668.96	5973.87	3857.03	2135.06	8559.15	2419.77	2265.16	6059.08	7732.59	3792.52	4181.25	810.355	881.43	MtBG580073_s_at	MtBG580073_s_at	CRP1190 GSV03:BG580073 GVN(1)
MtBG580091_x_at	MtBG580091	MtBG580091.1	CRP1530	CRPSF016	0	NCR275	10.4309	12.1402	14.6016	13.8186	15.6868	12.0961	12.6106	12.7691	1305.87	11.1874	12.3306	15.0706	13.0928	MtBG580091_x_at	MtBG580091_x_at	CRP1530 GSV03:BG580091 GVN(1)
MtBG580108_at	MtBG580108	MtBG580108.1	CRP1530	CRPSF016	0	NCR298	13.4154	11.152	12.9704	12.5329	12.7272	14.3793	14.2888	12.7984	692.404	13.5923	13.5514	11.4469	11.4058	MtBG580108_at	MtBG580108_at	CRP1530 GSV03:BG580108 GVN(1)
MtBG580138_x_at	MtBG580138	MtBG580138.1	CRP1190	CRPSF014	0	NCR284	9.21245	11.5309	10.8743	11.2317	11.2915	10.6937	11.32	10.7187	112.582	10.3825	9.86158	13.2843	11.508	MtBG580138_x_at	MtBG580138_x_at	CRP1190 MtgCT962507_50705 MtTC100096 GSV03:BG580138 GSV03:TC67795 97 bp intron GVN(3) NOTE: TC100096 was chimeric; corrected 5'-end of the gene
MtBG580142_x_at	MtBG580142	MtBG580142.1	CRP1450	CRPSF016	0	NCR012	11.0226	14.1206	12.4704	14.9629	18.9519	13.6145	14.1748	12.8063	1307.74	13.6943	16.2277	13.9477	14.2015	MtBG580142_x_at	MtBG580142_x_at	CRP1450 MtgAC148719_50001 MtgAC150445_9302 GSV03:BG580142 105 bp intron GVN(1)
MtBG580594_at	MtBG580594	MtBG580594.1	CRP1400	CRPSF016	0	NCR141	17.2228	16.4231	17.4047	23.4285	21.53	19.0671	23.2749	18.4065	42.4939	17.1673	18.594	23.3412	18.3219	MtBG580594_at	MtBG580594_at	CRP1400 GSV03:BG580594 GVN(1) NOTE: another VEED...EEED fusion!!
MtBG580727_x_at	MtBG580727	MtBG580727.1	CRP1140	CRPSF014	0	NCR224	12.5423	12.7576	14.1826	14.9764	15.9961	12.629	13.8869	14.3735	54.4302	12.4732	11.6615	13.8055	15.367	MtBG580727_x_at	MtBG580727_x_at	CRP1140 MtgAC153162_8001 MtTC111016 GSV03:BE124924 GSV03:BG580727 101 bp intron Leguminosins(2), GVN(2) NOTE: TC111016 is an immature unspliced mRNA variant; corrected first 7 bp from genomic sequence
MtBG580788_x_at	MtBG580788	MtBG580788.1	CRP1530	CRPSF016	0	NCR305	14.1284	14.4443	13.8734	16.529	17.2436	15.992	16.1463	14.5852	158.584	13.6961	15.4581	14.573	16.3108	MtBG580788_x_at	MtBG580788_x_at	CRP1530 MtgCG935549 GSV03:BG580788 g.t. 97 bp intron GVN(1)
MtBG580843_at	MtBG580843	MtBG580843.1	CRP1150	CRPSF015	0	NCR177	14.102	18.2483	14.3343	17.8466	15.2942	14.2212	14.0621	13.6341	781.631	13.951	14.3631	20.2642	15.8368	MtBG580843_at	MtBG580843_at	CRP1150 GVN(1) NOTE: immature unspliced mRNA
MtBG581198_x_at	MtBG581198	MtBG581198.1	CRP1440	CRPSF016	0	NCR181	16.3917	19.4498	18.5097	18.792	19.614	20.2403	17.6137	14.3125	454.879	17.6549	15.8013	18.7137	14.4373	MtBG581198_x_at	MtBG581198_x_at	CRP1440 MtgAC126006_133705 MtgCR331368 MtgCR343398 MtgCR956402_131889 GSV03:BG581198 IMGA|AC126006_23.2 2 introns (103, 283) GVN(1) NOTE: this is a splice variant of MtBE997753 which lacs the pre-pro region present here
MtBG581309_at	MtBG581309	MtBG581309.1	CRP1200	CRPSF014	0	NCR190	19.9232	19.9973	23.6751	26.7466	21.8282	26.4569	30.0256	19.7235	484.691	27.4267	24.0825	23.8678	19.2803	MtBG581309_at	MtBG581309_at	CRP1200 GSV03:BG581309 GVN(1)
MtBG581396_s_at	MtBG581396	MtBG581396.1	CRP1450	CRPSF016	0	NCR145	12.2581	12.2219	13.5711	13.3587	14.4647	12.8887	15.1775	14.6953	1039.07	11.7157	11.6155	15.5708	12.8951	MtBG581396_s_at	MtBG581396_s_at	CRP1450 MtgAC152176_75695 GSV03:BG581396 153 bp intron GVN(1)
MtBG581411_at	MtBG581411	MtBG581411.1	CRP0030	CRPSF002	0		19.6505	23.5874	24.1733	29.3783	28.136	29.7524	31.6982	22.4904	173.441	26.4066	23.9489	27.7728	26.9393	MtBG581411_at	MtBG581411_at	CRP0030 GVN(1)
MtBG581420_at	MtBG581420	MtBG581420.1	CRP1260	CRPSF116	0	NCR055	10.5697	14.1487	13.5347	16.0826	15.7312	12.1745	12.6959	12.5897	520.196	12.3037	10.7279	19.7378	12.5419	MtBG581420_at	MtBG581420_at	CRP1260 MtgAC136680_71001 MtgAC169086_65001 102 bp intron GVN(1)
MtBG581441_s_at	MtBG581441	MtBG581441.1	CRP1160	CRPSF014	0	NCR176	10.0022	12.4519	12.4211	12.1854	14.804	12.7323	12.5877	11.0733	568.878	11.4741	13.5214	13.557	11.8061	MtBG581441_s_at	MtBG581441_s_at	CRP1160 MtgAC174340_2614 GSV03:BG581441 90 bp intron GVN(1)
MtBG581442_x_at	MtBG581442	MtBG581442.1	CRP1190	CRPSF014	0	NCR263	11.137	12.7261	12.2376	14.987	13.1375	14.1536	12.6752	11.5021	303.501	12.1086	14.7249	12.4144	10.881	MtBG581442_x_at	MtBG581442_x_at	CRP1190 MtgCT030245_35543 GSV03:BG581442 IMGA|CT030245_2.1 89 bp intron GVN(1)
MtBG581778_at	MtBG581778	MtBG581778.1	CRP1530	CRPSF016	0	NCR299	9.82899	13.0209	10.8969	11.5332	13.0721	11.9389	10.9048	10.7483	436.175	11.3415	10.6983	13.2108	12.3918	MtBG581778_at	MtBG581778_at	CRP1530 MtgAC146783_36001 GSV03:BG581778 123 bp intron GVN(1)
MtBG581786_s_at	MtBG581786	MtBG581786.1	CRP1130	CRPSF014	0	NCR093	9.81577	13.3714	12.6212	14.009	13.3325	12.821	11.7065	11.6768	511.098	11.4914	11.1464	13.7733	10.8301	MtBG581786_s_at	MtBG581786_s_at	CRP1130 MtgAC146568_53517 GSV03:BG581786 101 bp intron GVN(1) NOTE: EST represents an immature unspliced mRNA and differs from genomic sequence by a single frameshift
MtBG581989_at	MtBG581989	MtBG581989.1	CRP1160	CRPSF014	0	NCR195	17.9991	18.0088	18.3818	26.5025	19.9534	21.2354	21.7421	19.269	352.984	20.4989	19.2447	23.8945	18.6598	MtBG581989_at	MtBG581989_at	CRP1160 GSV03:BG581989 GVN(1)
MtBG582210_x_at	MtBG582210	MtBG582210.1	CRP1220	CRPSF014	0	NCR116	11.005	14.495	17.0851	12.7422	15.1085	12.4324	12.8361	10.8174	3129.42	11.4083	12.1164	13.9545	12.283	MtBG582210_x_at	MtBG582210_x_at	CRP1220 MtgCR344218 MtTC109898 GSV03:TC74978 g.t. 28 bp intron Leguminosins(2), GVN(2), GVSN(1)
MtBG582252_s_at	MtBG582252	MtBG582252.1	CRP1150	CRPSF015	0	NCR171	11.9737	14.6019	12.8212	13.2096	15.0515	13.6844	14.1176	12.605	952.729	12.3128	13.1793	12.8929	15.3813	MtBG582252_s_at	MtBG582252_s_at	CRP1150 MtgAC153125_113718 MtgCR320523 GSV03:BG582252 IMGA|AC153125_28.1 125 bp intron GVN(1)
MtBG582263_x_at	MtBG582263	MtBG582263.1	CRP1520	CRPSF102	0	NCR021	11.0836	14.1646	11.8953	15.3377	15.0889	12.2159	11.2897	11.2961	430.825	10.9872	10.7873	14.526	12.9886	MtBG582263_x_at	MtBG582263_x_at	CRP1520 MtgCT967319_58100 GSV03:BG582263 89 bp intron GVN(1) NOTE: corrected a frameshift error with the genomic sequence
MtBG582494_at	MtBG582494	MtBG582494.1	CRP1520	CRPSF102	0	NCR050	14.7021	14.4298	13.075	15.1333	14.5531	14.4313	14.8204	12.0968	596.43	11.0337	13.809	15.9243	11.9841	MtBG582494_at	MtBG582494_at	CRP1520 GSV03:BG582494 GVN(1)
MtBG582611_at	MtBG582611	MtBG582611.1	CRP1450	CRPSF016	0	NCR127	12.9299	13.9939	12.8045	16.7904	16.7501	13.4047	13.2504	12.492	524.908	12.0473	12.7559	13.7459	13.162	MtBG582611_at	MtBG582611_at	CRP1450 MtgAC126007_57684 MtTC97731 GSV03:TC63888 100 bp intron GVSN(2), GVN(2), Nodulated_root(1)
MtBG582681_at	MtBG582681	MtBG582681.1	CRP1520	CRPSF102	0	NCR042	10.5197	15.0852	13.1784	13.6694	15.2604	13.7931	13.8295	11.8858	252.432	11.8905	10.7569	16.0401	14.9542	MtBG582681_at	MtBG582681_at	CRP1520 GSV03:BG582681 GVN(1)
MtBG582685_at	MtBG582685	MtBG582685.1	CRP1190	CRPSF014	0	NCR115	11.9808	13.0623	13.2797	14.6082	13.9277	14.3136	13.7126	12.2312	284.512	13.2989	12.2341	12.4385	12.842	MtBG582685_at	MtBG582685_at	CRP1190 GSV03:BG582685 GVN(1) NOTE: immature unspliced mRNA, 129 bp intron removed, obvious based on alignment with close homologs
MtBG582750_at	MtBG582750	MtBG582750.1	CRP1450	CRPSF016	0	NCR186	59.349	47.7249	67.7386	121.826	65.7809	65.0545	70.0625	38.1829	2548.46	77.5486	69.7817	68.6699	87.2105	MtBG582750_at	MtBG582750_at	CRP1450 GVN(1)
MtBG582888_s_at	MtBG582888	MtBG582888.1	CRP1220	CRPSF014	0	NCR239	14.6543	14.7463	13.9481	14.1752	14.3767	14.5388	15.1788	15.076	1844.16	14.931	14.384	15.7681	14.7594	MtBG582888_s_at	MtBG582888_s_at	CRP1220 MtgAC162277_93031 MtgCG929850 MtgCG969515 GSV03:BG582888 no intron GVN(1) NOTE: took first 15 bp and corrected 1 frame shift error from genomic sequence
MtBG582939_x_at	MtBG582939	MtBG582939.1	CRP1520	CRPSF102	0	NCR046	9.80172	14.1559	12.7409	13.5916	13.7712	13.7205	11.4904	13.5084	72.5725	11.2902	10.5508	12.1899	10.8387	MtBG582939_x_at	MtBG582939_x_at	CRP1520 GSV03:BG582939 GVN(1)
MtBG583119_at	MtBG583119	MtBG583119.1	CRP1230	CRPSF110	0		12.7288	17.1205	14.0983	15.64	16.676	15.606	16.8366	12.7875	18.7665	13.0185	13.1533	14.9336	14.2977	MtBG583119_at	MtBG583119_at	CRP1230 GSV03:BG583119 GVN(1) NOTE: immature unspliced mRNA
MtBG583185_s_at	MtBG583185	MtBG583185.1	CRP1270	CRPSF112	0	NCR285	24.9296	24.2844	26.5795	65.9953	32.6524	26.9149	32.6118	28.4446	1118.46	32.0718	30.2781	25.163	28.9166	MtBG583185_s_at	MtBG583185_s_at	CRP1270 MtgCG970803 MtgCR971991 MtTC100586 GSV03:BG583185 89 bp intron GVN(1), MtSN4(1) NOTE: MtTC100586 is chimeric
MtBG583574_at	MtBG583574	MtBG583574.1	CRP1430	CRPSF016	0	NCR226	10.3908	13.9278	12.3921	14.8585	11.7017	11.6639	12.1362	10.8869	439.825	10.035	10.6714	13.1566	10.8949	MtBG583574_at	MtBG583574_at	CRP1430 GVN(1)
MtBG583579_s_at	MtBG583579	MtBG583579.1	CRP1400	CRPSF016	0	NCR138	9.36034	12.4144	13.7111	13.7077	12.8679	12.3138	10.9643	11.5494	36.1791	11.7712	10.3668	12.0363	12.0063	MtBG583579_s_at	MtBG583579_s_at	CRP1400 MtgAC146558_36582 GSV03:BG583579 100 bp intron GVN(1) NOTE: immature unspliced mRNA confirmed by genomic sequence
MtBG583616_s_at	MtBG583616	MtBG583616.1	CRP1230	CRPSF110	0	NCR273	15.5084	15.7048	17.1496	17.754	19.3866	16.8433	16.2967	16.3054	481.57	16.6675	16.4833	18.9508	16.6681	MtBG583616_s_at	MtBG583616_s_at	CRP1230 GSV03:BG583616 GVN(1)
MtBG583642_at	MtBG583642	MtBG583642.1	CRP1400	CRPSF016	0		15.6695	20.7571	19.461	21.3735	23.0522	21.699	21.6633	16.2728	85.3769	17.4031	19.5683	18.7843	18.6382	MtBG583642_at	MtBG583642_at	CRP1400 GSV03:BG583642 GVN(1)
MtBG583735_s_at	MtBG583735	MtBG583735.1	CRP1150	CRPSF015	0	NCR185	14.233	17.432	16.0577	22.7475	15.73	15.8716	15.3593	13.2031	1159.97	17.0097	14.9839	13.0037	14.3579	MtBG583735_s_at	MtBG583735_s_at	CRP1150 GSV03:BG583735 GVN(1)
MtBG583759_at	MtBG583759	MtBG583759.1	CRP1520	CRPSF102	0	NCR049	15.6719	15.7345	16.9222	23.8105	18.2126	18.2211	18.73	13.9114	502.985	14.7812	20.2104	13.6014	12.7087	MtBG583759_at	MtBG583759_at	CRP1520 GSV03:BG583759 GVN(1) NOTE: used CCGB sequence
MtBG583768_at	MtBG583768	MtBG583768.1	CRP1180	CRPSF109	0	NCR287	47.6208	61.815	46.3391	141.688	40.5743	50.2402	49.7146	52.4559	878.207	50.5986	56.421	62.1185	107.396	MtBG583768_at	MtBG583768_at	CRP1180 GSV03:BG583768 GVN(1) NOTE: likely frame shift early on
MtBG583831_x_at	MtBG583831	MtBG583831.1	CRP1190	CRPSF014	0		11.3789	13.0331	12.2785	13.4443	13.4798	12.7496	11.9907	10.7392	390.699	9.901	10.5951	13.7486	11.0481	MtBG583831_x_at	MtBG583831_x_at	CRP1190 MtgCR500975 101 bp intron GVN(1) NOTE: immature, unspliced mRNA confirmed by genomic sequence; corrected 3 errors in EST
MtBG583854_s_at	MtBG583854	MtBG583854.1	CRP1150	CRPSF015	0	NCR272	15.169	14.5761	16.2066	19.0311	17.8896	16.8261	15.4998	15.0512	575.554	16.0268	15.6958	18.614	18.667	MtBG583854_s_at	MtBG583854_s_at	CRP1150 MtgAC121234_54001 GSV03:BG583854 108 bp intron GVN(1)
MtBG583878_x_at	MtBG583878	MtBG583878.1	CRP1530	CRPSF016	0	NCR300	9.53192	13.002	11.9861	12.8899	11.5474	11.506	10.9197	11.3321	306.071	10.5479	9.6662	12.1225	10.3467	MtBG583878_x_at	MtBG583878_x_at	CRP1530 MtgAC130200_8371 GSV03:BG583878 728 bp intron GVN(1) NOTE: a nearly exact copy (with no start-M) of the 1st exon lies 93 bp up
MtBI271623_at	MtBI271623	MtBI271623.1	CRP0830	CRPSF010	0		17.9759	15.9876	19.7425	18.4962	4109.76	17.3397	16.6544	15.7849	20.1405	17.4293	17.48	19.4453	15.0792	MtBI271623_at	MtBI271623_at	CRP0830 Developing_flower(1)
MtBI271631_at	MtBI271631	MtBI271631.1	CRP0310	CRPSF004	0		16.2772	18.7007	16.9482	18.5758	1792.04	15.9062	16.4855	18.3637	19.666	16.0474	18.1332	22.7321	17.7854	MtBI271631_at	MtBI271631_at	CRP0310 MtgCR511471 MtgCR511472 g.t. 72 bp intron Developing_flower(1)
MtBI309808_at	MtBI309808	MtBI309808.1	CRP0305	CRPSF004	0		49.1862	30.3577	29.4987	39.9963	3647.29	497.363	413.085	77.4615	175.197	93.5458	104.101	30.1558	30.4627	MtBI309808_at	MtBI309808_at	CRP0305 GESD(1)
MtBI310084_s_at	MtBI310084	MtBI310084.1	CRP0300	CRPSF117	0		14.6593	20.279	26.5873	37.8779	3308.47	20.302	21.6399	17.8565	21.2964	15.7953	18.825	21.7032	17.084	MtBI310084_s_at	MtBI310084_s_at	CRP0300 MtgAC183923_42001 207 bp intron GESD(1) NOTE: corrected a frame shift from genomic sequence
MtBI310817_s_at	MtBI310817	MtBI310817.1	CRP1140	CRPSF014	0		12.1359	13.5984	13.7043	15.5905	1973.92	14.0158	13.5182	12.4539	14.6261	13.3151	15.429	14.4322	13.3579	MtBI310817_s_at	MtBI310817_s_at	CRP1140 MtgCT030191_47660 147 bp intron GESD(1)
MtBI311068_x_at	MtBI311068	MtBI311068.1	CRP0675	CRPSF009	0		16.4476	23.4133	21.6963	20.2158	95.5851	18.1672	21.3057	17.8077	21.4837	28.6114	31.0689	20.5082	20.1886	MtBI311068_x_at	MtBI311068_x_at	CRP0675 MtgAC149130_40517 713 bp intron GESD(1)
MtCA990250_at	MtCA990250	MtCA990250.1	CRP0310	CRPSF004	0		14.2439	15.049	15.319	14.9477	11293.7	15.0807	18.3607	15.418	17.0709	14.515	13.0299	12.9863	13.9327	MtCA990250_at	MtCA990250_at	CRP0310 GESD(1)
MtCA990416_x_at	MtCA990416	MtCA990416.1	CRP0000	CRPSF001	0		17.0104	15.2055	15.9818	17.2545	21268.2	14.6035	17.4056	16.3899	18.8159	14.6267	15.4715	15.7642	13.2864	MtCA990416_x_at	MtCA990416_x_at	CRP0000 MtgAC148755_58006 MtgAC153459_46749 MtgAC174300_127236 164 bp intron GESD(1)
MtCA991325_at	MtCA991325	MtCA991325.1	CRP0310	CRPSF004	0		13.4322	13.6646	15.3608	16.6711	4806.06	16.9421	16.6471	15.987	19.9279	18.6445	20.8324	17.2618	16.713	MtCA991325_at	MtCA991325_at	CRP0310 GESD(1)
MtCA991336_s_at	MtCA991336	MtCA991336.1	CRP0860	CRPSF010	0		12.4933	13.5836	15.1973	15.6686	2725.54	13.4782	12.8876	14.3892	14.8653	13.1981	11.8542	14.014	12.4068	MtCA991336_s_at	MtCA991336_s_at	CRP0860 MtgCR330599 140 bp intron GESD(1)
MtCB893590_s_at	MtCB893590	MtCB893590.1	CRP0675	CRPSF009	0		36.6216	38.4569	35.1604	210.386	167.426	77.5962	87.2848	84.438	141.909	108.542	199.252	35.069	45.1321	MtCB893590_s_at	MtCB893590_s_at	CRP0675 MtgAC135415_75016 IMGA|AC135415_26.1 91 bp intron HOGA(1) NOTE: direct hit to genomic clone mth2-10b9 AC135415, only the second exon was present in the EST, so I guessed on the 91 bp intron from the genomic sequence
MtgAC119408_21324_at	MtgAC119408_21324	MtgAC119408_21324.1	CRP1140	CRPSF014	0		14.7221	14.7289	15.7667	16.4341	17.7244	17.0956	18.582	15.8767	1368.11	16.2683	16.2951	14.1598	15.6148	MtgAC119408_21324_at	MtgAC119408_21324_at	CRP1140 MtgAC149079_13135 IMGA|AC119408_14.2 IMGA|AC149079_19.1 97 bp intron
MtgAC119410_95190_at	MtgAC119410_95190	MtgAC119410_95190.1	CRP1150	CRPSF015	0		10.697	12.4273	11.6898	15.479	15.4139	12.2229	13.0219	12.8184	69.8547	11.4554	12.2866	13.6962	12.0997	MtgAC119410_95190_at	MtgAC119410_95190_at	CRP1150 MtgAC149307_112651 116 bp intron
MtgAC121238_75196_x_at	MtgAC121238_101035	MtgAC121238_101035.1	CRP1520	CRPSF102	0		9.34852	11.864	11.7756	12.3787	12.0788	11.4275	9.95968	10.2529	18.5479	9.10765	9.03866	12.8171	10.2317	MtgAC121238_75196_x_at	MtgAC121238_75196_x_at	CRP1520 no intron
MtgAC121238_87388_x_at	MtgAC121238_75196	MtgAC121238_75196.1	CRP1520	CRPSF102	0		10.3497	11.7458	12.2242	11.8901	14.2065	11.5125	12.3523	11.4731	13.8579	10.9723	11.0224	13.6187	12.5327	MtgAC121238_87388_x_at	MtgAC121238_87388_x_at	CRP1520 278 bp intron
MtgAC122165_26356_at	MtgAC122165_26356	MtgAC122165_26356.1	CRP1410	CRPSF016	0		12.1527	15.2503	15.6438	17.4918	17.0671	15.8968	16.4548	14.9952	620.837	15.8892	14.5184	14.9195	14.5911	MtgAC122165_26356_at	MtgAC122165_26356_at	CRP1410 MtgCR967893 IMGA|AC122165_27.1 117 bp intron
MtgAC122165_31010_x_at	MtgAC122165_31010	MtgAC122165_31010.1	CRP1410	CRPSF016	0		13.5015	17.3947	15.6231	15.6686	15.6404	14.2365	15.7753	13.0206	257.409	12.475	14.6523	17.543	14.3822	MtgAC122165_31010_x_at	MtgAC122165_31010_x_at	CRP1410 1024 bp intron
MtgAC125474_118701_at	MtgAC125474_118701	MtgAC125474_118701.1	CRP0310	CRPSF004	0		15.4135	17.5107	15.9778	20.4224	19.8949	15.1623	18.8335	16.3864	22.6863	16.4432	15.2992	18.3098	16.7094	MtgAC125474_118701_at	MtgAC125474_118701_at	CRP0310 MtgAC148917_45001 MtgAC152352_76903 IMGA|AC125474_29.1 IMGA|AC152352_31.1 426 bp intron
MtgAC126794_30193_at	MtgAC126794_30193	MtgAC126794_30193.1	CRP0570	CRPSF006	0		14.6524	14.0103	16.1848	15.5981	20.4472	19.8921	26.1115	13.8734	16.6242	18.8153	15.1994	14.3725	12.1468	MtgAC126794_30193_at	MtgAC126794_30193_at	CRP0570 IMGA|AC126794_7.2 90 bp intron
MtgAC128660_73339_s_at	MtgAC128660_73339	MtgAC128660_73339.1	CRP0355	CRPSF121	0		13.1486	16.5868	17.4976	16.4175	355.196	19.3479	19.3885	14.5806	16.0378	16.34	16.6843	14.708	16.2001	MtgAC128660_73339_s_at	MtgAC128660_73339_s_at	CRP0355 MtgAC174311_9001 MtgCR482034 IMGA|AC128660_15.1 212 bp intron
MtgAC130804_106001_s_at	MtgAC130804_106001	MtgAC130804_106001.1	CRP1140	CRPSF014	0		21.1037	22.745	22.3451	21.7091	29.9308	33.7828	34.7082	21.9348	588.279	17.0584	21.0882	22.2554	18.3149	MtgAC130804_106001_s_at	MtgAC130804_106001_s_at	CRP1140 MtgAC146818_79001 107 bp intron
MtgAC131248_121811_at	MtgAC131248_121811	MtgAC131248_121811.1	CRP1300	CRPSF107	0		17.6652	18.0028	19.7433	20.0122	23.8555	19.0418	25.3033	16.7782	250.044	18.961	20.0717	21.7442	17.5484	MtgAC131248_121811_at	MtgAC131248_121811_at	CRP1300 103 bp intron
MtgAC132565_54929_at	MtgAC132565_54929	MtgAC132565_54929.1	CRP0330	CRPSF004	0		15.5796	15.1165	17.9012	23.89	30.8514	16.4506	14.0587	17.3212	19.6298	14.8539	16.21	16.1836	14.687	MtgAC132565_54929_at	MtgAC132565_54929_at	CRP0330 IMGA|AC132565_6.1 152 bp intron
MtgAC134521_88789_x_at	MtgAC134521_88789	MtgAC134521_88789.1	CRP0310	CRPSF004	0		12.3575	14.6787	15.6406	13.9334	3204.75	14.7158	14.4054	15.862	18.3939	14.2639	12.5701	14.7311	11.4732	MtgAC134521_88789_x_at	MtgAC134521_88789_x_at	CRP0310 IMGA|AC134521_31.1 188 bp intron
MtgAC135233_34918_at	MtgAC135233_34918	MtgAC135233_34918.1	CRP1140	CRPSF014	0		23.4342	25.4949	31.1107	26.7322	29.404	31.1359	33.2667	21.619	31.5664	28.2379	24.8903	31.235	26.4054	MtgAC135233_34918_at	MtgAC135233_34918_at	CRP1140 110 bp intron
MtgAC135315_88259_x_at	MtgAC135315_88259	MtgAC135315_88259.1	CRP1290	CRPSF119	0		25.401	27.4022	28.0494	53.2125	33.7096	31.462	37.764	23.7175	488.561	35.1946	36.204	28.0298	21.827	MtgAC135315_88259_x_at	MtgAC135315_88259_x_at	CRP1290 MtgAC149040_8571 95 bp intron
MtgAC135317_144001_x_at	MtgAC135317_144001	MtgAC135317_144001.1	CRP1400	CRPSF016	0		14.6222	15.7484	13.8533	19.2742	15.8657	15.2289	15.8369	14.4833	125.432	12.7175	14.8219	16.9906	16.4786	MtgAC135317_144001_x_at	MtgAC135317_144001_x_at	CRP1400 MtgAC122725_8270 133 bp intron
MtgAC135317_147001_x_at	MtgAC135317_147001	MtgAC135317_147001.1	CRP1400	CRPSF016	0		13.7079	14.6942	16.6351	17.1039	16.5133	18.282	12.9462	14.3798	784.803	12.6564	15.4064	17.6702	14.1728	MtgAC135317_147001_x_at	MtgAC135317_147001_x_at	CRP1400 MtgAC122725_5889 102 bp intron
MtgAC135415_105368_at	MtgAC135415_105368	MtgAC135415_105368.1	CRP0675	CRPSF009	0		23.6031	76.9645	24.8658	25.9992	49.7831	84.0911	141.673	62.3759	90.9407	90.4783	110.345	22.9208	21.2029	MtgAC135415_105368_at	MtgAC135415_105368_at	CRP0675 IMGA|AC135415_33.1 90 bp intron
MtgAC135415_113042_x_at	MtgAC135415_113042	MtgAC135415_113042.1	CRP0670	CRPSF009	0		15.1705	16.321	14.2684	19.3945	18.7326	18.2975	15.5556	15.3575	17.0475	18.8356	17.8929	16.8738	14.0319	MtgAC135415_113042_x_at	MtgAC135415_113042_x_at	CRP0670 MtgAC157504_104777 MtgCR501868 IMGA|AC135415_34.1 139 bp intron
MtgAC135415_11877_at	MtgAC135415_11877	MtgAC135415_11877.1	CRP0675	CRPSF009	0		13.4613	14.6518	17.8713	15.9206	38.232	16.464	17.5168	16.551	23.4154	13.5427	14.7915	14.9843	15.2476	MtgAC135415_11877_at	MtgAC135415_11877_at	CRP0675 MtgCG968927 407 bp intron
MtgAC135415_25717_x_at	MtgAC135415_25717	MtgAC135415_25717.1	CRP0675	CRPSF009	0		12.6815	13.1533	14.3408	16.8066	14.2558	15.2489	13.562	13.3658	13.7596	13.2464	13.1748	15.3614	14.1602	MtgAC135415_25717_x_at	MtgAC135415_25717_x_at	CRP0675 IMGA|AC135415_12.1 107 bp intron
MtgAC135415_28680_s_at	MtgAC135415_28680	MtgAC135415_28680.1	CRP0675	CRPSF009	0		12.207	13.3843	13.996	17.4369	1049.14	20.5373	23.9503	12.8391	17.2673	14.6581	21.733	14.5932	16.9353	MtgAC135415_28680_s_at	MtgAC135415_28680_s_at	CRP0675 101 bp intron
MtgAC135415_31085_s_at	MtgAC135415_31085	MtgAC135415_31085.1	CRP0675	CRPSF009	0		11.3012	13.9287	13.0269	14.7633	38.1719	13.0071	13.1839	10.9522	14.7548	13.136	12.3003	14.2039	12.264	MtgAC135415_31085_s_at	MtgAC135415_31085_s_at	CRP0675 98 bp intron
MtgAC135415_36070_x_at	MtgAC135415_36070	MtgAC135415_36070.1	CRP0675	CRPSF009	0		17.6001	17.442	21.8875	20.9961	234.646	18.5249	21.3468	18.8337	21.7154	17.4707	15.9143	20.9954	23.0637	MtgAC135415_36070_x_at	MtgAC135415_36070_x_at	CRP0675 IMGA|AC135415_15.1 97 bp intron
MtgAC135415_40297_x_at	MtgAC135415_40297	MtgAC135415_40297.1	CRP0675	CRPSF009	0		15.1236	15.6686	14.8868	15.4899	348.794	15.0767	14.5854	14.8688	16.3821	15.095	14.5894	17.0221	17.3751	MtgAC135415_40297_x_at	MtgAC135415_40297_x_at	CRP0675 IMGA|AC135415_17.1 98 bp intron
MtgAC135415_44480_x_at	MtgAC135415_44480	MtgAC135415_44480.1	CRP0675	CRPSF009	0		10.6692	12.3436	12.8529	14.447	93.5756	11.3236	11.7719	11.5851	14.8589	11.4764	11.5292	15.9621	12.3352	MtgAC135415_44480_x_at	MtgAC135415_44480_x_at	CRP0675 IMGA|AC135415_18.1 95 bp intron
MtgAC135415_51501_s_at	MtgAC135415_51501	MtgAC135415_51501.1	CRP0675	CRPSF009	0		14.7464	25.8902	15.6464	15.1263	1397.61	15.5709	15.3147	14.8481	17.0139	14.9547	13.5391	17.0172	15.1277	MtgAC135415_51501_s_at	MtgAC135415_51501_s_at	CRP0675 183 bp intron
MtgAC135415_70779_x_at	MtgAC135415_70779	MtgAC135415_70779.1	CRP0675	CRPSF009	0		12.5831	13.8127	13.7358	16.6138	16.2738	16.3806	14.9611	12.7883	15.9731	13.9337	13.0875	12.6864	14.248	MtgAC135415_70779_x_at	MtgAC135415_70779_x_at	CRP0675 IMGA|AC135415_24.1 91 bp intron
MtgAC135415_96736_s_at	MtgAC135415_96736	MtgAC135415_96736.1	CRP0675	CRPSF009	0		24.2087	24.5414	24.1748	27.3428	24.8477	72.0061	125.517	45.3104	86.42	114.08	156.028	17.1186	15.2484	MtgAC135415_96736_s_at	MtgAC135415_96736_s_at	CRP0675 90 bp intron
MtgAC135467_92632_x_at	MtgAC135467_92632	MtgAC135467_92632.1	CRP1210	CRPSF014	0		10.7018	12.3148	14.1646	15.9596	12.8797	14.8926	16.3357	13.7563	18.6118	12.8901	11.1766	13.3737	11.23	MtgAC135467_92632_x_at	MtgAC135467_92632_x_at	CRP1210 MtgAC174290_124001 123 bp intron
MtgAC135604_92330_x_at	MtgAC135604_92330	MtgAC135604_92330.1	CRP1420	CRPSF016	0		13.1635	16.1795	13.2318	14.5557	13.5482	12.398	13.5388	11.6242	506.094	13.2351	12.3745	13.6354	12.8013	MtgAC135604_92330_x_at	MtgAC135604_92330_x_at	CRP1420 MtgAC174284_209001 IMGA|AC135604_32.1 104 bp intron
MtgAC135606_72778_at	MtgAC135606_72778	MtgAC135606_72778.1	CRP1140	CRPSF014	0		15.7799	17.515	15.8848	16.8836	28.9943	23.8169	30.2807	16.6031	18.5529	25.1863	37.571	19.6584	17.3956	MtgAC135606_72778_at	MtgAC135606_72778_at	CRP1140 MtgCU075534_83001 105 bp intron
MtgAC135606_92115_x_at	MtgAC135606_92115	MtgAC135606_92115.1	CRP1260	CRPSF116	0		11.0689	13.8486	12.5456	11.9709	12.5671	12.0509	11.539	11.2355	1457.32	11.801	10.4723	11.7617	10.7762	MtgAC135606_92115_x_at	MtgAC135606_92115_x_at	CRP1260 MtgCU182773_19257 105 bp intron
MtgAC135801_23085_at	MtgAC135801_23085	MtgAC135801_23085.1	CRP0350	CRPSF004	0		13.3548	13.2153	13.7045	13.1734	14.0818	14.2289	16.5	12.4876	16.5581	14.3557	14.2392	13.3688	11.1047	MtgAC135801_23085_at	MtgAC135801_23085_at	CRP0350 MtgAC142506_115001 427 bp intron
MtgAC136503_31043_x_at	MtgAC136503_31043	MtgAC136503_31043.1	CRP1140	CRPSF014	0		10.3514	13.4436	13.1758	13.8783	13.5089	13.0203	13.7657	11.7244	21.2284	12.4966	12.3166	12.9808	11.8145	MtgAC136503_31043_x_at	MtgAC136503_31043_x_at	CRP1140 MtgAC152886_75170 308 bp intron
MtgAC136505_27430_x_at	MtgAC136505_27430	MtgAC136505_27430.1	CRP1410	CRPSF016	0		12.9588	14.7868	13.9544	15.6752	14.7902	15.9211	15.4471	13.446	185.435	14.6839	12.7511	18.3669	13.622	MtgAC136505_27430_x_at	MtgAC136505_27430_x_at	CRP1410 124 bp intron
MtgAC137077_109818_at	MtgAC137077_109818	MtgAC137077_109818.1	CRP0940	CRPSF122	0		16.6265	14.84	15.0885	18.2683	16.1175	18.2699	21.2494	16.8473	17.9545	16.2396	24.112	15.4045	14.9696	MtgAC137077_109818_at	MtgAC137077_109818_at	CRP0940 MtgCT573502_73348 IMGA|AC137077_22.1 IMGA|CT573502_4.1 no intron
MtgAC137081_122078_x_at	MtgAC137081_122078	MtgAC137081_122078.1	CRP1140	CRPSF014	0		13.7111	17.0973	18.1305	15.7149	15.459	15.3001	15.009	13.9671	124.387	15.5374	15.4559	16.7289	16.2006	MtgAC137081_122078_x_at	MtgAC137081_122078_x_at	CRP1140 101 bp intron
MtgAC137521_118001_x_at	MtgAC137521_118001	MtgAC137521_118001.1	CRP1520	CRPSF102	0		11.4657	14.6358	13.2466	15.1657	14.934	13.2071	13.444	11.2089	476.177	11.9252	10.9009	15.6419	15.2919	MtgAC137521_118001_x_at	MtgAC137521_118001_x_at	CRP1520 no intron NOTE: differs by MtMNC5026034 in only 3 scattered bp
MtgAC137521_120001_x_at	MtgAC137521_120001	MtgAC137521_120001.1	CRP1520	CRPSF102	0		12.4383	14.6351	11.5064	15.0734	13.1392	11.5426	12.5316	10.6915	24.1918	11.3518	11.239	11.7756	15.2109	MtgAC137521_120001_x_at	MtgAC137521_120001_x_at	CRP1520 MtgCG925512 MtgCG959121 MtgCG972458 no intron
MtgAC137521_87001_s_at	MtgAC137521_87001	MtgAC137521_87001.1	CRP1470	CRPSF118	0		9.94269	13.0196	11.7451	14.5097	13.08	11.6261	11.9616	10.3902	728.607	9.23291	9.69717	13.0822	11.1162	MtgAC137521_87001_s_at	MtgAC137521_87001_s_at	CRP1470 102 bp intron
MtgAC138014_45397_at	MtgAC138014_45397	MtgAC138014_45397.1	CRP1110	CRPSF104	0		19.9144	19.1465	20.6934	19.4101	399.565	22.967	25.5734	19.1441	24.5292	20.7295	19.5303	19.4208	18.0299	MtgAC138014_45397_at	MtgAC138014_45397_at	CRP1110 IMGA|AC138014_18.1 150 bp intron
MtgAC138014_55051_at	MtgAC138014_55051	MtgAC138014_55051.1	CRP1140	CRPSF014	0		14.489	15.6836	17.8281	21.3613	728.57	13.6556	17.0065	14.9046	18.4081	13.9823	13.1569	14.1889	16.2273	MtgAC138014_55051_at	MtgAC138014_55051_at	CRP1140 112 bp intron
MtgAC138014_56794_at	MtgAC138014_56794	MtgAC138014_56794.1	CRP1160	CRPSF014	0		21.9195	17.721	23.846	23.1414	1360.27	26.6473	26.0904	20.4036	28.4	26.2302	23.0955	21.4641	21.4332	MtgAC138014_56794_at	MtgAC138014_56794_at	CRP1160 MtgCR348847 170 bp intron NOTE: sequence is hybrid between LTP and DEFL
MtgAC138448_108945_at	MtgAC138448_108945	MtgAC138448_108945.1	CRP1250	CRPSF015	0		14.9893	14.7925	14.3157	14.9294	19.3852	16.7567	20.3791	15.3962	20.4894	21.7345	17.4356	20.1719	18.3507	MtgAC138448_108945_at	MtgAC138448_108945_at	CRP1250 MtgAC172741_15001 364 bp intron
MtgAC138453_73653_at	MtgAC138453_73653	MtgAC138453_73653.1	CRP0000	CRPSF001	0		31.0655	29.3845	32.5959	29.4636	46.2367	39.2885	45.1192	29.6543	77.9889	38.5502	42.6633	41.0475	29.7482	MtgAC138453_73653_at	MtgAC138453_73653_at	CRP0000 470 bp intron
MtgAC139344_119626_s_at	MtgAC139344_119626	MtgAC139344_119626.1	CRP1400	CRPSF016	0		12.2984	11.5331	12.352	12.6451	11.075	13.9722	15.3522	11.1692	1376.74	12.1538	11.9634	12.3005	11.0147	MtgAC139344_119626_s_at	MtgAC139344_119626_s_at	CRP1400 MtgAC169979_112001 99 bp intron
MtgAC139344_74230_x_at	MtgAC139344_74230	MtgAC139344_74230.1	CRP1400	CRPSF016	0		25.5491	17.6413	25.0353	19.3476	23.253	28.2084	31.8052	20.22	1307.13	26.6725	28.0589	21.9269	24.3464	MtgAC139344_74230_x_at	MtgAC139344_74230_x_at	CRP1400 94 bp intron
MtgAC139670_14184_x_at	MtgAC139670_14184	MtgAC139670_14184.1	CRP1210	CRPSF014	0		11.9056	14.6123	12.1577	13.6494	13.9018	12.9848	12.6339	12.6055	104.817	11.9808	10.6843	15.8149	13.7865	MtgAC139670_14184_x_at	MtgAC139670_14184_x_at	CRP1210 MtgAC130805_124871 MtgAC150566_106400 IMGA|AC150566_26.1 101 bp intron
MtgAC139747_16816_s_at	MtgAC139747_16816	MtgAC139747_16816.1	CRP1530	CRPSF016	0		11.1672	12.6777	11.6818	14.7103	15.0133	12.4574	11.9599	11.6046	143.706	13.3399	11.3251	13.8475	12.5204	MtgAC139747_16816_s_at	MtgAC139747_16816_s_at	CRP1530 91 bp intron
MtgAC140068_82890_at	MtgAC140068_82890	MtgAC140068_82890.1	CRP0300	CRPSF117	0		16.6756	16.6977	17.9456	17.1812	21.6065	19.1904	19.6314	15.6922	26.038	17.4856	19.437	16.0321	14.8936	MtgAC140068_82890_at	MtgAC140068_82890_at	CRP0300 352 bp intron
MtgAC140103_15087_at	MtgAC140103_15087	MtgAC140103_15087.1	CRP0110	CRPSF002	0		13.773	14.7767	14.8684	18.5175	17.8306	19.3163	21.3263	14.8452	261.907	14.8581	14.5838	15.9454	16.2334	MtgAC140103_15087_at	MtgAC140103_15087_at	CRP0110 IMGA|AC140103_4.2 123 bp intron NOTE: beautiful example of C-rich region looks like sigpep in adjacent frame
MtgAC140103_8086_x_at	MtgAC140103_8086	MtgAC140103_8086.1	CRP0110	CRPSF002	0		13.737	13.6757	13.1137	14.4013	15.7757	14.1364	13.1256	13.5988	333.012	11.7798	13.4622	14.1235	12.8418	MtgAC140103_8086_x_at	MtgAC140103_8086_x_at	CRP0110 MtgAC174369_91001 IMGA|AC140103_2.2 107 bp intron NOTE: beautiful example of C-rich region looks like sigpep in adjacent frame
MtgAC140671_79001_x_at	MtgAC140671_79001	MtgAC140671_79001.1	CRP1270	CRPSF112	0		10.4457	14.2976	14.5205	13.5859	14.7925	14.1224	14.5463	13.8192	277.588	14.3161	14.0565	12.7854	13.2084	MtgAC140671_79001_x_at	MtgAC140671_79001_x_at	CRP1270 102 bp intron
MtgAC140722_55559_s_at	MtgAC140722_55559	MtgAC140722_55559.1	CRP0090	CRPSF002	0		35.3854	20.8828	72.6755	60.8444	36.0696	24.3762	27.7874	18.215	28.7029	58.6714	63.8762	22.8634	22.5609	MtgAC140722_55559_s_at	MtgAC140722_55559_s_at	CRP0090 MtgCU024875_5826 111 bp intron NOTE: Alternative intron started with ^GTTACTTCAG and ended with GGACGAGAAG^ resulting in a final protein of the same length with only 5 aa difference where a sigpep cleavage site should be
MtgAC141862_148001_s_at	MtgAC141862_148001	MtgAC141862_148001.1	CRP0355	CRPSF121	0		15.3908	16.7688	20.1916	29.6686	23.3603	15.7014	20.0644	15.7865	18.4483	15.1658	15.7089	18.5026	16.8455	MtgAC141862_148001_s_at	MtgAC141862_148001_s_at	CRP0355 MtgAC132565_122204 249 bp intron
MtgAC142095_35739_x_at	MtgAC142095_35739	MtgAC142095_35739.1	CRP1400	CRPSF016	0		18.0721	16.7897	14.258	20.835	19.0209	16.4454	19.7962	16.22	373.921	20.5025	17.3817	18.4627	19.3816	MtgAC142095_35739_x_at	MtgAC142095_35739_x_at	CRP1400 MtgAC171534_57690 109 bp intron
MtgAC142096_11174_at	MtgAC142096_11174	MtgAC142096_11174.1	CRP0340	CRPSF125	0		23.9774	24.9435	31.9171	35.1511	236.082	32.8973	32.9936	25.6544	38.9534	36.9164	34.0491	32.222	32.4174	MtgAC142096_11174_at	MtgAC142096_11174_at	CRP0340 MtgAC151619_82001 226 bp intron
MtgAC142143_112588_at	MtgAC142143_112588	MtgAC142143_112588.1	CRP1190	CRPSF014	0		18.8565	13.0896	17.322	17.5309	13.7825	14.824	19.2621	14.7682	454.275	15.7894	15.1049	14.7319	15.3633	MtgAC142143_112588_at	MtgAC142143_112588_at	CRP1190 MtgAC174356_29114 104 bp intron
MtgAC142143_42814_x_at	MtgAC142143_42814	MtgAC142143_42814.1	CRP1300	CRPSF107	0		18.6151	20.0758	24.8478	24.7519	22.3187	21.3257	19.3882	18.9913	160.56	21.9528	25.5724	21.8547	23.0707	MtgAC142143_42814_x_at	MtgAC142143_42814_x_at	CRP1300 105 bp intron
MtgAC142143_84524_x_at	MtgAC142143_84524	MtgAC142143_84524.1	CRP1430	CRPSF016	0		9.8919	12.5093	11.8167	13.6355	12.6871	11.5683	12.2109	10.4777	147.335	11.6388	10.1767	11.9415	13.211	MtgAC142143_84524_x_at	MtgAC142143_84524_x_at	CRP1430 MtgAC174356_1050 102 bp intron
MtgAC142396_38300_at	MtgAC142396_38300	MtgAC142396_38300.1	CRP0000	CRPSF001	0		13.1348	14.8434	127.013	23.4107	15.5596	14.0913	15.0362	13.8266	16.7999	13.9705	15.0644	15.8982	13.7438	MtgAC142396_38300_at	MtgAC142396_38300_at	CRP0000 MtgCT963130_16285 IMGA|AC142396_12.1 310 bp intron
MtgAC144344_53001_x_at	MtgAC144344_53001	MtgAC144344_53001.1	CRP1450	CRPSF016	0		13.298	12.8332	12.8957	11.9872	14.2431	15.9026	14.1911	11.4716	199.203	12.4142	12.1181	13.6946	17.9764	MtgAC144344_53001_x_at	MtgAC144344_53001_x_at	CRP1450 MtgAC155919_110001 105 bp intron
MtgAC144516_63256_x_at	MtgAC144516_63256	MtgAC144516_63256.1	CRP1150	CRPSF015	0		9.85848	12.3859	12.8048	13.4856	14.816	12.5099	11.0758	11.0365	60.6736	11.5945	10.5646	14.0389	12.2046	MtgAC144516_63256_x_at	MtgAC144516_63256_x_at	CRP1150 104 bp intron
MtgAC144591_31065_x_at	MtgAC144591_31065	MtgAC144591_31065.1	CRP1530	CRPSF016	0		13.8635	17.1816	15.1505	16.8906	16.5748	15.904	16.5602	15.6058	17.2402	15.2077	17.4159	16.9749	15.4362	MtgAC144591_31065_x_at	MtgAC144591_31065_x_at	CRP1530 88 bp intron
MtgAC144725_20095_x_at	MtgAC144725_20095	MtgAC144725_20095.1	CRP1420	CRPSF016	0		11.5964	13.3552	13.6036	14.833	14.7837	13.3087	13.8346	11.765	261.746	15.3487	11.9813	12.536	13.3443	MtgAC144725_20095_x_at	MtgAC144725_20095_x_at	CRP1420 IMGA|AC144725_9.1 294 bp intron
MtgAC144929_200001_x_at	MtgAC144929_200001	MtgAC144929_200001.1	CRP1530	CRPSF016	0		13.3129	13.0655	13.2624	11.0259	14.0758	12.3648	11.8852	10.7097	510.705	12.8965	11.2305	13.573	11.3569	MtgAC144929_200001_x_at	MtgAC144929_200001_x_at	CRP1530 95 bp intron
MtgAC144929_78001_s_at	MtgAC144929_78001	MtgAC144929_78001.1	CRP1530	CRPSF016	0		11.807	12.1425	12.1855	14.0408	16.0933	15.1473	12.6238	11.8183	63.4518	12.0283	14.6064	13.8045	12.9682	MtgAC144929_78001_s_at	MtgAC144929_78001_s_at	CRP1530 152 bp intron
MtgAC144930_24209_s_at	MtgAC144930_24209	MtgAC144930_24209.1	CRP1530	CRPSF016	0		10.1602	12.4013	11.928	12.5394	14.1613	11.1094	11.9021	11.1855	417.796	11.0745	10.3026	11.2999	11.8264	MtgAC144930_24209_s_at	MtgAC144930_24209_s_at	CRP1530 84 bp intron
MtgAC144930_62526_x_at	MtgAC144930_62526	MtgAC144930_62526.1	CRP1530	CRPSF016	0		11.5628	14.004	14.5631	16.4371	17.9441	15.3065	13.1382	13.5115	19.5049	13.4267	11.8485	15.0472	14.727	MtgAC144930_62526_x_at	MtgAC144930_62526_x_at	CRP1530 88 bp intron
MtgAC145109_27001_x_at	MtgAC145109_27001	MtgAC145109_27001.1	CRP1500	CRPSF108	0		10.4304	12.6072	11.858	11.9159	15.9636	12.9894	12.9089	11.229	1392.06	11.3591	11.0799	13.2443	11.8728	MtgAC145109_27001_x_at	MtgAC145109_27001_x_at	CRP1500 MtgAC186194_69001 no intron
MtgAC146333_108676_at	MtgAC146333_108676	MtgAC146333_108676.1	CRP0860	CRPSF010	0		37.1	38.3757	40.0652	60.5052	628.569	45.8328	48.0855	36.7691	44.0044	58.8245	47.2632	61.9311	61.1167	MtgAC146333_108676_at	MtgAC146333_108676_at	CRP0860 440 bp intron
MtgAC146558_53603_x_at	MtgAC146558_53603	MtgAC146558_53603.1	CRP1420	CRPSF016	0		10.6287	14.0739	14.0599	12.1693	13.7992	12.0659	11.9065	11.4359	124.319	11.6131	9.77978	13.4523	13.0375	MtgAC146558_53603_x_at	MtgAC146558_53603_x_at	CRP1420 106 bp intron
MtgAC146566_71451_s_at	MtgAC146566_71451	MtgAC146566_71451.1	CRP1190	CRPSF014	0		11.1119	14.0405	12.9595	14.2221	15.4995	11.9196	12.6	10.9908	231.285	11.2632	11.3557	16.0461	11.6439	MtgAC146566_71451_s_at	MtgAC146566_71451_s_at	CRP1190 no intron NOTE: might have a 33 bp intron starting at pos 77 like some paralogs
MtgAC146566_89782_x_at	MtgAC146566_89782	MtgAC146566_89782.1	CRP1190	CRPSF014	0		10.4375	12.9459	13.4563	11.6196	13.2755	10.7063	11.6636	11.4591	234.011	11.946	9.01173	14.3681	11.7692	MtgAC146566_89782_x_at	MtgAC146566_89782_x_at	CRP1190 no intron
MtgAC146704_105298_s_at	MtgAC146704_105298	MtgAC146704_105298.1	CRP1530	CRPSF016	0		11.6111	15.2811	15.4125	15.2601	16.4045	15.8825	15.3581	13.9698	274.195	13.9243	13.9942	14.2497	14.0298	MtgAC146704_105298_s_at	MtgAC146704_105298_s_at	CRP1530 MtgCR333327 MtgCT967318_105301 90 bp intron
MtgAC146719_15318_x_at	MtgAC146719_15318	MtgAC146719_15318.1	CRP1160	CRPSF014	0		14.8022	14.8002	15.6577	17.8724	15.6993	17.8752	16.8118	15.2278	267.619	14.314	13.8725	16.3467	15.6297	MtgAC146719_15318_x_at	MtgAC146719_15318_x_at	CRP1160 101 bp intron
MtgAC146722_89433_x_at	MtgAC146722_89433	MtgAC146722_89433.1	CRP1420	CRPSF016	0		11.9936	19.086	14.7836	16.3155	16.0309	13.4561	15.2407	13.8761	20.3353	14.6345	14.5507	15.3131	14.7338	MtgAC146722_89433_x_at	MtgAC146722_89433_x_at	CRP1420 113 bp intron
MtgAC146774_92732_at	MtgAC146774_92732	MtgAC146774_92732.1	CRP1190	CRPSF014	0		13.4049	17.6859	14.8537	16.5131	15.4962	17.8379	19.983	15.2053	227.326	17.2024	18.1198	14.5803	13.349	MtgAC146774_92732_at	MtgAC146774_92732_at	CRP1190 MtgCG923751 MtgCR504821 155 bp intron
MtgAC146794_62001_x_at	MtgAC146794_62001	MtgAC146794_62001.1	CRP0330	CRPSF004	0		11.1117	14.8176	14.2368	19.6939	14.1845	12.6864	11.9694	11.789	16.1738	13.0839	12.9254	12.854	11.9276	MtgAC146794_62001_x_at	MtgAC146794_62001_x_at	CRP0330 118 bp intron
MtgAC146853_17001_x_at	MtgAC146853_17001	MtgAC146853_17001.1	CRP1480	CRPSF016	0		14.2876	12.8892	15.1559	14.8889	15.1611	15.309	15.5013	14.1134	136.902	13.4041	12.5366	14.1963	12.6723	MtgAC146853_17001_x_at	MtgAC146853_17001_x_at	CRP1480 2 introns (109, 109)
MtgAC146853_72001_x_at	MtgAC146853_72001	MtgAC146853_72001.1	CRP1480	CRPSF016	0		9.92082	12.7845	13.0438	14.1373	12.2895	11.0998	11.492	9.98976	20.724	10.4136	10.819	11.8109	9.84333	MtgAC146853_72001_x_at	MtgAC146853_72001_x_at	CRP1480 MtgCR306651 MtgCR343602 107 bp intron
MtgAC146854_43697_at	MtgAC146854_43697	MtgAC146854_43697.1	CRP0675	CRPSF009	0		15.2306	14.3473	15.5379	16.3245	17.7738	17.4254	17.2611	16.7867	16.2625	15.769	17.7905	15.1546	16.1496	MtgAC146854_43697_at	MtgAC146854_43697_at	CRP0675 335 bp intron
MtgAC146910_97245_at	MtgAC146910_97245	MtgAC146910_97245.1	CRP0860	CRPSF010	1		12.6336	12.9567	13.2832	15.337	115.451	13.5162	12.4866	13.2388	13.8341	12.0756	11.8062	13.0735	10.4974	MtgAC146910_97245_at	MtgAC146910_97245_at	CRP0860 MtgCR306889 likely pseudogene 119 bp intron
MtgAC147001_71001_s_at	MtgAC147001_71001	MtgAC147001_71001.1	CRP0310	CRPSF004	0		11.1617	16.5158	14.0181	14.797	32.8945	13.6676	13.4521	12.6303	16.9675	13.463	12.0458	16.2689	13.9629	MtgAC147001_71001_s_at	MtgAC147001_71001_s_at	CRP0310 MtgCR484594 540 bp intron
MtgAC147006_32544_s_at	MtgAC147006_32544	MtgAC147006_32544.1	CRP0310	CRPSF004	0		10.3293	13.6961	15.0663	21.4392	519.913	12.6602	12.6731	10.7231	15.7069	11.8777	12.6806	13.8098	12.8514	MtgAC147006_32544_s_at	MtgAC147006_32544_s_at	CRP0310 IMGA|AC147006_8.1 143 bp intron
MtgAC147006_54756_at	MtgAC147006_54756	MtgAC147006_54756.1	CRP0305	CRPSF004	0		14.3648	14.3122	14.2774	18.4554	410.5	14.8354	15.3804	13.8682	18.0839	15.0504	14.9062	17.7491	17.3573	MtgAC147006_54756_at	MtgAC147006_54756_at	CRP0305 IMGA|AC147006_14.1 202 bp intron
MtgAC147363_37001_at	MtgAC147363_37001	MtgAC147363_37001.1	CRP0860	CRPSF010	0		11.0888	13.1626	12.3421	12.2063	14.9247	12.8109	13.089	13.1532	14.3698	10.2739	10.6757	13.7122	12.0488	MtgAC147363_37001_at	MtgAC147363_37001_at	CRP0860 MtgCR338056 759 bp intron
MtgAC147407_38029_x_at	MtgAC147407_38029	MtgAC147407_38029.1	CRP0310	CRPSF004	0		12.1334	13.4002	14.1627	14.14	14.9842	12.4079	11.2406	12.4813	110.522	12.9969	13.2369	14.6799	13.8181	MtgAC147407_38029_x_at	MtgAC147407_38029_x_at	CRP0310 231 bp intron
MtgAC147407_40662_at	MtgAC147407_40662	MtgAC147407_40662.1	CRP0310	CRPSF004	0		11.5952	13.2566	11.6463	11.5421	13.8122	13.8832	13.8569	11.4237	47.8675	13.3055	13.0848	14.8387	13.0872	MtgAC147407_40662_at	MtgAC147407_40662_at	CRP0310 IMGA|AC147407_9.1 260 bp intron
MtgAC147407_75050_at	MtgAC147407_75050	MtgAC147407_75050.1	CRP0675	CRPSF009	0		12.7485	16.8874	15.1419	17.4568	902.178	16.5601	17.1062	16.9902	14.7958	15.3233	17.9038	15.4947	17.2488	MtgAC147407_75050_at	MtgAC147407_75050_at	CRP0675 MtgAQ580010 MtgAQ580289 MtgAQ580322 MtgCT030168_120119 255 bp intron NOTE: alt choice of acceptor 3 bases earlier at ACAGTGGAAG^ seemed nearly as good.
MtgAC147472_94742_x_at	MtgAC147472_94742	MtgAC147472_94742.1	CRP1140	CRPSF014	0		12.8847	14.665	12.2849	13.5959	12.9502	12.1474	12.5006	11.7267	119.345	11.8679	12.4323	13.4605	14.8089	MtgAC147472_94742_x_at	MtgAC147472_94742_x_at	CRP1140 MtgCT963077_60151 127 bp intron
MtgAC147712_80528_at	MtgAC147712_80528	MtgAC147712_80528.1	CRP0350	CRPSF004	0		14.5922	18.8401	26.4659	40.6298	18.7948	15.1265	18.2818	17.507	17.3293	16.2189	13.9404	18.0964	16.4564	MtgAC147712_80528_at	MtgAC147712_80528_at	CRP0350 MtgCR304830 728 bp intron
MtgAC148291_10398_x_at	MtgAC148291_10398	MtgAC148291_10398.1	CRP1530	CRPSF016	0		17.8864	16.6144	18.5905	18.0523	20.123	19.5968	20.6855	16.272	589.528	19.549	21.1772	23.1426	22.952	MtgAC148291_10398_x_at	MtgAC148291_10398_x_at	CRP1530 83 bp intron
MtgAC148291_59721_at	MtgAC148291_59721	MtgAC148291_59721.1	CRP1530	CRPSF016	0		14.9799	13.1784	14.3279	15.6332	17.1084	15.4663	13.4234	12.6909	704.259	12.2533	16.9532	15.7104	12.409	MtgAC148291_59721_at	MtgAC148291_59721_at	CRP1530 IMGA|AC148291_18.2 97 bp intron
MtgAC148359_10020_x_at	MtgAC148359_10020	MtgAC148359_10020.1	CRP1280	CRPSF111	0		13.2116	15.5673	12.6695	14.9655	18.0853	12.9384	14.8643	11.7312	923.027	13.7692	14.5381	13.573	13.1239	MtgAC148359_10020_x_at	MtgAC148359_10020_x_at	CRP1280 MtgAC150877_17001 MtgCG963337 114 bp intron
MtgAC148762_56149_s_at	MtgAC148762_56149	MtgAC148762_56149.1	CRP1230	CRPSF110	0		13.0692	14.9662	15.9583	13.9554	17.5269	18.0739	15.7895	14.5597	38.0989	14.4332	13.6783	20.3869	14.9782	MtgAC148762_56149_s_at	MtgAC148762_56149_s_at	CRP1230 MtgAC166313_54787 108 bp intron
MtgAC148820_58001_at	MtgAC148820_58001	MtgAC148820_58001.1	CRP1150	CRPSF015	0		13.1561	14.1952	14.3359	18.281	17.0356	18.8501	13.5203	13.1701	290.652	14.0718	14.2554	14.6138	13.4165	MtgAC148820_58001_at	MtgAC148820_58001_at	CRP1150 107 bp intron
MtgAC148820_70001_x_at	MtgAC148820_70001	MtgAC148820_70001.1	CRP1250	CRPSF015	0		17.9079	18.2072	19.8471	23.3644	20.4965	21.9587	19.0573	16.7639	2173.81	22.8962	19.8981	18.7937	20.6183	MtgAC148820_70001_x_at	MtgAC148820_70001_x_at	CRP1250 422 bp intron
MtgAC148917_15001_s_at	MtgAC148917_15001	MtgAC148917_15001.1	CRP0355	CRPSF121	0		27.378	23.9301	29.3644	30.7621	33.0561	27.742	32.0743	22.7189	26.8471	31.5012	27.3711	31.5366	33.4821	MtgAC148917_15001_s_at	MtgAC148917_15001_s_at	CRP0355 MtgAC152352_13739 IMGA|AC152352_7.1 144 bp intron
MtgAC148917_24001_s_at	MtgAC148917_24001	MtgAC148917_24001.1	CRP0355	CRPSF121	0		15.3601	19.4556	18.4914	21.5253	16.9976	14.8696	18.2093	16.442	24.889	16.548	15.0875	19.4026	15.241	MtgAC148917_24001_s_at	MtgAC148917_24001_s_at	CRP0355 MtgAC152352_2310 MtgAC169172_99001 MtgCR965890 IMGA|AC152352_1.1 258 bp intron
MtgAC148917_83001_s_at	MtgAC148917_83001	MtgAC148917_83001.1	CRP0310	CRPSF004	0		12.7332	16.8229	13.8721	17.554	796.132	14.0685	13.6781	16.1719	17.4668	16.8679	12.9949	16.162	16.2109	MtgAC148917_83001_s_at	MtgAC148917_83001_s_at	CRP0310 MtgAC152352_38683 IMGA|AC152352_20.1 120 bp intron
MtgAC148917_9001_at	MtgAC148917_9001	MtgAC148917_9001.1	CRP0355	CRPSF121	0		11.1963	13.716	13.2871	14.8571	76.54	12.5535	11.3085	11.4949	14.7172	12.4991	13.3186	15.5117	13.0586	MtgAC148917_9001_at	MtgAC148917_9001_at	CRP0355 MtgAC152352_19581 173 bp intron
MtgAC149039_32373_x_at	MtgAC149039_32373	MtgAC149039_32373.1	CRP1430	CRPSF016	0		16.729	19.3445	17.7877	20.5387	21.8725	17.416	19.3819	19.1222	436.34	16.5997	16.7542	21.7225	18.4679	MtgAC149039_32373_x_at	MtgAC149039_32373_x_at	CRP1430 MtgCR335015 IMGA|AC149039_11.1 93 bp intron
MtgAC149039_33633_at	MtgAC149039_33633	MtgAC149039_33633.1	CRP1430	CRPSF016	0		15.6971	15.0434	13.5806	16.8041	16.3415	15.9609	15.3358	13.366	99.3293	15.8483	16.3924	18.1825	13.5998	MtgAC149039_33633_at	MtgAC149039_33633_at	CRP1430 101 bp intron
MtgAC149127_45141_x_at	MtgAC149127_45141	MtgAC149127_45141.1	CRP0320	CRPSF124	0		54.6028	26.5119	29.2887	31.8112	26.1778	29.4574	27.2332	21.5703	33.3382	25.5539	24.4895	23.4617	23.9197	MtgAC149127_45141_x_at	MtgAC149127_45141_x_at	CRP0320 MtgAC168149_113314 102 bp intron
MtgAC149130_10976_at	MtgAC149130_10976	MtgAC149130_10976.1	CRP0675	CRPSF009	0		15.9011	13.7446	17.467	16.846	37.4375	18.1308	17.9286	15.7238	17.6651	15.117	16.6997	15.5972	18.3139	MtgAC149130_10976_at	MtgAC149130_10976_at	CRP0675 350 bp intron
MtgAC149130_16614_at	MtgAC149130_16614	MtgAC149130_16614.1	CRP0675	CRPSF009	0		22.5557	22.5449	25.7434	19.1249	25.1933	23.9658	26.6159	21.4166	22.3117	22.2575	23.9115	27.2232	20.6239	MtgAC149130_16614_at	MtgAC149130_16614_at	CRP0675 174 bp intron
MtgAC149130_18988_at	MtgAC149130_18988	MtgAC149130_18988.1	CRP0675	CRPSF009	0		12.898	13.465	13.7681	13.2231	14.8759	13.1892	13.2015	13.3834	16.1064	12.4613	10.9124	13.9005	12.0517	MtgAC149130_18988_at	MtgAC149130_18988_at	CRP0675 628 bp intron
MtgAC149130_22951_x_at	MtgAC149130_22951	MtgAC149130_22951.1	CRP0675	CRPSF009	0		15.7045	19.4312	20.7172	19.7083	226.319	16.8454	19.3092	18.3619	25.9416	20.7915	17.027	23.4435	23.7456	MtgAC149130_22951_x_at	MtgAC149130_22951_x_at	CRP0675 196 bp intron
MtgAC149130_78022_s_at	MtgAC149130_78022	MtgAC149130_78022.1	CRP0670	CRPSF009	0		12.1106	14.7029	14.0407	17.2472	17.2952	13.4434	14.2577	14.407	17.3179	13.5736	13.8619	15.6847	12.7749	MtgAC149130_78022_s_at	MtgAC149130_78022_s_at	CRP0670 MtgAC152496_113772 254 bp intron
MtgAC149208_92545_at	MtgAC149208_92545	MtgAC149208_92545.1	CRP1190	CRPSF014	0		12.9942	14.9122	14.0194	15.733	16.3661	17.4793	17.5514	15.9656	869.295	15.2106	13.4195	16.7728	16.892	MtgAC149208_92545_at	MtgAC149208_92545_at	CRP1190 98 bp intron
MtgAC150505_45354_x_at	MtgAC150505_45354	MtgAC150505_45354.1	CRP1190	CRPSF014	0		14.5473	14.4548	14.0374	15.0363	15.1022	14.5373	14.131	12.628	118.1	13.9879	17.2687	13.707	15.7449	MtgAC150505_45354_x_at	MtgAC150505_45354_x_at	CRP1190 MtgAC174378_22619 103 bp intron
MtgAC150703_87001_x_at	MtgAC150703_87001	MtgAC150703_87001.1	CRP1230	CRPSF110	0		12.3041	14.6628	14.2439	15.6493	14.1869	13.0611	13.8627	12.3739	830.879	11.6218	11.5948	14.9211	15.3307	MtgAC150703_87001_x_at	MtgAC150703_87001_x_at	CRP1230 104 bp intron
MtgAC150777_2031_x_at	MtgAC150777_2031	MtgAC150777_2031.1	CRP1440	CRPSF016	0		11.0225	11.5397	11.8561	12.3905	14.4676	11.2587	11.9746	12.3237	816.042	9.64936	10.4573	13.1757	11.054	MtgAC150777_2031_x_at	MtgAC150777_2031_x_at	CRP1440 MtgAC155888_13170 108 bp intron
MtgAC150800_53178_s_at	MtgAC150800_53178	MtgAC150800_53178.1	CRP1400	CRPSF016	0		31.4638	31.8668	36.3191	43.2465	30.5946	41.9457	51.4662	31.1974	5862.92	47.4172	47.0202	44.3703	41.8798	MtgAC150800_53178_s_at	MtgAC150800_53178_s_at	CRP1400 IMGA|AC150800_18.1 99 bp intron
MtgAC151523_9283_at	MtgAC151523_9283	MtgAC151523_9283.1	CRP0720	CRPSF126	0		16.1546	18.0323	19.1383	17.6085	18.6018	21.4617	20.2462	16.8317	21.2019	21.7441	18.3558	20.5906	16.8593	MtgAC151523_9283_at	MtgAC151523_9283_at	CRP0720 MtgAC172742_1 890 bp intron
MtgAC151529_63505_x_at	MtgAC151529_63505	MtgAC151529_63505.1	CRP0260	CRPSF123	0		23.6824	11.5653	11.4382	13.271	12.268	16.162	16.93	29.2111	27.4615	20.8808	20.5445	12.803	11.0726	MtgAC151529_63505_x_at	MtgAC151529_63505_x_at	CRP0260 426 bp intron
MtgAC151598_13729_s_at	MtgAC151598_13729	MtgAC151598_13729.1	CRP0310	CRPSF004	1		80.7181	30.9978	30.5069	30.9407	69.0171	39.5209	77.5013	33.0507	32.541	56.4133	60.9258	46.8901	43.6749	MtgAC151598_13729_s_at	MtgAC151598_13729_s_at	CRP0310 MtgAC159145_117001 MtgCG935857 likely pseudogene 108 bp intron NOTE: frameshift error marked at X
MtgAC151619_57001_x_at	MtgAC151619_57001	MtgAC151619_57001.1	CRP1260	CRPSF116	0		14.3401	15.1172	18.6905	22.2134	20.4899	16.669	16.5385	17.0985	2776.15	15.422	17.3852	15.9199	13.5089	MtgAC151619_57001_x_at	MtgAC151619_57001_x_at	CRP1260 102 bp intron
MtgAC151666_75632_at	MtgAC151666_75632	MtgAC151666_75632.1	CRP0110	CRPSF002	0		14.2676	15.6545	15.3544	15.9356	18.6238	18.1448	17.5589	13.9107	32.4082	13.825	16.2049	13.9762	13.9876	MtgAC151666_75632_at	MtgAC151666_75632_at	CRP0110 MtgAC157534_75632 IMGA|AC151666_12.1 IMGA|AC157534_17.1 470 bp intron
MtgAC151738_154001_at	MtgAC151738_154001	MtgAC151738_154001.1	CRP1160	CRPSF014	0		13.1114	14.6117	14.4766	16.4416	16.63	14.1334	13.9674	15.1512	15.0925	14.8546	13.7362	13.0212	11.3966	MtgAC151738_154001_at	MtgAC151738_154001_at	CRP1160 312 bp intron NOTE: not sure we have the right signal peptide
MtgAC152176_107247_s_at	MtgAC152176_107247	MtgAC152176_107247.1	CRP1430	CRPSF016	0		13.0457	14.5385	16.1461	17.5219	16.0321	14.8883	13.4927	12.5277	931.922	12.5568	13.0957	15.4437	13.2485	MtgAC152176_107247_s_at	MtgAC152176_107247_s_at	CRP1430 98 bp intron
MtgAC152176_71220_s_at	MtgAC152176_71220	MtgAC152176_71220.1	CRP1400	CRPSF016	0		12.2791	12.7045	12.9249	11.6006	14.7427	14.2962	14.8356	11.9568	446.231	12.1289	11.6445	14.3302	13.3872	MtgAC152176_71220_s_at	MtgAC152176_71220_s_at	CRP1400 99 bp intron
MtgAC152176_90251_at	MtgAC152176_90251	MtgAC152176_90251.1	CRP1400	CRPSF016	0		21.7536	21.1693	24.4481	24.4415	27.7911	25.3078	29.8644	19.3284	1045.01	29.2162	28.4824	28.9198	26.3663	MtgAC152176_90251_at	MtgAC152176_90251_at	CRP1400 IMGA|AC152176_25.1 99 bp intron
MtgAC152177_77001_x_at	MtgAC152177_77001	MtgAC152177_77001.1	CRP1210	CRPSF014	0		13.4036	13.5893	12.6947	15.8143	13.1819	13.4686	12.523	13.0007	139.341	12.3582	13.5182	12.3189	11.2834	MtgAC152177_77001_x_at	MtgAC152177_77001_x_at	CRP1210 105 bp intron
MtgAC152186_4001_x_at	MtgAC152186_4001	MtgAC152186_4001.1	CRP1410	CRPSF016	0		9.35515	13.3089	11.6912	13.2924	12.9421	11.3795	10.6666	10.7434	83.8342	10.2732	9.99463	13.1216	12.4884	MtgAC152186_4001_x_at	MtgAC152186_4001_x_at	CRP1410 MtgAC168147_11001 112 bp intron
MtgAC152186_89001_x_at	MtgAC152186_89001	MtgAC152186_89001.1	CRP1420	CRPSF016	0		11.6433	13.0683	13.4515	13.9704	14.4143	13.1131	14.8897	12.9993	377.972	12.4108	13.7888	13.4363	11.5407	MtgAC152186_89001_x_at	MtgAC152186_89001_x_at	CRP1420 121 bp intron
MtgAC152921_84680_at	MtgAC152921_84680	MtgAC152921_84680.1	CRP0720	CRPSF126	0		19.6201	17.1347	21.8905	20.3049	18.9205	21.8473	22.733	17.7038	24.8104	19.3545	16.3898	17.4191	18.6847	MtgAC152921_84680_at	MtgAC152921_84680_at	CRP0720 281 bp intron
MtgAC152936_92863_x_at	MtgAC152936_92863	MtgAC152936_92863.1	CRP1520	CRPSF102	0		10.8144	13.0021	11.216	13.208	12.4866	12.1829	11.5095	11.4326	25.4135	10.0634	10.085	12.9731	13.5329	MtgAC152936_92863_x_at	MtgAC152936_92863_x_at	CRP1520 no intron
MtgAC153162_45001_x_at	MtgAC153162_45001	MtgAC153162_45001.1	CRP1240	CRPSF106	0		10.5095	14.2574	12.08	12.8899	14.0549	11.3956	11.2888	11.4657	15.889	11.707	10.9847	12.5367	11.2725	MtgAC153162_45001_x_at	MtgAC153162_45001_x_at	CRP1240 99 bp intron
MtgAC153349_12001_x_at	MtgAC153349_12001	MtgAC153349_12001.1	CRP1470	CRPSF118	0		15.1992	14.772	16.7084	18.5323	16.6141	18.2343	18.3502	16.4903	391.663	15.8777	16.3133	14.6251	14.2514	MtgAC153349_12001_x_at	MtgAC153349_12001_x_at	CRP1470 101 bp intron
MtgAC155100_84001_at	MtgAC155100_84001	MtgAC155100_84001.1	CRP1140	CRPSF014	0		12.6835	14.3437	13.9202	14.4837	15.6612	13.2475	14.2768	14.9958	17.9799	12.5668	12.4339	12.876	13.7405	MtgAC155100_84001_at	MtgAC155100_84001_at	CRP1140 123 bp intron
MtgAC157374_44001_at	MtgAC157374_44001	MtgAC157374_44001.1	CRP1290	CRPSF119	0		14.9801	14.2321	15.9616	16.0504	16.9981	15.3455	15.2149	13.9933	95.4149	16.3283	15.8975	15.2697	15.6235	MtgAC157374_44001_at	MtgAC157374_44001_at	CRP1290 94 bp intron
MtgAC157504_69109_at	MtgAC157504_69109	MtgAC157504_69109.1	CRP0670	CRPSF009	0		15.4128	20.5674	21.0935	26.1444	24.1198	21.1275	17.3026	18.4368	21.7926	28.0205	24.8622	21.8358	22.3891	MtgAC157504_69109_at	MtgAC157504_69109_at	CRP0670 293 bp intron
MtgAC157777_62235_x_at	MtgAC157777_62235	MtgAC157777_62235.1	CRP1140	CRPSF014	0		19.8103	19.0339	18.8374	21.5182	20.8183	21.5825	20.361	17.7298	63.36	23.0614	20.4962	23.3671	20.3807	MtgAC157777_62235_x_at	MtgAC157777_62235_x_at	CRP1140 91 bp intron
MtgAC159145_98001_at	MtgAC159145_98001	MtgAC159145_98001.1	CRP0310	CRPSF004	0		11.3082	12.8762	12.9048	14.7918	125.53	14.1411	15.1641	13.4747	15.8604	12.7261	13.1572	15.4173	13.032	MtgAC159145_98001_at	MtgAC159145_98001_at	CRP0310 137 bp intron
MtgAC159613_3001_x_at	MtgAC159613_3001	MtgAC159613_3001.1	CRP1440	CRPSF016	0		10.1796	13.5832	12.4104	12.802	11.9294	11.1642	11.1777	11.3641	101.333	10.916	8.92124	13.135	13.2742	MtgAC159613_3001_x_at	MtgAC159613_3001_x_at	CRP1440 MtgAC160516_93536 IMGA|AC160516_39.1 110 bp intron
MtgAC159962_12001_x_at	MtgAC159962_12001	MtgAC159962_12001.1	CRP0355	CRPSF121	0		18.2748	17.1653	18.6253	19.5245	34.2574	18.3974	20.7128	17.0811	24.6144	20.7735	24.8978	18.5035	18.0321	MtgAC159962_12001_x_at	MtgAC159962_12001_x_at	CRP0355 192 bp intron
MtgAC160096_73650_x_at	MtgAC160096_73650	MtgAC160096_73650.1	CRP1520	CRPSF102	0		11.7972	15.5466	15.669	16.2364	14.7594	15.2292	14.5552	12.4824	116.267	13.6976	12.3698	15.696	13.2807	MtgAC160096_73650_x_at	MtgAC160096_73650_x_at	CRP1520 no intron
MtgAC161788_66001_x_at	MtgAC161788_66001	MtgAC161788_66001.1	CRP1520	CRPSF102	0		15.3889	17.6252	16.3565	22.2725	22.1224	18.8511	18.1594	17.7145	44.0494	17.2648	17.6013	21.2501	18.2072	MtgAC161788_66001_x_at	MtgAC161788_66001_x_at	CRP1520 no intron
MtgAC162277_30068_s_at	MtgAC162277_30068	MtgAC162277_30068.1	CRP1160	CRPSF014	0		17.2938	22.5934	21.6869	22.9032	25.0117	25.1395	31.4448	20.5671	4265.13	25.3148	23.6414	27.0724	24.7668	MtgAC162277_30068_s_at	MtgAC162277_30068_s_at	CRP1160 no intron
MtgAC162277_55062_x_at	MtgAC162277_55062	MtgAC162277_55062.1	CRP1220	CRPSF014	0		12.4499	17.5868	14.2122	15.4488	18.401	15.7843	17.653	14.6961	637.644	15.2752	14.2354	15.4947	14.9589	MtgAC162277_55062_x_at	MtgAC162277_55062_x_at	CRP1220 no intron
MtgAC162277_64348_at	MtgAC162277_64348	MtgAC162277_64348.1	CRP1140	CRPSF014	0		12.9958	15.79	13.2744	13.3542	15.8175	13.4625	12.6709	12.4992	465.992	13.791	12.218	13.5828	12.9027	MtgAC162277_64348_at	MtgAC162277_64348_at	CRP1140 no intron
MtgAC162277_67619_s_at	MtgAC162277_67619	MtgAC162277_67619.1	CRP1140	CRPSF014	0		11.7582	14.881	12.8999	13.368	12.9826	14.1563	15.1117	10.7728	492.657	12.6396	11.94	13.493	13.41	MtgAC162277_67619_s_at	MtgAC162277_67619_s_at	CRP1140 no intron
MtgAC163385_18001_x_at	MtgAC163385_18001	MtgAC163385_18001.1	CRP1230	CRPSF110	0		13.2118	11.5869	13.7111	14.0012	13.4889	18.396	13.7688	12.4428	71.1553	14.3785	13.9613	12.0682	12.0343	MtgAC163385_18001_x_at	MtgAC163385_18001_x_at	CRP1230 MtgAC175686_55037 283 bp intron
MtgAC164520_58001_x_at	MtgAC164520_58001	MtgAC164520_58001.1	CRP0300	CRPSF117	0		13.0196	14.6937	14.6856	14.8289	51.9727	15.1043	15.8352	16.9071	17.5497	14.5829	13.3358	13.9331	15.1294	MtgAC164520_58001_x_at	MtgAC164520_58001_x_at	CRP0300 g.t. 48 bp intron
MtgAC165277_37001_x_at	MtgAC165277_37001	MtgAC165277_37001.1	CRP1520	CRPSF102	0		13.3672	12.971	14.5923	16.8248	20.8041	12.7272	12.8754	12.5211	298.874	15.0428	14.065	14.8773	13.1086	MtgAC165277_37001_x_at	MtgAC165277_37001_x_at	CRP1520 no intron
MtgAC165943_100001_x_at	MtgAC165943_100001	MtgAC165943_100001.1	CRP1430	CRPSF016	0		11.2017	14.7404	13.6707	15.0874	13.7802	13.2434	14.0138	13.627	407.1	13.6126	13.4349	14.0824	12.0317	MtgAC165943_100001_x_at	MtgAC165943_100001_x_at	CRP1430 no intron
MtgAC167034_30001_x_at	MtgAC167034_30001	MtgAC167034_30001.1	CRP1240	CRPSF106	0		13.7247	15.2582	13.6214	14.3809	14.4273	14.1646	13.5465	12.1385	147.216	11.8807	10.5635	15.5162	14.6199	MtgAC167034_30001_x_at	MtgAC167034_30001_x_at	CRP1240 MtgAC153162_64001 98 bp intron
MtgAC169172_89001_at	MtgAC169172_89001	MtgAC169172_89001.1	CRP0355	CRPSF121	0		16.2344	15.8327	21.5001	22.1685	212.321	18.2691	18.2366	16.1649	15.1543	16.9538	17.658	18.9496	16.6807	MtgAC169172_89001_at	MtgAC169172_89001_at	CRP0355 427 bp intron
MtgAC169174_49001_at	MtgAC169174_49001	MtgAC169174_49001.1	CRP0675	CRPSF009	0		16.9116	16.897	19.9949	16.8177	19.4569	20.6174	19.0146	17.6023	19.8874	17.0124	18.1617	18.5379	16.4932	MtgAC169174_49001_at	MtgAC169174_49001_at	CRP0675 2 introns (132, 955)
MtgAC169182_51001_at	MtgAC169182_51001	MtgAC169182_51001.1	CRP0300	CRPSF117	0		19.279	20.2628	22.5664	39.0204	22.3078	22.0225	21.1586	20.6807	19.4605	22.039	21.3578	20.6251	20.5829	MtgAC169182_51001_at	MtgAC169182_51001_at	CRP0300 309 bp intron
MtgAC169182_60001_at	MtgAC169182_60001	MtgAC169182_60001.1	CRP0300	CRPSF117	0		14.2154	13.8158	16.9291	34.6773	16.0775	14.9748	14.6576	15.2604	16.2493	13.2475	14.68	14.5863	11.4691	MtgAC169182_60001_at	MtgAC169182_60001_at	CRP0300 157 bp intron
MtgAC169667_18001_x_at	MtgAC169667_18001	MtgAC169667_18001.1	CRP1490	CRPSF016	0		17.2719	17.0684	15.2399	18.2606	16.1272	19.9237	16.2492	13.6633	85.9518	19.4173	14.8257	19.5063	16.7924	MtgAC169667_18001_x_at	MtgAC169667_18001_x_at	CRP1490 106 bp intron
MtgAC169979_52001_x_at	MtgAC169979_52001	MtgAC169979_52001.1	CRP1450	CRPSF016	0		12.9574	12.5332	16.4298	14.5216	15.1899	15.0263	14.194	16.0931	343.691	15.2217	17.3888	12.4937	12.3007	MtgAC169979_52001_x_at	MtgAC169979_52001_x_at	CRP1450 MtgAC174279_51001 115 bp intron
MtgAC171166_66001_x_at	MtgAC171166_66001	MtgAC171166_66001.1	CRP1520	CRPSF102	0		12.0985	13.0445	12.137	14.526	13.8077	13.4232	14.5314	14.2883	63.9468	13.1276	12.9373	14.1341	11.9957	MtgAC171166_66001_x_at	MtgAC171166_66001_x_at	CRP1520 no intron
MtgAC174316_34001_x_at	MtgAC174316_34001	MtgAC174316_34001.1	CRP1160	CRPSF014	0		14.5966	13.2297	16.8392	11.6655	16.5461	15.5004	15.9906	14.5442	242.307	14.0418	15.1658	14.2434	13.1646	MtgAC174316_34001_x_at	MtgAC174316_34001_x_at	CRP1160 107 bp intron
MtgAC174355_101585_x_at	MtgAC174355_101585	MtgAC174355_101585.1	CRP0000	CRPSF001	0		17.5444	24.515	33.6234	25.5526	5733.9	23.4478	17.5859	23.1764	35.7535	28.0501	30.6534	23.1382	15.8021	MtgAC174355_101585_x_at	MtgAC174355_101585_x_at	CRP0000 269 bp intron
MtgAC174355_98467_x_at	MtgAC174355_98467	MtgAC174355_98467.1	CRP0000	CRPSF001	0		11.9983	14.8502	24.4576	14.112	4363.93	13.5739	15.5404	16.544	16.4001	20.371	21.8672	13.1042	10.3939	MtgAC174355_98467_x_at	MtgAC174355_98467_x_at	CRP0000 241 bp intron
MtgAC174468_6622_x_at	MtgAC174468_6622	MtgAC174468_6622.1	CRP1270	CRPSF112	0		13.4446	12.9626	12.7644	15.6914	14.7675	16.5301	13.5589	12.0542	822.843	12.4761	12.201	15.4057	15.1535	MtgAC174468_6622_x_at	MtgAC174468_6622_x_at	CRP1270 MtgAC169181_101001 162 bp intron
MtgAC175048_52283_at	MtgAC175048_52283	MtgAC175048_52283.1	CRP1220	CRPSF014	0		14.2877	13.5916	14.1967	15.7831	16.1384	15.3705	14.5049	13.289	861.399	15.1176	17.429	12.9032	12.5626	MtgAC175048_52283_at	MtgAC175048_52283_at	CRP1220 137 bp intron
MtgAC185525_68574_at	MtgAC185525_68574	MtgAC185525_68574.1	CRP0010	CRPSF101	0		13.2967	14.6187	14.5993	22.2388	16.6856	19.2984	21.8796	15.5608	26.8087	18.8884	17.5062	17.5477	14.8543	MtgAC185525_68574_at	MtgAC185525_68574_at	CRP0010 1039 bp intron
MtgAC186134_39898_s_at	MtgAC186134_39898	MtgAC186134_39898.1	CRP1190	CRPSF014	0		15.2655	16.4	17.385	16.106	16.0814	15.7463	15.4968	13.4776	1189.49	13.2031	14.923	14.0891	16.1314	MtgAC186134_39898_s_at	MtgAC186134_39898_s_at	CRP1190 101 bp intron
MtgAC186194_130001_x_at	MtgAC186194_130001	MtgAC186194_130001.1	CRP1450	CRPSF016	0		11.6367	14.211	12.384	14.411	13.8893	13.9564	16.176	12.3526	50.2799	12.7499	12.6915	14.7709	13.7565	MtgAC186194_130001_x_at	MtgAC186194_130001_x_at	CRP1450 no intron
MtgAC186194_135001_x_at	MtgAC186194_135001	MtgAC186194_135001.1	CRP1440	CRPSF016	0		16.3835	16.4137	18.0903	17.2493	19.5864	17.7347	20.8844	17.774	209.047	17.0181	18.2218	16.6995	15.6888	MtgAC186194_135001_x_at	MtgAC186194_135001_x_at	CRP1440 no intron
MtgAC187465_131786_at	MtgAC187465_131786	MtgAC187465_131786.1	CRP1410	CRPSF016	0		9.24273	13.0527	12.1921	12.7432	11.0276	12.7222	11.6854	10.5845	148.724	10.5633	11.0009	10.9285	11.2191	MtgAC187465_131786_at	MtgAC187465_131786_at	CRP1410 144 bp intron
MtgAC192708_23387_at	MtgAC192708_23387	MtgAC192708_23387.1	CRP0310	CRPSF004	0		25.1248	27.1433	27.1483	36.1593	2693.2	34.2896	38.1661	24.3561	37.7451	38.0417	32.6755	30.1328	26.0591	MtgAC192708_23387_at	MtgAC192708_23387_at	CRP0310 MtgAC169182_6001 370 bp intron
MtgAC192708_27348_at	MtgAC192708_27348	MtgAC192708_27348.1	CRP0330	CRPSF004	0		10.7032	13.5678	14.4384	15.1359	17.4312	13.7548	13.3764	12.5608	19.3041	12.0267	12.6325	15.1036	12.4537	MtgAC192708_27348_at	MtgAC192708_27348_at	CRP0330 MtgAC169182_2001 588 bp intron
MtgAC192708_6626_x_at	MtgAC192708_6626	MtgAC192708_6626.1	CRP0305	CRPSF004	0		19.4007	17.2947	23.3668	18.9912	34.8977	22.1585	22.105	21.4509	21.3356	22.4784	21.5932	17.4709	15.244	MtgAC192708_6626_x_at	MtgAC192708_6626_x_at	CRP0305 MtgAC169182_24001 238 bp intron
MtgAC192708_71823_at	MtgAC192708_71823	MtgAC192708_71823.1	CRP0310	CRPSF004	0		18.6392	21.6893	22.6048	23.8057	31.7074	25.7145	26.7786	18.8281	23.5012	22.335	23.402	24.067	20.3119	MtgAC192708_71823_at	MtgAC192708_71823_at	CRP0310 263 bp intron
MtgAY313166_s_at	MtgAY313166	MtgAY313166.1	CRP0080	CRPSF002	0	Def1	5397.68	15.39	20.5253	16.3864	5681.87	12.9962	14.0767	15.0409	18.1228	24.8192	80.5977	503.85	19.009	MtgAY313166_s_at	MtgAY313166_s_at	CRP0080 99 bp intron NOTE: Def1
MtgAY571902_at	MtgAY571902	MtgAY571902.1	CRP0080	CRPSF002	0	Def3.1	12.6269	16.3183	13.792	15.4579	17.9715	13.1875	13.8555	12.7476	16.1486	11.3991	11.392	13.124	13.2622	MtgAY571902_at	MtgAY571902_at	CRP0080 g.t. 1424 bp intron NOTE: Def3.1
MtgCG919149_at	MtgCG919149	MtgCG919149.1	CRP0355	CRPSF121	0		11.6533	13.8269	12.7125	13.4338	292.629	12.8324	10.8674	13.9014	15.8792	12.6043	15.0026	12.6899	12.4961	MtgCG919149_at	MtgCG919149_at	CRP0355 no intron NOTE: incomplete 5' sequence
MtgCG921260_x_at	MtgCG921260	MtgCG921260.1	CRP1140	CRPSF014	0		11.0144	12.5153	12.0574	14.4126	12.6964	30.5237	59.9753	11.1285	333.726	18.0464	25.2543	14.1492	13.0201	MtgCG921260_x_at	MtgCG921260_x_at	CRP1140 MtgCG958177 101 bp intron NOTE: incomplete 3'-sequence
MtgCG936374_at	MtgCG936374	MtgCG936374.1	CRP1250	CRPSF015	0		11.9231	14.1286	13.491	14.1026	16.668	14.7909	15.1139	13.3773	54.2583	12.6446	14.4346	11.8011	12.4693	MtgCG936374_at	MtgCG936374_at	CRP1250 MtgAC146759_36175 MtgCR965789 104 bp intron
MtgCG936976_at	MtgCG936976	MtgCG936976.1	CRP0310	CRPSF004	0		17.4038	17.5079	15.7246	17.9742	3008.23	16.6598	18.0644	16.1993	20.4088	16.3509	17.4551	19.8868	16.562	MtgCG936976_at	MtgCG936976_at	CRP0310 MtgCR496972 MtgCR500584 g.t. 212 bp intron
MtgCG937479_x_at	MtgCG937479	MtgCG937479.1	CRP1300	CRPSF107	0		10.8818	13.6528	12.6019	12.4179	14.8941	12.3704	11.9975	12.4955	889.047	11.0791	11.7188	12.8858	11.291	MtgCG937479_x_at	MtgCG937479_x_at	CRP1300 102 bp intron
MtgCG941585_x_at	MtgCG941585	MtgCG941585.1	CRP1530	CRPSF016	0		13.5689	13.5247	12.5709	15.931	13.1442	14.2117	14.2	14.0129	29.5123	12.9156	13.62	13.9711	11.7396	MtgCG941585_x_at	MtgCG941585_x_at	CRP1530 60 bp intron
MtgCG942331_x_at	MtgCG942331	MtgCG942331.1	CRP1300	CRPSF107	1		11.5745	12.5707	13.6857	12.0613	14.4946	12.3543	12.7703	11.3577	20.5399	14.0309	13.3246	12.0657	10.864	MtgCG942331_x_at	MtgCG942331_x_at	CRP1300 135 bp intron
MtgCG948778_x_at	MtgCG948778	MtgCG948778.1	CRP1160	CRPSF014	0		17.8341	14.359	18.0138	18.9122	16.9223	21.6807	24.0827	14.6946	269.642	19.7562	18.7741	15.1195	17.506	MtgCG948778_x_at	MtgCG948778_x_at	CRP1160 85 bp intron
MtgCG951401_at	MtgCG951401	MtgCG951401.1	CRP1190	CRPSF014	0		16.2429	19.6773	21.5248	19.8441	20.4812	18.0083	19.0601	15.3965	213.358	20.5841	17.5072	19.5775	19.9449	MtgCG951401_at	MtgCG951401_at	CRP1190 MtgCG944458 MtgCG944650 99 bp intron
MtgCG959073_at	MtgCG959073	MtgCG959073.1	CRP1160	CRPSF014	0		11.8375	11.7942	13.2134	10.6772	12.2451	11.9497	11.0838	11.2779	495.8	12.0655	11.4808	12.3824	10.4487	MtgCG959073_at	MtgCG959073_at	CRP1160 99 bp intron
MtgCG960833_x_at	MtgCG960833	MtgCG960833.1	CRP1140	CRPSF014	0		12.3899	18.022	15.1891	14.199	17.5773	15.1933	13.6149	14.2922	18.9475	12.568	11.1062	14.5062	13.711	MtgCG960833_x_at	MtgCG960833_x_at	CRP1140 MtgCR482072 MtgCR486216 96 bp intron
MtgCG970771_x_at	MtgCG970771	MtgCG970771.1	CRP1300	CRPSF107	0		12.4568	14.1756	14.3214	14.4194	15.9349	13.2735	13.5351	12.1919	566.499	11.8085	12.2826	13.6539	14.1673	MtgCG970771_x_at	MtgCG970771_x_at	CRP1300 MtgCG920380 100 bp intron
MtgCG972902_x_at	MtgCG972902	MtgCG972902.1	CRP1140	CRPSF014	0		12.0738	14.7112	13.1424	16.1951	15.7909	13.3291	12.6033	13.1005	1442.34	12.8006	12.6124	15.0846	15.5263	MtgCG972902_x_at	MtgCG972902_x_at	CRP1140 98 bp intron NOTE: only 3 bp different than MtAW980550, took splice sites and last 23 bp from there
MtgCR294183_x_at	MtgCR294183	MtgCR294183.1	CRP1500	CRPSF108	0		13.2149	13.8903	12.6977	13.8804	15.1092	12.9445	11.8765	13.1603	153.869	9.78155	11.3612	13.6372	12.2339	MtgCR294183_x_at	MtgCR294183_x_at	CRP1500 MtgCR295662 MtgCR319323 MtgCR326509 MtgCR327386 MtgCR337288 MtgCR341934 MtgCR345924 MtgCR347846 MtgCR351205 172 bp intron
MtgCR294808_at	MtgCR294808	MtgCR294808.1	CRP0860	CRPSF010	0		18.4195	16.4365	19.0823	22.0221	21.4349	19.7033	18.6286	18.6832	24.0768	20.4567	21.6304	18.2624	14.6697	MtgCR294808_at	MtgCR294808_at	CRP0860 MtgCR294386 g.t. 120 bp intron
MtgCR297324_x_at	MtgCR297324	MtgCR297324.1	CRP1190	CRPSF014	0		11.2126	12.3722	14.9159	11.375	17.4337	12.552	14.5769	11.516	704.823	12.2286	12.3229	16.4274	13.8283	MtgCR297324_x_at	MtgCR297324_x_at	CRP1190 MtgAC158464_46679 100 bp intron
MtgCR297497_at	MtgCR297497	MtgCR297497.1	CRP1530	CRPSF016	0		11.158	13.9736	12.3092	15.4239	12.876	12.7229	12.4638	11.781	395.079	11.0074	11.0968	12.1082	13.7855	MtgCR297497_at	MtgCR297497_at	CRP1530 94 bp intron
MtgCR298044_x_at	MtgCR298044	MtgCR298044.1	CRP1530	CRPSF016	0		17.6639	17.0975	16.1918	20.696	18.2538	22.2455	21.9507	16.5028	146.886	20.016	15.8033	16.6001	16.9997	MtgCR298044_x_at	MtgCR298044_x_at	CRP1530 92 bp intron
MtgCR301950_x_at	MtgCR301950	MtgCR301950.1	CRP1520	CRPSF102	0		12.9347	14.7218	13.1091	15.7477	15.7719	13.4778	14.5181	12.4591	20.7247	12.0046	11.9907	14.0676	13.7226	MtgCR301950_x_at	MtgCR301950_x_at	CRP1520 no intron
MtgCR307757_at	MtgCR307757	MtgCR307757.1	CRP1150	CRPSF015	0		11.2934	13.6105	12.9268	12.4315	13.9639	13.7114	15.9671	12.5502	233.68	11.993	11.4933	13.1218	12.625	MtgCR307757_at	MtgCR307757_at	CRP1150 g.t. 126 bp intron
MtgCR314300_x_at	MtgCR314300	MtgCR314300.1	CRP1520	CRPSF102	0		9.37048	12.1179	12.1448	13.3726	12.6747	10.8776	12.0555	10.7492	299.178	11.3997	10.1415	10.3426	10.7053	MtgCR314300_x_at	MtgCR314300_x_at	CRP1520 MtgAC152936_105874 MtgCR307884 no intron
MtgCR316361_x_at	MtgCR316361	MtgCR316361.1	CRP1500	CRPSF108	0		9.66702	12.8216	12.3726	11.4306	11.5033	11.088	11.2614	10.9697	21.2939	10.4046	9.15249	14.0565	9.97864	MtgCR316361_x_at	MtgCR316361_x_at	CRP1500 g.t. 56 bp intron NOTE: base error in sequence
MtgCR317164_s_at	MtgCR317164	MtgCR317164.1	CRP0310	CRPSF004	0		11.8211	14.2439	19.5362	31.3796	523.914	16.077	16.654	29.3172	20.2002	20.0427	18.6616	14.4729	15.2983	MtgCR317164_s_at	MtgCR317164_s_at	CRP0310 MtgAC151598_9990 MtgAC159145_113001 IMGA|AC151598_4.1 250 bp intron
MtgCR318707_s_at	MtgCR318707	MtgCR318707.1	CRP1180	CRPSF109	0		10.23	12.7672	11.9479	11.8655	14.5171	11.0216	12.7887	11.3249	3964.53	12.0345	10.9399	14.603	13.5651	MtgCR318707_s_at	MtgCR318707_s_at	CRP1180 92 bp intron
MtgCR319275_x_at	MtgCR319275	MtgCR319275.1	CRP1520	CRPSF102	0		11.851	17.0217	13.5544	14.7152	16.026	14.0401	14.1094	13.1586	281.975	12.1416	11.9629	14.3297	14.2147	MtgCR319275_x_at	MtgCR319275_x_at	CRP1520 no intron
MtgCR323910_x_at	MtgCR323910	MtgCR323910.1	CRP1190	CRPSF014	0		13.1451	16.9208	14.7162	18.8219	20.0022	15.4684	17.6983	14.6501	283.125	14.9984	15.2339	19.2779	15.6036	MtgCR323910_x_at	MtgCR323910_x_at	CRP1190 85 bp intron
MtgCR324984_x_at	MtgCR324984	MtgCR324984.1	CRP1190	CRPSF014	0		12.9259	13.9183	13.4274	14.2514	12.8277	13.6015	14.4996	12.1871	123.262	13.3773	12.562	14.4066	13.1366	MtgCR324984_x_at	MtgCR324984_x_at	CRP1190 MtgAC152422_22666 107 bp intron
MtgCR325470_at	MtgCR325470	MtgCR325470.1	CRP0310	CRPSF004	0		11.2041	14.6817	11.5451	11.6528	22.0292	13.3197	12.1176	15.2194	15.9589	12.6827	12.8987	15.2718	12.5157	MtgCR325470_at	MtgCR325470_at	CRP0310 379 bp intron
MtgCR328176_x_at	MtgCR328176	MtgCR328176.1	CRP1440	CRPSF016	0		9.53593	12.2287	10.3527	9.61662	11.4475	10.3964	9.37577	10.9764	14.2231	9.26059	8.83951	10.851	13.1854	MtgCR328176_x_at	MtgCR328176_x_at	CRP1440 MtgCR295735 MtgCR311846 MtgCR318477 111 bp intron
MtgCR328329_x_at	MtgCR328329	MtgCR328329.1	CRP1530	CRPSF016	0		10.7664	13.6158	11.2579	12.7247	16.0022	13.0494	13.1842	11.7054	793.055	12.2329	12.4367	12.8198	13.7586	MtgCR328329_x_at	MtgCR328329_x_at	CRP1530 92 bp intron
MtgCR329769_at	MtgCR329769	MtgCR329769.1	CRP1530	CRPSF016	0		11.8504	14.6647	12.9497	15.7589	16.2169	13.7331	15.2531	13.1212	124.48	12.6465	13.3735	14.3869	15.3877	MtgCR329769_at	MtgCR329769_at	CRP1530 119 bp intron
MtgCR331787_x_at	MtgCR331787	MtgCR331787.1	CRP1250	CRPSF015	0		13.8838	16.0353	14.8581	15.9442	15.5895	15.5888	13.9317	14.1628	38.9127	12.8145	13.7941	16.1066	15.381	MtgCR331787_x_at	MtgCR331787_x_at	CRP1250 96 bp intron
MtgCR332820_x_at	MtgCR332820	MtgCR332820.1	CRP1190	CRPSF014	0		17.1869	21.7885	20.6584	21.6212	23.2054	22.1168	21.0677	18.4717	220.839	18.971	20.7564	21.61	18.7464	MtgCR332820_x_at	MtgCR332820_x_at	CRP1190 79 bp intron
MtgCR335164_x_at	MtgCR335164	MtgCR335164.1	CRP1170	CRPSF014	0		13.956	12.5202	13.508	13.6809	13.6657	12.3089	14.282	11.6424	46.458	11.7403	11.0198	14.7159	13.8091	MtgCR335164_x_at	MtgCR335164_x_at	CRP1170 MtgCU013542_28655 97 bp intron
MtgCR342414_at	MtgCR342414	MtgCR342414.1	CRP1500	CRPSF108	0		14.1399	15.7716	13.4402	16.2469	20.0902	14.1159	15.7618	13.4445	107.775	13.5246	14.7102	16.7453	15.5584	MtgCR342414_at	MtgCR342414_at	CRP1500 MtgCR324612 171 bp intron
MtgCR347562_at	MtgCR347562	MtgCR347562.1	CRP1290	CRPSF119	0		16.3221	16.3435	16.9893	22.0697	22.4913	18.9888	20.2308	16.7735	574.642	15.3028	17.9545	20.4301	16.7688	MtgCR347562_at	MtgCR347562_at	CRP1290 MtgAC169176_37001 MtgCR493614 97 bp intron
MtgCR348481_at	MtgCR348481	MtgCR348481.1	CRP1160	CRPSF014	0		14.9006	15.2537	16.8	19.6901	21.4038	15.8127	16.6724	14.8057	17.0826	14.7431	17.2051	19.0502	15.9026	MtgCR348481_at	MtgCR348481_at	CRP1160 MtgCR299868 MtgCR318378 MtgCR319451 MtgCR331104 MtgCT010518_90254 341 bp intron
MtgCR378661_18397_x_at	MtgCR378661_18397	MtgCR378661_18397.1	CRP1320	CRPSF113	0		12.1077	14.5097	15.1998	15.2846	12.9708	12.9753	14.4195	13.1066	493.379	13.7777	13.3847	15.6344	12.8253	MtgCR378661_18397_x_at	MtgCR378661_18397_x_at	CRP1320 MtgCR937029_18397 MtgCT962505_18408 103 bp intron
MtgCR378661_24442_x_at	MtgCR378661_24442	MtgCR378661_24442.1	CRP1320	CRPSF113	0		13.9891	12.4767	14.7206	13.7227	15.8071	15.7799	13.5002	14.0731	177.39	13.8674	12.8173	14.8137	11.5153	MtgCR378661_24442_x_at	MtgCR378661_24442_x_at	CRP1320 MtgCR326803 MtgCR937029_24442 MtgCR967517 MtgCT962505_12363 103 bp intron
MtgCR378662_63836_at	MtgCR378662_63836	MtgCR378662_63836.1	CRP0330	CRPSF004	0		16.3765	16.6793	20.2898	17.7311	37.9499	17.2446	17.007	16.2068	21.2578	19.2307	17.2754	28.1513	25.4514	MtgCR378662_63836_at	MtgCR378662_63836_at	CRP0330 235 bp intron
MtgCR478137_x_at	MtgCR478137	MtgCR478137.1	CRP0330	CRPSF004	0		21.0958	23.303	32.0655	28.7198	74.5699	24.9636	28.3708	23.1465	25.7985	26.7865	27.3206	25.8803	26.6024	MtgCR478137_x_at	MtgCR478137_x_at	CRP0330
MtgCR483162_x_at	MtgCR483162	MtgCR483162.1	CRP1420	CRPSF016	0		10.0044	13.103	13.8997	14.2044	15.9674	12.414	11.2874	11.0703	189.638	9.94885	11.6404	12.1543	14.0132	MtgCR483162_x_at	MtgCR483162_x_at	CRP1420 95 bp intron
MtgCR484272_x_at	MtgCR484272	MtgCR484272.1	CRP1140	CRPSF014	0		12.5597	12.8563	12.9997	14.2609	15.3255	14.9497	14.8732	13.2038	264.7	13.299	13.6138	15.4218	14.1191	MtgCR484272_x_at	MtgCR484272_x_at	CRP1140 MtgAC160098_78001 MtgCR510204 105 bp intron
MtgCR489860_x_at	MtgCR489860	MtgCR489860.1	CRP1140	CRPSF014	0		13.1323	14.0762	15.1179	16.2052	13.658	15.0571	13.8588	13.074	34.7489	13.6137	13.5094	13.7707	12.3938	MtgCR489860_x_at	MtgCR489860_x_at	CRP1140 MtgCG968667 MtgCU326393_164774 99 bp intron
MtgCR496665_x_at	MtgCR496665	MtgCR496665.1	CRP0330	CRPSF004	0		42.3848	35.8959	114.461	60.2431	40.7425	49.2597	53.1733	41.7129	56.132	59.1418	54.0713	50.1995	49.1754	MtgCR496665_x_at	MtgCR496665_x_at	CRP0330
MtgCR504010_x_at	MtgCR504010	MtgCR504010.1	CRP1230	CRPSF110	0		12.491	14.6032	15.1803	15.6003	17.7296	15.5313	20.094	14.3451	986.975	14.8925	13.3042	13.8464	13.1083	MtgCR504010_x_at	MtgCR504010_x_at	CRP1230 107 bp intron
MtgCR509159_x_at	MtgCR509159	MtgCR509159.1	CRP1520	CRPSF102	0		13.4114	12.8316	13.494	15.4985	14.3913	14.3814	14.4543	11.9729	77.9727	12.509	12.5926	13.4771	10.132	MtgCR509159_x_at	MtgCR509159_x_at	CRP1520 MtgAC152936_126750 no intron
MtgCR510067_s_at	MtgCR510067	MtgCR510067.1	CRP1520	CRPSF102	0		9.73247	12.9345	13.0952	14.2993	13.9432	12.9787	11.0619	11.7269	424.025	10.6137	10.6762	13.6333	16.3712	MtgCR510067_s_at	MtgCR510067_s_at	CRP1520 MtgAC152936_86322 MtgCR970646 no intron
MtgCR511585_s_at	MtgCR511585	MtgCR511585.1	CRP1140	CRPSF014	0		11.0457	13.8462	13.1228	15.8413	13.4029	11.6336	12.3848	11.4329	374.928	11.9682	11.4151	12.5126	11.6145	MtgCR511585_s_at	MtgCR511585_s_at	CRP1140 107 bp intron
MtgCR513705_x_at	MtgCR513705	MtgCR513705.1	CRP1520	CRPSF102	0		13.7022	14.636	14.8586	20.4087	16.1075	15.6461	17.667	14.0479	590.198	16.3376	15.7922	16.5238	14.7796	MtgCR513705_x_at	MtgCR513705_x_at	CRP1520 MtgCR513725 MtgCR513726 no intron NOTE: differs by MNC5026034 in only 2 bp
MtgCR932966_76484_x_at	MtgCR932966_76484	MtgCR932966_76484.1	CRP1140	CRPSF014	0		10.3842	11.9859	12.8339	13.0422	12.9353	11.9165	11.6892	12.5914	870.535	10.2119	10.3824	12.0204	12.2473	MtgCR932966_76484_x_at	MtgCR932966_76484_x_at	CRP1140 102 bp intron
MtgCR932966_79795_x_at	MtgCR932966_79795	MtgCR932966_79795.1	CRP1140	CRPSF014	0		13.9189	18.0918	14.4019	15.9757	17.8163	17.0421	17.3134	13.8656	1811.58	14.0244	16.1053	16.6847	18.3168	MtgCR932966_79795_x_at	MtgCR932966_79795_x_at	CRP1140 102 bp intron
MtgCR955011_2001_x_at	MtgCR955011_2001	MtgCR955011_2001.1	CRP1400	CRPSF016	0		12.6201	14.7299	12.8416	15.5177	16.3894	13.2292	12.6121	12.3858	16.7916	12.9206	12.6245	13.4312	10.5368	MtgCR955011_2001_x_at	MtgCR955011_2001_x_at	CRP1400 MtgCU326393_2999 no intron
MtgCR955011_31001_at	MtgCR955011_31001	MtgCR955011_31001.1	CRP1420	CRPSF016	0		29.892	25.0873	37.4045	30.0861	27.4786	31.3869	33.074	23.112	483.34	34.3255	30.9931	30.4633	26.2404	MtgCR955011_31001_at	MtgCR955011_31001_at	CRP1420 118 bp intron
MtgCR962137_48560_x_at	MtgCR962137_48560	MtgCR962137_48560.1	CRP1140	CRPSF014	0		10.2997	13.4663	12.6436	12.1768	13.3769	12.8192	13.2007	11.1737	25.9455	11.4321	11.7942	12.7922	11.2557	MtgCR962137_48560_x_at	MtgCR962137_48560_x_at	CRP1140 99 bp intron
MtgCR962137_78638_x_at	MtgCR962137_78638	MtgCR962137_78638.1	CRP1210	CRPSF014	0		12.8579	15.4943	15.5589	17.1842	17.451	17.1956	15.3546	13.5257	793.334	14.5811	13.4722	16.9847	18.3086	MtgCR962137_78638_x_at	MtgCR962137_78638_x_at	CRP1210 IMGA|CR962137_11.1 81 bp intron
MtgCR964174_x_at	MtgCR964174	MtgCR964174.1	CRP1190	CRPSF014	0		15.9519	15.2224	15.9591	19.0583	17.3205	15.3903	16.597	15.8034	20.848	15.5622	16.6987	16.6764	17.9294	MtgCR964174_x_at	MtgCR964174_x_at	CRP1190 MtgAZ758021 MtgCR968038 101 bp intron
MtgCR967474_x_at	MtgCR967474	MtgCR967474.1	CRP1530	CRPSF016	0		12.2713	16.8034	17.9325	14.6369	16.134	14.2751	15.3102	13.4218	75.4393	14.9576	14.6275	13.15	11.1078	MtgCR967474_x_at	MtgCR967474_x_at	CRP1530 MtgCR966808 97 bp intron
MtgCR970286_x_at	MtgCR970286	MtgCR970286.1	CRP1400	CRPSF016	0		17.8465	16.0833	18.9985	18.5807	19.989	19.8055	21.838	17.2019	1833.15	17.2643	18.6967	17.7632	19.5651	MtgCR970286_x_at	MtgCR970286_x_at	CRP1400 106 bp intron
MtgCR971968_x_at	MtgCR971968	MtgCR971968.1	CRP1400	CRPSF016	0		12.1343	13.1445	11.8603	13.9186	12.7517	11.4787	11.74	10.6045	487.732	11.3584	9.61787	14.8482	10.292	MtgCR971968_x_at	MtgCR971968_x_at	CRP1400 90 bp intron
MtgCT009558_80876_at	MtgCT009558_80876	MtgCT009558_80876.1	CRP1160	CRPSF014	0		14.6343	19.9612	15.6546	16.7812	17.1678	16.8687	16.3134	14.762	584.647	14.1857	15.993	18.2306	16.6707	MtgCT009558_80876_at	MtgCT009558_80876_at	CRP1160 99 bp intron
MtgCT009657_20001_at	MtgCT009657_20001	MtgCT009657_20001.1	CRP1110	CRPSF104	0		18.9365	16.8175	20.0963	21.5769	23.8155	18.2212	20.5971	16.3945	18.7725	20.7247	23.2634	20.6631	18.2661	MtgCT009657_20001_at	MtgCT009657_20001_at	CRP1110 MtgAC166706_182001 115 bp intron
MtgCT009657_23001_x_at	MtgCT009657_23001	MtgCT009657_23001.1	CRP1110	CRPSF104	0		14.4331	16.3926	15.828	18.9116	21.5705	17.7791	16.0755	16.3274	15.4218	15.6634	15.7447	17.9538	18.5122	MtgCT009657_23001_x_at	MtgCT009657_23001_x_at	CRP1110 MtgAC166706_185001 111 bp intron
MtgCT009657_40001_x_at	MtgCT009657_40001	MtgCT009657_40001.1	CRP1110	CRPSF104	0		25.7224	25.0945	42.8724	219.36	782.524	24.5128	30.5308	21.7075	26.5729	25.6607	26.1135	29.488	20.1035	MtgCT009657_40001_x_at	MtgCT009657_40001_x_at	CRP1110 MtgAC166706_202001 115 bp intron
MtgCT010518_99369_at	MtgCT010518_99369	MtgCT010518_99369.1	CRP1160	CRPSF014	0		11.9286	12.4547	14.3926	15.1973	1076.44	14.0082	12.0989	11.0005	14.1728	10.9019	10.7423	15.0276	12.946	MtgCT010518_99369_at	MtgCT010518_99369_at	CRP1160 IMGA|CT010518_7.1 148 bp intron
MtgCT025156_13860_x_at	MtgCT025156_13860	MtgCT025156_13860.1	CRP1160	CRPSF014	0		13.0927	14.9102	14.9115	14.824	14.8215	14.8762	13.5054	13.213	324.771	14.9849	14.675	14.7172	15.1595	MtgCT025156_13860_x_at	MtgCT025156_13860_x_at	CRP1160 IMGA|CT025156_23.1 111 bp intron
MtgCT025156_6980_x_at	MtgCT025156_6980	MtgCT025156_6980.1	CRP1160	CRPSF014	0		11.1936	13.8982	14.2708	15.3631	12.9765	12.2855	11.867	12.6148	144.966	12.1727	12.6788	15.3801	13.9546	MtgCT025156_6980_x_at	MtgCT025156_6980_x_at	CRP1160 99 bp intron
MtgCT030191_25483_at	MtgCT030191_25483	MtgCT030191_25483.1	CRP1150	CRPSF015	0		14.0614	16.1731	21.4428	45.8919	899.855	14.3074	15.2352	12.9191	17.0187	14.4585	15.627	17.0759	15.134	MtgCT030191_25483_at	MtgCT030191_25483_at	CRP1150 159 bp intron
MtgCT030192_37193_x_at	MtgCT030192_37193	MtgCT030192_37193.1	CRP1200	CRPSF014	0		21.0959	27.2732	24.9697	23.8787	27.9348	27.5312	31.2126	25.1	415.577	24.2192	28.3896	26.283	27.5123	MtgCT030192_37193_x_at	MtgCT030192_37193_x_at	CRP1200 98 bp intron
MtgCT963074_107176_x_at	MtgCT963074_107176	MtgCT963074_107176.1	CRP1160	CRPSF014	0		15.2147	17.9576	18.3599	22.1903	18.6012	18.9836	19.7182	16.2628	65.9404	16.7045	17.1267	24.8451	17.6618	MtgCT963074_107176_x_at	MtgCT963074_107176_x_at	CRP1160 109 bp intron
MtgCT963094_12322_x_at	MtgCT963094_12322	MtgCT963094_12322.1	CRP1210	CRPSF014	0		11.245	12.2043	13.1672	12.8878	14.3127	13.0853	14.1624	11.64	45.931	10.7659	10.703	13.8068	11.0713	MtgCT963094_12322_x_at	MtgCT963094_12322_x_at	CRP1210 114 bp intron NOTE: not so sure about signal peptide
MtgCT963112_69183_at	MtgCT963112_69183	MtgCT963112_69183.1	CRP1420	CRPSF016	0		10.8988	13.447	12.0209	13.4409	15.4341	12.0345	11.3972	11.2292	245.621	11.0159	12.3951	12.4244	10.563	MtgCT963112_69183_at	MtgCT963112_69183_at	CRP1420 108 bp intron
MtgCT967303_9155_s_at	MtgCT967303_9155	MtgCT967303_9155.1	CRP1140	CRPSF014	0		12.7456	16.2705	18.4843	17.7691	18.0027	14.5241	16.2951	15.6068	53.9363	19.7614	14.2777	18.1171	14.914	MtgCT967303_9155_s_at	MtgCT967303_9155_s_at	CRP1140 91 bp intron
MtgCT967315_47035_at	MtgCT967315_47035	MtgCT967315_47035.1	CRP1160	CRPSF014	0		10.4293	13.5745	14.2867	16.2933	13.692	13.1696	12.3858	13.9928	1849.95	12.3224	12.3054	14.6697	10.6883	MtgCT967315_47035_at	MtgCT967315_47035_at	CRP1160 100 bp intron
MtgCT967315_49858_x_at	MtgCT967315_49858	MtgCT967315_49858.1	CRP1320	CRPSF113	0		17.8541	20.2355	17.913	18.3501	23.5929	20.9467	21.1482	17.2903	1372.85	20.6422	22.1668	20.3295	19.9167	MtgCT967315_49858_x_at	MtgCT967315_49858_x_at	CRP1320 no intron
MtgCU024876_135051_x_at	MtgCU024876_135051	MtgCU024876_135051.1	CRP1140	CRPSF014	0		10.8609	12.3988	12.9789	14.2707	13.6089	13.7129	14.7446	10.7594	28.347	12.2228	13.1627	13.843	11.9799	MtgCU024876_135051_x_at	MtgCU024876_135051_x_at	CRP1140 MtgCU024880_104001 MtgCU062625_61001 127 bp intron
MtgCU137655_123669_at	MtgCU137655_123669	MtgCU137655_123669.1	CRP1430	CRPSF016	0		11.3152	13.9372	14.0364	13.0494	17.0846	15.3453	12.1169	13.3294	460.897	12.378	12.1502	13.327	13.0929	MtgCU137655_123669_at	MtgCU137655_123669_at	CRP1430 MtgCU302328_155001 113 bp intron
MtgCU137655_47096_x_at	MtgCU137655_47096	MtgCU137655_47096.1	CRP1430	CRPSF016	0		11.4242	12.2807	11.1031	11.5892	12.0346	13.0888	9.8026	10.5453	97.0866	11.5788	10.1969	12.2766	10.5867	MtgCU137655_47096_x_at	MtgCU137655_47096_x_at	CRP1430 111 bp intron
MtgCU137664_55877_at	MtgCU137664_55877	MtgCU137664_55877.1	CRP1420	CRPSF016	0		12.2597	13.8488	13.7139	13.5404	108.086	14.2986	17.04	13.4163	14.283	13.2045	13.9935	16.0651	12.3096	MtgCU137664_55877_at	MtgCU137664_55877_at	CRP1420 274 bp intron
MtgCU179636_19231_at	MtgCU179636_19231	MtgCU179636_19231.1	CRP1530	CRPSF016	0		13.7153	12.6064	13.6662	15.7905	17.4383	14.8232	15.8549	15.0152	73.5153	12.5117	15.4133	15.9228	15.9316	MtgCU179636_19231_at	MtgCU179636_19231_at	CRP1530 92 bp intron
MtgCU179877_1528_x_at	MtgCU179877_1528	MtgCU179877_1528.1	CRP1440	CRPSF016	0		10.3789	13.9075	13.1409	14.5306	14.0613	13.0206	11.3902	12.3184	37.0322	11.2194	12.515	13.4794	13.9766	MtgCU179877_1528_x_at	MtgCU179877_1528_x_at	CRP1440 MtgCU302328_2001 117 bp intron
MtgCU179907_62307_x_at	MtgCU179907_62307	MtgCU179907_62307.1	CRP0330	CRPSF004	0		13.6708	14	18.8614	19.1186	16.1401	14.5794	15.4253	13.1456	14.3892	12.7174	12.3378	15.3222	19.6715	MtgCU179907_62307_x_at	MtgCU179907_62307_x_at	CRP0330 114 bp intron
MtgCU179907_65845_x_at	MtgCU179907_65845	MtgCU179907_65845.1	CRP0330	CRPSF004	0		22.3571	22.7747	29.3713	25.6848	29.0964	24.7107	24.8925	20.931	26.1015	25.3785	20.8751	23.935	17.8923	MtgCU179907_65845_x_at	MtgCU179907_65845_x_at	CRP0330 111 bp intron
MtgCU179920_54668_x_at	MtgCU179920_54668	MtgCU179920_54668.1	CRP1250	CRPSF015	0		14.3683	19.0815	16.9353	17.8233	16.419	16.3367	16.5617	14.2409	22.6777	15.1788	17.1633	16.457	15.9187	MtgCU179920_54668_x_at	MtgCU179920_54668_x_at	CRP1250 79 bp intron
MtgCU182773_68248_at	MtgCU182773_68248	MtgCU182773_68248.1	CRP1140	CRPSF014	0		16.6132	18.3683	19.3137	19.7344	19.9143	22.4406	20.1952	17.6219	103.707	18.3556	16.6651	20.5095	19.6273	MtgCU182773_68248_at	MtgCU182773_68248_at	CRP1140 154 bp intron
MtgCU302328_110001_s_at	MtgCU302328_110001	MtgCU302328_110001.1	CRP1440	CRPSF016	0		9.93386	12.9521	12.4792	12.0508	12.8873	11.8879	11.1877	12.5943	79.361	10.4067	9.18115	13.1017	13.2285	MtgCU302328_110001_s_at	MtgCU302328_110001_s_at	CRP1440 116 bp intron
MtgCU302328_122001_x_at	MtgCU302328_122001	MtgCU302328_122001.1	CRP1420	CRPSF016	0		13.5643	14.803	15.0539	15.263	13.6121	12.9235	14.7079	12.5368	16.735	13.6737	12.1857	14.5019	13.4564	MtgCU302328_122001_x_at	MtgCU302328_122001_x_at	CRP1420 110 bp intron
MtgCU302328_90001_x_at	MtgCU302328_90001	MtgCU302328_90001.1	CRP1410	CRPSF016	0		12.2541	15.3669	15.3052	15.2047	15.2623	14.0011	13.5398	13.1767	18.9798	12.6723	12.4076	15.0338	12.7778	MtgCU302328_90001_x_at	MtgCU302328_90001_x_at	CRP1410 111 bp intron
MtgCU302334_101329_x_at	MtgCU302334_101329	MtgCU302334_101329.1	CRP0320	CRPSF124	0		13.3217	13.6463	15.4603	11.6213	13.9532	15.3166	14.6667	12.8116	15.1661	16.3393	14.7156	15.9609	15.9653	MtgCU302334_101329_x_at	MtgCU302334_101329_x_at	CRP0320 50 bp intron
MtgCU302342_67001_at	MtgCU302342_67001	MtgCU302342_67001.1	CRP1430	CRPSF016	0		12.5563	15.2856	25.0048	23.6115	32.2221	20.1817	16.3303	15.3052	430.974	14.464	16.4015	17.9867	17.8872	MtgCU302342_67001_at	MtgCU302342_67001_at	CRP1430 252 bp intron
MtgCU326393_10246_x_at	MtgCU326393_10246	MtgCU326393_10246.1	CRP1410	CRPSF016	0		13.9695	14.5315	14.6673	14.2783	14.6335	13.2629	13.3654	11.6238	88.6847	14.26	14.5048	15.0415	13.6859	MtgCU326393_10246_x_at	MtgCU326393_10246_x_at	CRP1410 111 bp intron
MtMNC5018393_x_at	MtMNC5018393	MtMNC5018393.1	CRP1480	CRPSF016	0	NCR080	12.3887	15.1986	13.4911	15.1526	14.3262	13.9951	12.6381	12.0155	1110.24	11.0422	13.1232	14.3744	13.0895	MtMNC5018393_x_at	MtMNC5018393_x_at	CRP1480 GVN(1) NOTE: TC109296 may be a fusion of two paralogs MNC5018393 and MNC5019124.
MtMNC5018724_at	MtMNC5018724	MtMNC5018724.1	CRP0310	CRPSF004	0		16.4619	16.7868	16.7837	19.3111	8379.15	19.3274	24.6742	18.0078	24.1127	20.4384	17.8563	17.739	17.9614	MtMNC5018724_at	MtMNC5018724_at	CRP0310 MtgCT030234_98202 187 bp intron GESD(1) NOTE: corrected 17 bp at the 5' end with genomic sequence
MtMNC5019124_x_at	MtMNC5019124	MtMNC5019124.1	CRP1480	CRPSF016	0		10.9821	14.5941	12.9031	15.1232	14.9967	12.9605	11.2591	12.9335	1092.23	10.8604	12.0515	15.6768	11.6457	MtMNC5019124_x_at	MtMNC5019124_x_at	CRP1480 GVSN(1) NOTE: TC109396 may be a fusion of two paralogs MNC5018393 and MNC5019124.
MtMNC5019169_s_at	MtMNC5019169	MtMNC5019169.1	CRP1230	CRPSF110	0		11.8702	13.4008	14.301	11.036	15.1643	13.7521	16.5948	15.0253	6712.96	14.0775	12.4738	17.1974	15.9005	MtMNC5019169_s_at	MtMNC5019169_s_at	CRP1230 GVSN(1) NOTE: differs significantly from TC106869 only at the very 3' end
MtMNC5019524_s_at	MtMNC5019524	MtMNC5019524.1	CRP1470	CRPSF118	0		10.8708	13.741	12.6075	17.8912	14.9238	13.3618	13.0851	12.8179	547.744	12.432	15.2808	15.3956	13.765	MtMNC5019524_s_at	MtMNC5019524_s_at	CRP1470 MtgAC124956_109622 MtgAC153349_27001 99 bp intron MtBB(1)
MtMNC5026034_x_at	MtMNC5026034	MtMNC5026034.1	CRP1520	CRPSF102	0	NCR045	12.0669	16.6746	14.5965	17.3105	16.7194	14.8297	19.6713	15.4666	3109.53	14.4337	15.8959	18.1909	20.771	MtMNC5026034_x_at	MtMNC5026034_x_at	CRP1520 GVN(1), GVSN(1)
MtMNC5031802_s_at	MtMNC5031802	MtMNC5031802.1	CRP0010	CRPSF101	0		29.6708	35.6895	32.2349	48.2212	29.7726	72.9488	129.317	38.7068	886.557	79.7749	228.146	58.8543	47.2533	MtMNC5031802_s_at	MtMNC5031802_s_at	CRP0010 MtBB(3)
MtMNC5032753_x_at	MtMNC5032753	MtMNC5032753.1	CRP0000	CRPSF001	0		859.032	1875.71	2940.35	2158.8	4327.5	1883.22	1864.59	1987.73	1983.48	2909	3602.56	2123.67	1541.18	MtMNC5032753_x_at	MtMNC5032753_x_at	CRP0000 Irradiated(2), Drought(1)
MtMNC5037136_at	MtMNC5037136	MtMNC5037136.1	CRP1260	CRPSF116	0	NCR057	29.8393	27.7801	33.6332	45.9322	34.2273	28.1048	31.927	24.5236	1157.26	31.3129	27.9446	43.2458	38.3097	MtMNC5037136_at	MtMNC5037136_at	CRP1260 MtgAC151619_38001 MtgCR965945 MtTC97123 91 bp intron GVSN(2), GVN(1) NOTE: TC97123 is an unspliced immature mRNA variant
MtMNC5042403_at	MtMNC5042403	MtMNC5042403.1	CRP1520	CRPSF102	0	NCR119	10.757	12.1529	13.3419	14.1226	12.8008	11.3284	11.2174	11.7012	5341.68	11.2407	11.1005	13.4253	14.3662	MtMNC5042403_at	MtMNC5042403_at	CRP1520 GVSN(1), MtBB(1), Nodulated_root(1) NOTE: highly similar to, but distinct from TC108069 MNC5073832 (confirmed by visual inspection of contig image) Nearly identical to genomic clone mth2-34p9 AC121238 pos (96795, 96613) and pos (101012, 100832) -- one mismatch to each
MtMNC5187700_x_at	MtMNC5187700	MtMNC5187700.1	CRP1450	CRPSF016	0		14.6864	14.7199	14.8455	17.691	16.5775	16.6199	15.1843	14.9484	17.2745	16.5454	17.4688	17.5594	17.1401	MtMNC5187700_x_at	MtMNC5187700_x_at	CRP1450 GVN(1)
MtMNC5187835_x_at	MtMNC5187835	MtMNC5187835.1	CRP1220	CRPSF014	0		13.9028	15.7271	15.0395	17.0964	20.9968	17.9795	18.2145	13.6361	23.7531	14.5229	17.0169	17.4342	18.4088	MtMNC5187835_x_at	MtMNC5187835_x_at	CRP1220 GVN(1)
MtMNC5187944_x_at	MtMNC5187944	MtMNC5187944.1	CRP1190	CRPSF014	0		13.3942	14.9594	14.4865	14.3191	16.309	12.3275	14.1722	14.1569	29.7539	13.7748	12.4834	17.6367	15.5702	MtMNC5187944_x_at	MtMNC5187944_x_at	CRP1190 GVN(1)
MtMNC5188151_x_at	MtMNC5188151	MtMNC5188151.1	CRP1520	CRPSF102	0		13.3711	15.4982	13.914	17.3166	15.9585	15.9682	14.5934	13.7332	1740.78	13.1949	14.0045	13.8696	16.4445	MtMNC5188151_x_at	MtMNC5188151_x_at	CRP1520 GVN(1)
MtMNC5189152_x_at	MtMNC5189152	MtMNC5189152.1	CRP0000	CRPSF001	0		99.8327	89.6667	109.595	235.532	203.317	117.324	122.22	95.5077	110.306	137.283	172.366	124.241	160.205	MtMNC5189152_x_at	MtMNC5189152_x_at	CRP0000 Irradiated(1)
MtMNC5195421_x_at	MtMNC5195421	MtMNC5195421.1	CRP1140	CRPSF014	0		15.4141	15.3318	17.3016	14.5923	15.8774	16.3638	16.5036	14.9187	17.6122	14.7748	17.6735	16.0986	15.6656	MtMNC5195421_x_at	MtMNC5195421_x_at	CRP1140 GVSN(1)
MtMNC5195438_x_at	MtMNC5195438	MtMNC5195438.1	CRP1490	CRPSF016	0		11.8447	13.7933	12.8363	16.7952	13.9363	14.6935	12.6987	12.4766	14.9747	10.8228	12.1104	11.6691	10.5485	MtMNC5195438_x_at	MtMNC5195438_x_at	CRP1490 GVSN(1) NOTE: immature unspliced mRNA
MtMTVAC51TV_x_at	MtMTVAC51TV	MtMTVAC51TV.1	CRP1530	CRPSF016	0		22.8051	23.3047	28.9202	27.8699	26.7354	30.344	29.4415	23.7095	31.1341	30.9988	29.1817	25.9583	28.2807	MtMTVAC51TV_x_at	MtMTVAC51TV_x_at	CRP1530 Leguminosins(1)
Mtr.10297.1.S1_at	Mtr.10297.1.S1_at	Mtr.10297.1.S1_at	invariant	invariant			22078.5	24173.3	26967.2	22488.4	23888.4	23496.2	23317.4	18940.6	18658.6	24292.9	23638.8	25081.4	23057.3	Mtr.10297.1.S1_at	Mtr.10297.1.S1_at	TC106311 /FEA=mRNA /DEF=similar to UP|Q41119 (Q41119) Cyclophilin , complete
Mtr.10324.1.S1_at	Mtr.10324.1.S1_at	Mtr.10324.1.S1_at	invariant	invariant			3947.21	3775.89	5133.15	5068.55	5117.91	4812.04	4636.95	3014.9	3484.69	4710.06	5278.93	4555.12	4772.61	Mtr.10324.1.S1_at	Mtr.10324.1.S1_at	TC106370 /FEA=mRNA /DEF=
Mtr.10393.1.S1_at	Mtr.10393.1.S1_at	Mtr.10393.1.S1_at	failed invariant	failed invariant			144.016	19789.8	2128.79	1488.1	10303.2	13724.5	10098.8	11654.2	10160.2	13152.8	9372.74	2022.66	1874.45	Mtr.10393.1.S1_at	Mtr.10393.1.S1_at	TC106621 /FEA=mRNA /DEF=similar to UP|Q9SLR8 (Q9SLR8) Thiamin biosynthetic enzyme, partial (91%)
Mtr.10397.1.S1_at	Mtr.10397.1.S1_at	Mtr.10397.1.S1_at	marker	marker			2184.75	265.645	1425.98	765.62	863.408	1173.34	1800.78	946.919	745.994	891.616	1145.89	59.1832	31.2058	Mtr.10397.1.S1_at	Mtr.10397.1.S1_at	TC106637 /FEA=mRNA /DEF=homologue to UP|Q8W2E3 (Q8W2E3) 3-hydroxy-3-methylglutaryl coenzyme A, partial (24%)
Mtr.10400.1.S1_at	Mtr.10400.1.S1_at	Mtr.10400.1.S1_at	invariant	invariant			3788.92	5176.13	5670.67	7901.47	4211.9	5525.28	6127.97	4909	5609.23	5962.94	7363.96	7785.99	7313.6	Mtr.10400.1.S1_at	Mtr.10400.1.S1_at	TC106652 /FEA=mRNA /DEF=homologue to UP|VATD_ARATH (Q9XGM1) Vacuolar ATP synthase subunit D (V-ATPase D subunit) (Vacuolar proton pump D subunit) , partial (81%)
Mtr.10438.1.S1_at	Mtr.10438.1.S1_at	Mtr.10438.1.S1_at	marker	marker			39.9453	73.6192	164.512	222.332	42.0655	18478	18125	13195.3	15436.6	9853.51	23944.1	231.663	92.3446	Mtr.10438.1.S1_at	Mtr.10438.1.S1_at	TC106781 /FEA=mRNA /DEF=similar to UP|Q6IT03 (Q6IT03) Kunitz proteinase inhibitor-1 (Fragment), partial (32%)
Mtr.10549.1.S1_at	Mtr.10549.1.S1_at	Mtr.10549.1.S1_at	invariant	invariant			4718.81	6564.58	5557.59	8767.21	6017.14	6050.92	5639.05	8157.33	8919.73	6044.26	5329.96	4912.7	5037.42	Mtr.10549.1.S1_at	Mtr.10549.1.S1_at	TC107156 /FEA=mRNA /DEF=similar to UP|Q84LL8 (Q84LL8) Salt tolerance protein 4, partial (79%)
Mtr.10550.1.S1_at	Mtr.10550.1.S1_at	Mtr.10550.1.S1_at	invariant	invariant			3300.39	2726.69	3076.91	4447.73	2750.09	2455.98	2268.81	2205.49	2135.25	2601.81	2040.88	3060.25	3449.04	Mtr.10550.1.S1_at	Mtr.10550.1.S1_at	TC107161 /FEA=mRNA /DEF=UP|Q9FVD6 (Q9FVD6) Ser/Thr specific protein phosphatase 2A A regulatory subunit beta isoform, complete
Mtr.10579.1.S1_at	Mtr.10579.1.S1_at	Mtr.10579.1.S1_at	invariant	invariant			2060.07	2223.62	2337.81	2207.33	2510.68	2532.47	2081.9	1862.43	1979.59	2372.68	1833.89	1974.34	2174.56	Mtr.10579.1.S1_at	Mtr.10579.1.S1_at	TC107270 /FEA=mRNA /DEF=similar to UP|NUAM_SOLTU (Q43644) NADH-ubiquinone oxidoreductase 75 kDa subunit, mitochondrial precursor (Complex I-75KD) (CI-75KD) (76 kDa mitochondrial complex I subunit) , partial (95%)
Mtr.10622.1.S1_at	Mtr.10622.1.S1_at	Mtr.10622.1.S1_at	failed invariant	failed invariant			118.525	1223.79	2644.67	13711.1	614.973	855.963	765.495	514.018	647.709	767.45	777.989	1483.86	2116.17	Mtr.10622.1.S1_at	Mtr.10622.1.S1_at	TC107403 /FEA=mRNA /DEF=similar to UP|Q94IP8 (Q94IP8) Possible quinolinate synthetase A (Fragment), partial (80%)
Mtr.10635.1.S1_at	Mtr.10635.1.S1_at	Mtr.10635.1.S1_at	invariant	invariant			1475.74	1596.61	1942.03	2093.54	2173.16	1782.83	2322.53	1807.9	1893.7	1554.37	1682.22	1871.56	2024.73	Mtr.10635.1.S1_at	Mtr.10635.1.S1_at	TC107441 /FEA=mRNA /DEF=similar to UP|Q9SXG0 (Q9SXG0) F1F0-ATPase inhibitor protein, partial (40%)
Mtr.1081.1.S1_at	Mtr.1081.1.S1_at	Mtr.1081.1.S1_at	invariant	invariant			223.067	376	306.594	464.407	314.779	311.776	377.295	280.735	404.161	358.957	367.076	460.932	580.828	Mtr.1081.1.S1_at	Mtr.1081.1.S1_at	1520.m00028 /FEA=mRNA /DEF=AC138199.22 80066 85842 mth2-15g10 similar to TIGR_Ath1|At1g48550-GOpep .1 68408.m04972 expressed protein, partial (93%)
Mtr.10878.1.S1_at	Mtr.10878.1.S1_at	Mtr.10878.1.S1_at	invariant	invariant			610.634	693.482	735.487	848.443	619.371	635.976	632.555	742.153	788.952	637.519	693.711	644.076	668.563	Mtr.10878.1.S1_at	Mtr.10878.1.S1_at	TC108202 /FEA=mRNA /DEF=homologue to UP|PPX2_ARATH (P48528) Serine/threonine protein phosphatase PP-X isozyme 2 , complete
Mtr.11005.1.S1_at	Mtr.11005.1.S1_at	Mtr.11005.1.S1_at	invariant	invariant			2877.13	3056.72	2927.18	1619.2	2479.8	3392.03	3711.08	3774.12	3815.88	3379.38	3650.64	2194.85	2085.9	Mtr.11005.1.S1_at	Mtr.11005.1.S1_at	TC108571 /FEA=mRNA /DEF=weakly similar to UP|Q9SKM7 (Q9SKM7) Expressed protein (At2g28430/T1B3.5), partial (95%)
Mtr.11174.1.S1_at	Mtr.11174.1.S1_at	Mtr.11174.1.S1_at	invariant	invariant			5004.21	7443.51	5947.73	9978.98	6816.71	6554.95	7311.52	7791.21	8428.22	5749.96	7018.49	9421.18	9995.99	Mtr.11174.1.S1_at	Mtr.11174.1.S1_at	TC109116 /FEA=mRNA /DEF=homologue to PIR|G96755|G96755 developmental protein homolog DG1118 [imported] - Arabidopsis thaliana {Arabidopsis thaliana;} , partial (79%)
Mtr.11329.1.S1_at	Mtr.11329.1.S1_at	Mtr.11329.1.S1_at	invariant	invariant			476.299	680.907	513.503	991.768	762.078	962.224	871.418	820.202	1015.07	918.61	888.631	821.211	929.154	Mtr.11329.1.S1_at	Mtr.11329.1.S1_at	TC109586 /FEA=mRNA /DEF=similar to UP|Q93VB2 (Q93VB2) AT3g62770/F26K9_200, partial (36%)
Mtr.11868.1.S1_s_at	Mtr.11868.1.S1_s_at	Mtr.11868.1.S1_s_at	invariant	invariant			18261.6	18176.3	20080	24001.8	19368.3	19370.9	22745.4	23423.5	23206.5	21575.6	24508.1	24034.6	24904.3	Mtr.11868.1.S1_s_at	Mtr.11868.1.S1_s_at	TC111348 /FEA=mRNA /DEF=
Mtr.12101.1.S1_at	Mtr.12101.1.S1_at	Mtr.12101.1.S1_at	invariant	invariant			413.66	471.678	591.833	561.528	498.13	670.908	742.925	587.319	704.997	530.463	533.084	452.755	484.349	Mtr.12101.1.S1_at	Mtr.12101.1.S1_at	TC112159 /FEA=mRNA /DEF=similar to UP|Q9SZ43 (Q9SZ43) SNF8 like protein, partial (81%)
Mtr.12144.1.S1_s_at	Mtr.12144.1.S1_s_at	Mtr.12144.1.S1_s_at	invariant	invariant			333.441	160.17	227.564	263.7	222.381	178.266	281.369	387.108	362.401	166.009	157.039	215.309	281.861	Mtr.12144.1.S1_s_at	Mtr.12144.1.S1_s_at	TC112297 /FEA=mRNA /DEF=
Mtr.12201.1.S1_at	Mtr.12201.1.S1_at	Mtr.12201.1.S1_at	invariant	invariant			572.063	565.698	612.595	556.724	652.56	514.093	475.623	478.629	513.787	440.175	420.411	584.437	619.39	Mtr.12201.1.S1_at	Mtr.12201.1.S1_at	TC112528 /FEA=mRNA /DEF=weakly similar to UP|MID2_YEAST (P36027) Mating process protein MID2 (Serine-rich protein SMS1) (Protein kinase A interference protein), partial (6%)
Mtr.12230.1.S1_s_at	Mtr.12230.1.S1_s_at	Mtr.12230.1.S1_s_at	invariant	invariant			3863.11	3541.5	4369.8	6125.95	4335.08	2194.31	1594.34	2155.86	2274.84	3298.19	2597.03	1665.38	1412.33	Mtr.12230.1.S1_s_at	Mtr.12230.1.S1_s_at	TC94039 /FEA=mRNA /DEF=homologue to UP|EF2_BETVU (O23755) Elongation factor 2 (EF-2), partial (22%)
Mtr.12333.1.S1_a_at	Mtr.12333.1.S1_a_at	Mtr.12333.1.S1_a_at	invariant	invariant			26216	19630.1	21800	26144.1	20561.6	17953.7	19118.2	23070.9	22392.2	17259.4	17143.8	23615.9	24775.9	Mtr.12333.1.S1_a_at	Mtr.12333.1.S1_a_at	TC94420 /FEA=mRNA /DEF=
Mtr.12344.1.S1_at	Mtr.12344.1.S1_at	Mtr.12344.1.S1_at	invariant	invariant			16298.8	16215.6	13089.9	18971.7	15926.7	15241.2	15225.8	16959	17158.9	16193.8	18868.2	18472.9	18541.8	Mtr.12344.1.S1_at	Mtr.12344.1.S1_at	TC94452 /FEA=mRNA /DEF=similar to UP|Q9FFD8 (Q9FFD8) Gb|AAF26981.1 (At5g16470), partial (92%)
Mtr.12389.1.S1_at	Mtr.12389.1.S1_at	Mtr.12389.1.S1_at	invariant	invariant			1938.64	1671.42	1787.54	2711.77	1649.41	1484.22	2072.84	1859.48	2202.56	1806.56	2148.92	2652.96	3653.77	Mtr.12389.1.S1_at	Mtr.12389.1.S1_at	TC94624 /FEA=mRNA /DEF=homologue to GB|AAL47418.1|17978897|AY066051 AT5g08290/F8L15_20 {Arabidopsis thaliana;} , complete
Mtr.12501.1.S1_at	Mtr.12501.1.S1_at	Mtr.12501.1.S1_at	invariant	invariant			5561.77	7899.77	6099.82	5520.33	7605.5	7430.93	7812.69	7586.85	7734.1	8795.81	8377.22	9629.56	10088.7	Mtr.12501.1.S1_at	Mtr.12501.1.S1_at	TC95021 /FEA=mRNA /DEF=similar to PIR|T07370|T07370 ubiquinol-cytochrome-c reductase 8.2K chain - potato {Solanum tuberosum;} , complete
Mtr.12533.1.S1_at	Mtr.12533.1.S1_at	Mtr.12533.1.S1_at	invariant	invariant			2048.52	2032.56	1866.59	2331.22	2189.47	1926.54	1903.6	2256.75	2523.89	2293.86	2378.17	2109.15	2487.99	Mtr.12533.1.S1_at	Mtr.12533.1.S1_at	TC95119 /FEA=mRNA /DEF=similar to UP|Q9LST0 (Q9LST0) Aspartyl aminopeptidase (AT5g60160/f15l12_20), partial (88%)
Mtr.12586.1.S1_at	Mtr.12586.1.S1_at	Mtr.12586.1.S1_at	invariant	invariant			5073.14	3196.31	4035.51	3909.27	3154.86	4430.13	3970.34	3539.53	4695.9	4527.33	4192.45	3699.44	3692.95	Mtr.12586.1.S1_at	Mtr.12586.1.S1_at	TC95313 /FEA=mRNA /DEF=homologue to UP|Q9SXV0 (Q9SXV0) Cytochrome c oxidase subunit 6b-1 (Cytochrome c oxidase subunit 6b), partial (54%)
Mtr.12615.1.S1_at	Mtr.12615.1.S1_at	Mtr.12615.1.S1_at	marker	marker			1002.97	454.432	142.413	383.376	24.4051	1266.01	2298.74	1028.43	1869.73	984.673	3055.74	746.535	1139.83	Mtr.12615.1.S1_at	Mtr.12615.1.S1_at	TC95383 /FEA=mRNA /DEF=weakly similar to UP|Q7Y083 (Q7Y083) Pathogenesis-related protein PR10A, partial (69%)
Mtr.12687.1.S1_at	Mtr.12687.1.S1_at	Mtr.12687.1.S1_at	marker	marker			507.904	1352.54	1047.32	1029.86	375.159	48.9252	52.3104	33.1572	60.3848	531.442	436.069	5367.6	4669.36	Mtr.12687.1.S1_at	Mtr.12687.1.S1_at	TC95610 /FEA=mRNA /DEF=similar to UP|Q9SGU7 (Q9SGU7) F1N19.25 (At1g64680), partial (85%)
Mtr.12691.1.S1_at	Mtr.12691.1.S1_at	Mtr.12691.1.S1_at	invariant	invariant			7316.61	7211.99	9867.16	8627.87	9663.09	8636.01	10569	7590.46	8404.1	6960.1	8310.97	9225.77	7769.81	Mtr.12691.1.S1_at	Mtr.12691.1.S1_at	TC95624 /FEA=mRNA /DEF=similar to UP|Q84MD9 (Q84MD9) At3g08610, partial (85%)
Mtr.13056.1.S1_at	Mtr.13056.1.S1_at	Mtr.13056.1.S1_at	failed invariant	failed invariant			109.488	213.016	289.286	273.061	150.802	252.703	252.334	174.759	292.761	361.52	421.368	372.591	337.463	Mtr.13056.1.S1_at	Mtr.13056.1.S1_at	TC96802 /FEA=mRNA /DEF=weakly similar to UP|Q9LTQ0 (Q9LTQ0) Similarity to CAF protein, partial (39%)
Mtr.13160.1.S1_at	Mtr.13160.1.S1_at	Mtr.13160.1.S1_at	marker	marker			298.54	95.2422	82.1205	22.4133	95.1554	48.8254	43.4128	61.3608	47.6013	69.1611	55.9324	74.3226	31.6055	Mtr.13160.1.S1_at	Mtr.13160.1.S1_at	TC97130 /FEA=mRNA /DEF=homologue to UP|Q7PJ20 (Q7PJ20) ENSANGP00000025225 (Fragment), partial (5%)
Mtr.13172.1.S1_at	Mtr.13172.1.S1_at	Mtr.13172.1.S1_at	invariant	invariant			1103.64	405.429	302.838	282.487	248.855	299.277	261.244	264.441	286.786	308.94	319.195	972.17	663.703	Mtr.13172.1.S1_at	Mtr.13172.1.S1_at	TC97158 /FEA=mRNA /DEF=similar to UP|Q9SD67 (Q9SD67) FtsH metalloprotease-like protein, partial (41%)
Mtr.13215.1.S1_at	Mtr.13215.1.S1_at	Mtr.13215.1.S1_at	invariant	invariant			1015.25	1285.99	1074.7	1061.98	945.201	1216.36	1304.44	1058.13	1196.42	940.444	993.371	886.348	858.882	Mtr.13215.1.S1_at	Mtr.13215.1.S1_at	TC97304 /FEA=mRNA /DEF=similar to GB|AAQ55277.1|33942049|BT010326 At4g25660 {Arabidopsis thaliana;} , partial (75%)
Mtr.13263.1.S1_at	Mtr.13263.1.S1_at	Mtr.13263.1.S1_at	invariant	invariant			528.665	587.758	692.029	285.016	496.392	405.023	383.752	283.921	256.386	398.398	360.192	374.007	355.587	Mtr.13263.1.S1_at	Mtr.13263.1.S1_at	TC97463 /FEA=mRNA /DEF=weakly similar to GB|AAM70534.1|21700821|AY124825 AT5g62930/MQB2_230 {Arabidopsis thaliana;} , partial (96%)
Mtr.13335.1.S1_at	Mtr.13335.1.S1_at	Mtr.13335.1.S1_at	invariant	invariant			321.506	403.331	370.341	290.769	389.002	531.867	522.538	456.496	396.344	535.743	552.543	375.963	393.065	Mtr.13335.1.S1_at	Mtr.13335.1.S1_at	TC97716 /FEA=mRNA /DEF=weakly similar to UP|Q9FG56 (Q9FG56) Arabidopsis thaliana genomic DNA, chromosome 5, BAC clone:F10E10, partial (33%)
Mtr.13572.1.S1_at	Mtr.13572.1.S1_at	Mtr.13572.1.S1_at	invariant	invariant			294.548	333.171	289.747	328.624	327.086	321.102	283.408	344.107	297.096	301.713	283.563	347.908	406.245	Mtr.13572.1.S1_at	Mtr.13572.1.S1_at	TC98431 /FEA=mRNA /DEF=
Mtr.13635.1.S1_at	Mtr.13635.1.S1_at	Mtr.13635.1.S1_at	invariant	invariant			631.32	561.147	585.306	486.603	643.833	635.415	499.493	422.485	374.065	654.109	599.203	579.771	568.398	Mtr.13635.1.S1_at	Mtr.13635.1.S1_at	TC98608 /FEA=mRNA /DEF=similar to UP|O80579 (O80579) Expressed protein (At2g44090/F6E13.22), partial (32%)
Mtr.15303.1.S1_at	Mtr.15303.1.S1_at	Mtr.15303.1.S1_at	invariant	invariant			14755	18453.2	19171.3	19623.6	15373.6	18246.9	21901.3	18838.8	18601.2	18262.1	18602.3	20486.4	21608.9	Mtr.15303.1.S1_at	Mtr.15303.1.S1_at	IMGAG|735.m00003 /FEA=mRNA /DEF=Eukaryotic initiation factor 5A hypusine (eIF-5A); Translation protein SH3-like; Nucleic acid-binding OB-fold; KOW AC122160.21.31 14097 11848 mth2-23d6 01/13/05
Mtr.15603.1.S1_at	Mtr.15603.1.S1_at	Mtr.15603.1.S1_at	invariant	invariant			530.377	516.361	520.831	619.595	691.932	769.52	667.443	558.26	617.984	785.36	809.481	472.89	523.087	Mtr.15603.1.S1_at	Mtr.15603.1.S1_at	IMGAG|793.m00013 /FEA=mRNA /DEF=Unknown protein AC126008.36.131 45067 44256 mth2-13e5 01/13/05
Mtr.15679.1.S1_s_at	Mtr.15679.1.S1_s_at	Mtr.15679.1.S1_s_at	invariant	invariant			506.641	833.065	562.444	898.096	761.525	530.08	525.386	824.415	910.04	641.128	535.226	790.075	846.293	Mtr.15679.1.S1_s_at	Mtr.15679.1.S1_s_at	IMGAG|797.m00002 /FEA=mRNA /DEF=Peptidase S59, nucleoporin AC126012.22.21 17189 11000 mth2-27p4 01/13/05
Mtr.1611.1.S1_at	Mtr.1611.1.S1_at	Mtr.1611.1.S1_at	failed invariant	failed invariant			39.0869	32.9108	37.9376	23.699	30.0116	76.0027	76.8032	46.9133	55.2637	48.1308	49.9015	26.1552	22.883	Mtr.1611.1.S1_at	Mtr.1611.1.S1_at	AW585785 /FEA=mRNA /DEF=homologue to GB|CAA42103.1|1345501|AMGADPH glycolytic glyceraldehyde 3-phosphate dehydrogenase {Antirrhinum majus;} , partial (41%)
Mtr.16431.1.S1_at	Mtr.16431.1.S1_at	Mtr.16431.1.S1_at	invariant	invariant			110.607	295.587	271.919	189.616	164.946	282.869	316.227	327.975	378.711	264.49	257.689	293.28	308.402	Mtr.16431.1.S1_at	Mtr.16431.1.S1_at	IMGAG|824.m00010 /FEA=mRNA /DEF=Calcium-binding EF-hand; Myb, DNA-binding AC129092.13.91 50258 51326 mth2-17n16 01/13/05
Mtr.16823.1.S1_s_at	Mtr.16823.1.S1_s_at	Mtr.16823.1.S1_s_at	failed invariant	failed invariant			218.963	125.687	147.892	48.764	88.0737	123.819	103.018	82.3948	91.7417	182.39	156.183	89.6297	108.035	Mtr.16823.1.S1_s_at	Mtr.16823.1.S1_s_at	IMGAG|884.m00025 /FEA=mRNA /DEF=hypothetical protein AC135801.24.251 113050 115166 mth2-23o16 01/13/05
Mtr.16911.1.S1_s_at	Mtr.16911.1.S1_s_at	Mtr.16911.1.S1_s_at	invariant	invariant			18896	23309.7	23026.3	18016	23109.9	26788.3	25118.2	26217.9	24833.7	23075.6	23430.9	19414.8	19686.9	Mtr.16911.1.S1_s_at	Mtr.16911.1.S1_s_at	IMGAG|889.m00006 /FEA=mRNA /DEF=Histone-fold/TFIID-TAF/NF-Y; Histone H3; Histone core AC136142.12.51 14731 13987 mth2-9f9 01/13/05
Mtr.1773.1.S1_at	Mtr.1773.1.S1_at	Mtr.1773.1.S1_at	invariant	invariant			13.0292	16.6488	14.4972	14.761	17.552	15.0979	14.2858	15.9314	16.3985	15.2401	12.6	14.4351	12.9671	Mtr.1773.1.S1_at	Mtr.1773.1.S1_at	AW980872 /FEA=mRNA /DEF=weakly similar to UP|O49875 (O49875) Adenine nucleotide translocator, partial (11%)
Mtr.1773.1.S1_x_at	Mtr.1773.1.S1_x_at	Mtr.1773.1.S1_x_at	invariant	invariant			19.6539	19.0779	17.8563	14.6402	15.8005	21.3878	20.8848	19.0821	20.1473	18.7369	24.5317	16.2193	16.8129	Mtr.1773.1.S1_x_at	Mtr.1773.1.S1_x_at	AW980872 /FEA=mRNA /DEF=weakly similar to UP|O49875 (O49875) Adenine nucleotide translocator, partial (11%)
Mtr.17963.1.S1_at	Mtr.17963.1.S1_at	Mtr.17963.1.S1_at	invariant	invariant			1047.59	1473.36	1014.3	917.289	995.174	1246.14	1354.78	1790.17	1270.8	1265.11	1217.93	793.428	642.858	Mtr.17963.1.S1_at	Mtr.17963.1.S1_at	IMGAG|930.m00012 /FEA=mRNA /DEF=Ras GTPase; Small GTP-binding protein domain; Sigma-54 factor, interaction region; ADP-ribosylation factor; Ras small GTPase, Ras type; Ras small GTPase, Rab type; Ras small GTPase, Rho type; GTP-binding nuclear protein Ran AC138015.24.111 73336 67920 mth2-34m6 01/13/05
Mtr.18399.1.S1_x_at	Mtr.18399.1.S1_x_at	Mtr.18399.1.S1_x_at	invariant	invariant			826.447	360.69	743.786	571.629	543.406	586.842	652.736	595.557	602.25	557.867	535.675	575.341	627.985	Mtr.18399.1.S1_x_at	Mtr.18399.1.S1_x_at	IMGAG|950.m00003 /FEA=mRNA /DEF=conserved hypothetical protein AC139356.17.21 15825 14073 mth2-12c11 01/13/05
Mtr.18950.1.S1_at	Mtr.18950.1.S1_at	Mtr.18950.1.S1_at	failed invariant	failed invariant			288.128	346.75	236.785	426.656	245.138	233.997	213.657	200.19	198.877	228.099	259.447	291.146	285.612	Mtr.18950.1.S1_at	Mtr.18950.1.S1_at	IMGAG|967.m00018 /FEA=mRNA /DEF=Single-stranded nucleic acid binding R3H AC140027.11.181 87590 82906 mth2-5m21 01/13/05
Mtr.19864.1.S1_at	Mtr.19864.1.S1_at	Mtr.19864.1.S1_at	invariant	invariant			2949.06	2123.35	2541.6	2218.3	1776.35	1884.47	1834.26	1438.31	1303.12	2519.43	2434.31	3227.07	2529.32	Mtr.19864.1.S1_at	Mtr.19864.1.S1_at	IMGAG|1197.m00010 /FEA=mRNA /DEF=Cytochrome b5; V-ATPase subunit H; Armadillo AC148241.21.101 61858 66885 mth2-14m21 01/13/05
Mtr.20009.1.S1_s_at	Mtr.20009.1.S1_s_at	Mtr.20009.1.S1_s_at	invariant	invariant			1230.28	749.422	965.661	779.399	780.518	531.148	806.027	845.787	800.55	562.962	471.12	703.165	862.62	Mtr.20009.1.S1_s_at	Mtr.20009.1.S1_s_at	IMGAG|1097.m00019 /FEA=mRNA /DEF=Cullin family AC146568.11.181 77669 71027 mth2-101o18 01/13/05
Mtr.20119.1.S1_at	Mtr.20119.1.S1_at	Mtr.20119.1.S1_at	invariant	invariant			1401.62	1667.13	1548.89	1387.62	1676.01	1339.3	1405.46	1480.53	1536.6	1407.22	1461.08	1327.49	1322.84	Mtr.20119.1.S1_at	Mtr.20119.1.S1_at	IMGAG|1101.m00016 /FEA=mRNA /DEF=Casein kinase II, regulatory subunit AC146572.11.151 85148 88287 mth2-104c10 01/13/05
Mtr.20321.1.S1_at	Mtr.20321.1.S1_at	Mtr.20321.1.S1_at	marker	marker			34.6115	301.789	2801.6	1050.67	52.0667	36.286	38.646	27.6405	36.1747	41.6662	40.4546	21642.3	13418.1	Mtr.20321.1.S1_at	Mtr.20321.1.S1_at	IMGAG|1211.m00018 /FEA=mRNA /DEF=Plant lipid transfer/seed storage/trypsin-alpha amylase inhibitor AC148405.5.181 73215 72823 mth2-37m7 01/13/05
Mtr.20631.1.S1_at	Mtr.20631.1.S1_at	Mtr.20631.1.S1_at	invariant	invariant			6161.05	13608.4	9881.47	14570.2	11025.8	11333.3	14294.6	13620	14437.2	10504	11861.9	14740.6	14730.8	Mtr.20631.1.S1_at	Mtr.20631.1.S1_at	IMGAG|1118.m00015 /FEA=mRNA /DEF=Ubiquitin AC146705.11.151 38982 38761 mth2-101f3 01/13/05
Mtr.20958.1.S1_at	Mtr.20958.1.S1_at	Mtr.20958.1.S1_at	invariant	invariant			6677.04	4443.47	7252.56	3505.98	6845.06	6202.33	6745.12	5032.91	5380.99	5323.53	4946.46	5244.03	5088.11	Mtr.20958.1.S1_at	Mtr.20958.1.S1_at	IMGAG|1135.m00012 /FEA=mRNA /DEF=conserved hypothetical protein AC146777.27.111 48457 48029 mth2-173c10 01/13/05
Mtr.21594.1.S1_at	Mtr.21594.1.S1_at	Mtr.21594.1.S1_at	invariant	invariant			715.322	654.806	777.544	635.329	681.431	737.735	903.134	663.935	723.28	842.315	928.22	817.098	516.71	Mtr.21594.1.S1_at	Mtr.21594.1.S1_at	IMGAG|1158.m00017 /FEA=mRNA /DEF=HesB/YadR/YfhF AC147007.17.171 84816 82256 mth2-26c3 01/13/05
Mtr.22026.1.S1_at	Mtr.22026.1.S1_at	Mtr.22026.1.S1_at	invariant	invariant			861.387	679.71	415.602	349.082	544.237	466.299	353.804	522.072	266.861	501.771	391.487	436.897	403.185	Mtr.22026.1.S1_at	Mtr.22026.1.S1_at	1579.m00048 /FEA=mRNA /DEF=AC124967.15 106302 101512 mth2-13h21 similar to TAIR|gene:2084710-GOpep .1 68410.m04234 expressed protein KIAA0274 protein, Homo sapiens,
Mtr.22312.1.S1_at	Mtr.22312.1.S1_at	Mtr.22312.1.S1_at	invariant	invariant			691.866	504.995	460.135	474.028	500.83	495.415	579.494	623.309	617.657	479.331	555.263	358.469	355.368	Mtr.22312.1.S1_at	Mtr.22312.1.S1_at	1595.m00044 /FEA=mRNA /DEF=AC132565.21 61185 59758 mth2-4a8 weakly similar to UP|Q6ZH82 (Q6ZH82) Putative Rrp8p
Mtr.22593.1.S1_s_at	Mtr.22593.1.S1_s_at	Mtr.22593.1.S1_s_at	invariant	invariant			7638.8	12681.1	8738.27	5083.99	8755.12	9193.13	7579.2	11930.9	9743.61	8125.95	7326.73	6363.8	6160.3	Mtr.22593.1.S1_s_at	Mtr.22593.1.S1_s_at	1616.m00033 /FEA=mRNA /DEF=AC136472.27 66031 64139 mth2-24f21 homologue to UP|Q6F4H4 (Q6F4H4) Actin
Mtr.22783.1.S1_at	Mtr.22783.1.S1_at	Mtr.22783.1.S1_at	invariant	invariant			15135.9	16720.5	14835.2	7332.49	10392	9748.88	7958.12	9278.44	7200.5	12586.6	10222.1	12687.1	10386.7	Mtr.22783.1.S1_at	Mtr.22783.1.S1_at	1627.m00057 /FEA=mRNA /DEF=AC137836.23 116153 117557 mth2-10f14 UP|Q9SLQ6 (Q9SLQ6) Actin isoform B
Mtr.23109.1.S1_s_at	Mtr.23109.1.S1_s_at	Mtr.23109.1.S1_s_at	invariant	invariant			17844.3	25296.8	17078.1	11304.1	8590.5	22049.5	17145.8	21308.7	23347.9	20686.9	16445.4	12756.8	12989.8	Mtr.23109.1.S1_s_at	Mtr.23109.1.S1_s_at	1651.m00046 /FEA=mRNA /DEF=AC144563.10 95679 94495 mth2-5c24 homologue to UP|Q9AT55 (Q9AT55) S-adenosyl-L-methionine synthetase (EC 2.5.1.6)
Mtr.23392.1.S1_x_at	Mtr.23392.1.S1_x_at	Mtr.23392.1.S1_x_at	invariant	invariant			7440.96	3867.25	4342.65	7281.64	3742.8	4462.15	4771.64	4698.94	5390.29	4017.48	4502.72	6602.62	7594.34	Mtr.23392.1.S1_x_at	Mtr.23392.1.S1_x_at	1670.m00060 /FEA=mRNA /DEF=AC146307.18 106326 107242 mth2-9p17 TIGR_Ath1|At4g02890-GOpep .3 68411.m05193 polyubiquitin (UBQ14) identical to GI:166795; similar to N., partial (49%)
Mtr.23486.1.S1_at	Mtr.23486.1.S1_at	Mtr.23486.1.S1_at	invariant	invariant			837.727	1062.29	502.626	422.86	654.975	576.535	691.975	867.442	476.608	778.305	741.202	1130.83	979.515	Mtr.23486.1.S1_at	Mtr.23486.1.S1_at	1677.m00029 /FEA=mRNA /DEF=AC146632.16 3017 8976 mth2-57b3 weakly similar to TIGR_Ath1|At1g55680-GOpep .2 68408.m08752 WD-40 repeat protein family contains 2 (1 significant) WD-40, partial (68%)
Mtr.23778.1.S1_at	Mtr.23778.1.S1_at	Mtr.23778.1.S1_at	invariant	invariant			3379.55	2905.54	3463.4	1963.36	3429.62	3292.51	3166.89	2853.49	2516.94	3536.37	3508.97	3690.05	3062.67	Mtr.23778.1.S1_at	Mtr.23778.1.S1_at	1694.m00071 /FEA=mRNA /DEF=AC147471.13 132276 133010 mth2-7a7 weakly similar to UP|Q7KPZ1 (Q7KPZ1) Erythrocyte binding protein 3
Mtr.23855.1.S1_at	Mtr.23855.1.S1_at	Mtr.23855.1.S1_at	invariant	invariant			13302.5	10982.9	17692.7	10805.4	12948.5	13178.4	11464.9	13190.6	11221.3	13714.5	12378.3	8576.14	8050.2	Mtr.23855.1.S1_at	Mtr.23855.1.S1_at	1699.m00035 /FEA=mRNA /DEF=AC147517.15 70399 69473 mth2-49o4 homologue to UP|Q9ATF6 (Q9ATF6) Ribosomal protein L17
Mtr.23881.1.S1_at	Mtr.23881.1.S1_at	Mtr.23881.1.S1_at	invariant	invariant			8262.89	9159.82	6303.72	10594.7	9260.86	8409.75	7987.23	10320.5	10482.8	7685.23	7755.13	11177.2	10962.8	Mtr.23881.1.S1_at	Mtr.23881.1.S1_at	1701.m00056 /FEA=mRNA /DEF=AC148171.12 59971 55827 mth2-30a2 similar to TIGR_Ath1|At5g36230-GOpep .1 68412.m03925 expressed protein strong similarity to unknown protein, partial (84%)
Mtr.24145.1.S1_at	Mtr.24145.1.S1_at	Mtr.24145.1.S1_at	invariant	invariant			7133.6	5978.48	6588.19	4184.45	5465.61	5833.88	5629.97	5574.28	4534.77	6306.76	5875.24	5718.23	5181.34	Mtr.24145.1.S1_at	Mtr.24145.1.S1_at	1717.m00031 /FEA=mRNA /DEF=AC149546.12 28431 27244 mth2-70o13 homologue to TAIR|gene:2139633-GOpep .1 68411.m04480 H+-pumping ATPase 16 kDa proteolipid, vacuolar (ava-p1) nearly
Mtr.24585.1.S1_at	Mtr.24585.1.S1_at	Mtr.24585.1.S1_at	invariant	invariant			24826.3	8737.57	11172.1	5095.92	6178.59	5840.41	3617.36	3661.8	2140.22	5985.87	4988.63	10499.8	9801.97	Mtr.24585.1.S1_at	Mtr.24585.1.S1_at	1750.m00028 /FEA=mRNA /DEF=AC151744.12 39379 43659 mth2-32k10 homologue to UP|O22124 (O22124) Proton pyrophosphatase
Mtr.25149.1.S1_at	Mtr.25149.1.S1_at	Mtr.25149.1.S1_at	invariant	invariant			555.504	307.137	394.406	313.017	351.22	443.3	381.546	375.9	319.051	348.027	319.111	297.711	262.151	Mtr.25149.1.S1_at	Mtr.25149.1.S1_at	1794.m00063 /FEA=mRNA /DEF=CR931810.2 84554 89433 mte1-27n5 similar to TAIR|gene:2036605-GOpep .1 68408.m06275 clathrin adaptor medium chain protein MU1B -related similar to
Mtr.26367.1.S1_s_at	Mtr.26367.1.S1_s_at	Mtr.26367.1.S1_s_at	invariant	invariant			768.727	779.747	882.913	703.071	817.748	1005.45	1024.12	953.27	936.138	996.191	1159.69	675.295	780.394	Mtr.26367.1.S1_s_at	Mtr.26367.1.S1_s_at	1506.m00059 /FEA=mRNA /DEF=AC155157.1 96360 96682 mth2-53f22 similar to TAIR|gene:3688540-GOpep .1 68408.m07907 dolichyl-phosphate mannosyltransferase polypeptide 2 -related
Mtr.27388.1.S1_s_at	Mtr.27388.1.S1_s_at	Mtr.27388.1.S1_s_at	failed invariant	failed invariant			47.7485	7552.27	5697.64	2489.1	713.616	29.3673	26.6436	20.0256	27.699	3077.74	1487.01	33060.4	29015.8	Mtr.27388.1.S1_s_at	Mtr.27388.1.S1_s_at	AW775333 /FEA=mRNA /DEF=UP|Q8GTY4 (Q8GTY4) Rubisco activase (Fragment), partial (81%)
Mtr.27459.1.S1_s_at	Mtr.27459.1.S1_s_at	Mtr.27459.1.S1_s_at	invariant	invariant			26263.6	28585.9	28065.5	32031.5	27291.9	27971.3	31055.9	28578.5	30481.9	29061.3	30983.2	29724.3	29024.5	Mtr.27459.1.S1_s_at	Mtr.27459.1.S1_s_at	BE124649 /FEA=mRNA /DEF=homologue to PIR|S22489|S22489 IgE-dependent histamine-releasing factor homolog - alfalfa (fragment) {Medicago sativa;} , complete
Mtr.28534.1.S1_s_at	Mtr.28534.1.S1_s_at	Mtr.28534.1.S1_s_at	invariant	invariant			2555.04	1998.87	2378.17	1208.76	1855.24	2236.85	1752.3	1262.21	952.902	2640.27	2193.19	1868.65	1480.13	Mtr.28534.1.S1_s_at	Mtr.28534.1.S1_s_at	BG648118 /FEA=mRNA /DEF=similar to UP|Q43840 (Q43840) NADH dehydrogenase , partial (44%)
Mtr.30736.1.S1_at	Mtr.30736.1.S1_at	Mtr.30736.1.S1_at	invariant	invariant			938.567	646.84	827.951	855.385	559.491	834.707	719.402	646.441	655.122	928.979	805.708	878.617	784.64	Mtr.30736.1.S1_at	Mtr.30736.1.S1_at	CA921017 /FEA=mRNA /DEF=similar to GB|AAB58901.1|2160692|ATU73527 B' regulatory subunit of PP2A {Arabidopsis thaliana;} , partial (28%)
Mtr.31250.1.S1_at	Mtr.31250.1.S1_at	Mtr.31250.1.S1_at	invariant	invariant			2563.7	4255.07	2711.02	1805.54	3442.22	3699.55	4256.44	3892.23	3645.37	3254.62	3821.74	3144.02	3157.67	Mtr.31250.1.S1_at	Mtr.31250.1.S1_at	AJ501232 /FEA=mRNA /DEF=homologue to UP|Q7Y042 (Q7Y042) Ring box protein, complete
Mtr.31833.1.S1_x_at	Mtr.31833.1.S1_x_at	Mtr.31833.1.S1_x_at	invariant	invariant			402.305	255.71	443.529	825.485	569.882	481.226	574.104	350.419	481.161	428.637	592.277	612.457	638.652	Mtr.31833.1.S1_x_at	Mtr.31833.1.S1_x_at	AL382300 /FEA=mRNA /DEF=weakly similar to UP|ASF1_HELAN (P22357) Anther-specific protein SF18 precursor (Fragment), partial (16%)
Mtr.32596.1.S1_at	Mtr.32596.1.S1_at	Mtr.32596.1.S1_at	invariant	invariant			1474.18	1814.4	1591.89	1624.42	1485.12	1601.09	1520.93	2004.49	1701.35	1412.23	1311.46	2647.45	2799.3	Mtr.32596.1.S1_at	Mtr.32596.1.S1_at	AW696902 /FEA=mRNA /DEF=similar to GB|BAB01914.1|9294011|AP001307 casein kinase-like protein {Arabidopsis thaliana;} , partial (31%)
Mtr.32731.1.S1_at	Mtr.32731.1.S1_at	Mtr.32731.1.S1_at	invariant	invariant			184.311	185.144	202.26	192.958	178.331	201.519	183.09	173.37	180.787	204.456	211.199	198.341	180.394	Mtr.32731.1.S1_at	Mtr.32731.1.S1_at	BE319771 /FEA=mRNA /DEF=similar to UP|Q653X2 (Q653X2) Solute carrier family 35, member F5-like, partial (23%)
Mtr.33640.1.S1_at	Mtr.33640.1.S1_at	Mtr.33640.1.S1_at	invariant	invariant			707.128	580.82	532.983	553.016	540.664	657.476	687.864	724.993	685.039	500.754	473.426	660.052	632.845	Mtr.33640.1.S1_at	Mtr.33640.1.S1_at	BG457660 /FEA=mRNA /DEF=similar to UP|Q84XV2 (Q84XV2) IMB1, partial (35%)
Mtr.34483.1.S1_s_at	Mtr.34483.1.S1_s_at	Mtr.34483.1.S1_s_at	failed invariant	failed invariant			101.475	420.225	1205.53	1466.7	224.29	294.819	246.846	198.777	199.782	310.311	378.914	303.814	357.533	Mtr.34483.1.S1_s_at	Mtr.34483.1.S1_s_at	BQ149026 /FEA=mRNA /DEF=weakly similar to UP|Q9FXE3 (Q9FXE3) F12A21.6, partial (14%)
Mtr.34704.1.S1_at	Mtr.34704.1.S1_at	Mtr.34704.1.S1_at	invariant	invariant			298.209	386.879	348.695	358.402	371.577	337.704	441.831	475.297	553.584	331.482	290.474	300.973	290.918	Mtr.34704.1.S1_at	Mtr.34704.1.S1_at	CX518053 /FEA=mRNA /DEF=similar to UP|Q9LMV4 (Q9LMV4) F5M15.23, partial (25%)
Mtr.37220.1.S1_x_at	Mtr.37220.1.S1_x_at	Mtr.37220.1.S1_x_at	invariant	invariant			11447	11281.5	13115.4	12930	15272.3	11478.2	10925.3	8250.96	8515.52	9278.76	9936.19	15759.9	15217.2	Mtr.37220.1.S1_x_at	Mtr.37220.1.S1_x_at	TC100152 /FEA=mRNA /DEF=GB|AAA34124.1|170354|TOBUBI4A pentameric polyubiquitin {Nicotiana sylvestris;} , partial (72%)
Mtr.37221.1.S1_at	Mtr.37221.1.S1_at	Mtr.37221.1.S1_at	marker	marker			80.0672	2370.85	1591.98	889.473	2250.52	24.0965	20.2412	20.5721	27.3468	143.933	111.289	18217.8	16855.1	Mtr.37221.1.S1_at	Mtr.37221.1.S1_at	TC100154 /FEA=mRNA /DEF=homologue to UP|Q43437 (Q43437) Photosystem II type I chlorophyll a/b-binding protein precursor, complete
Mtr.37225.1.S1_at	Mtr.37225.1.S1_at	Mtr.37225.1.S1_at	invariant	invariant			3061.91	1764.85	3834.95	2884.53	2273.67	3317.39	2920.62	2513.42	2257.01	3672.73	3667.26	1325.25	1448.59	Mtr.37225.1.S1_at	Mtr.37225.1.S1_at	TC100166 /FEA=mRNA /DEF=homologue to UP|O49875 (O49875) Adenine nucleotide translocator, partial (84%)
Mtr.37234.1.S1_s_at	Mtr.37234.1.S1_s_at	Mtr.37234.1.S1_s_at	invariant	invariant			3090.15	2615.29	2785.93	2326.56	3012.79	3258.79	3118.53	3029.57	2668.73	3168.46	3060.61	2572.67	2058.46	Mtr.37234.1.S1_s_at	Mtr.37234.1.S1_s_at	TC100186 /FEA=mRNA /DEF=similar to UP|Q8LB02 (Q8LB02) Succinate dehydrogenase iron-protein subunit-like, partial (67%)
Mtr.37270.1.S1_at	Mtr.37270.1.S1_at	Mtr.37270.1.S1_at	marker	marker			4093.21	15.9037	16.0768	78.9846	42560.1	15.4818	18.209	16.2661	36.2033	12.4366	18.2401	17.5173	16.2054	Mtr.37270.1.S1_at	Mtr.37270.1.S1_at	TC100252 /FEA=mRNA /DEF=similar to UP|Q41702 (Q41702) Legumin A precursor, partial (90%)
Mtr.37289.1.S1_at	Mtr.37289.1.S1_at	Mtr.37289.1.S1_at	marker	marker			218.338	18.8248	16.0125	137.426	26363.7	19.5659	21.3914	15.8464	56.7477	20.797	23.8968	17.6629	16.4574	Mtr.37289.1.S1_at	Mtr.37289.1.S1_at	TC100299 /FEA=mRNA /DEF=similar to UP|CVCA_PEA (P13915) Convicilin precursor, partial (87%)
Mtr.37290.1.S1_at	Mtr.37290.1.S1_at	Mtr.37290.1.S1_at	marker	marker			10.6608	13.4561	11.7738	14.663	311.864	11.7334	11.5524	11.3653	15.2894	10.7961	11.4095	12.4355	11.827	Mtr.37290.1.S1_at	Mtr.37290.1.S1_at	TC100306 /FEA=mRNA /DEF=similar to UP|Q41674 (Q41674) Convicilin precursor, partial (34%)
Mtr.37311.1.S1_at	Mtr.37311.1.S1_at	Mtr.37311.1.S1_at	failed invariant	failed invariant			4558.5	29264.7	19888.1	20563.2	22572.5	551.982	469.335	302.256	793.935	19144	14113.3	47892.8	43254.1	Mtr.37311.1.S1_at	Mtr.37311.1.S1_at	TC100381 /FEA=mRNA /DEF=similar to PIR|S16294|S16294 chlorophyll a/b-binding protein type I precursor - tomato {Lycopersicon esculentum;} , partial (90%)
Mtr.37312.1.S1_at	Mtr.37312.1.S1_at	Mtr.37312.1.S1_at	invariant	invariant			2647.8	1670.25	1022.76	1329.34	3056.41	330.259	349.14	768.657	1622.65	2465.83	2393.3	2396.72	820.795	Mtr.37312.1.S1_at	Mtr.37312.1.S1_at	TC100383 /FEA=mRNA /DEF=homologue to UP|Q67BD0 (Q67BD0) Heat shock protein 70-3, complete
Mtr.37314.1.S1_at	Mtr.37314.1.S1_at	Mtr.37314.1.S1_at	failed invariant	failed invariant			482.655	1426.63	1460.1	2846.33	4134.11	365.021	341.337	606.039	1343.06	1382.91	1346.15	314.157	189.411	Mtr.37314.1.S1_at	Mtr.37314.1.S1_at	TC100385 /FEA=mRNA /DEF=homologue to UP|Q40151 (Q40151) Hsc70 protein, complete
Mtr.37327.1.S1_at	Mtr.37327.1.S1_at	Mtr.37327.1.S1_at	invariant	invariant			6255.58	7285.98	7111.77	11019.2	5652.7	13199.4	12259.1	5598.65	7542.35	8463.65	6468.62	8515.9	10575.3	Mtr.37327.1.S1_at	Mtr.37327.1.S1_at	TC100430 /FEA=mRNA /DEF=homologue to UP|Q6RIB6 (Q6RIB6) Cytosolic malate dehydrogenase , complete
Mtr.37339.1.S1_at	Mtr.37339.1.S1_at	Mtr.37339.1.S1_at	invariant	invariant			12732.3	13980.8	15551.5	15495.2	12926	14828.9	16902.3	19492.3	18855.8	14780.7	14968.8	15567.5	16568.6	Mtr.37339.1.S1_at	Mtr.37339.1.S1_at	TC100461 /FEA=mRNA /DEF=UP|Q6S4R7 (Q6S4R7) ADP-ribosylation factor, complete
Mtr.37360.1.S1_at	Mtr.37360.1.S1_at	Mtr.37360.1.S1_at	invariant	invariant			9513.68	8783.39	10996.9	14441.3	11533.8	8331.21	9436.84	11194.6	11293	7120.48	6134.92	5724.61	5442.94	Mtr.37360.1.S1_at	Mtr.37360.1.S1_at	TC100510 /FEA=mRNA /DEF=homologue to UP|RS8_PRUAR (O81361) 40S ribosomal protein S8, partial (94%)
Mtr.37380.1.S1_at	Mtr.37380.1.S1_at	Mtr.37380.1.S1_at	invariant	invariant			2313.01	6590.95	3933.95	8056.06	6691.05	5079.41	5762.65	7052.6	7875.54	4890.45	5549.37	7837.98	8212.38	Mtr.37380.1.S1_at	Mtr.37380.1.S1_at	TC100541 /FEA=mRNA /DEF=homologue to UP|SMT3_ORYSA (P55857) Ubiquitin-like protein SMT3, partial (88%)
Mtr.37564.1.S1_at	Mtr.37564.1.S1_at	Mtr.37564.1.S1_at	marker	marker			21.632	32.0295	22.8913	29.4379	25.8421	7303.33	11986.7	1889.55	2010.93	2516.16	2720.97	28.0866	22.429	Mtr.37564.1.S1_at	Mtr.37564.1.S1_at	TC100929 /FEA=mRNA /DEF=weakly similar to UP|Q944X2 (Q944X2) 2-oxoglutarate-dependent dioxygenase (Fragment), partial (21%)
Mtr.37653.1.S1_at	Mtr.37653.1.S1_at	Mtr.37653.1.S1_at	invariant	invariant			1773.17	2390.83	1891.28	1060	1915.9	1945.32	1806.46	1647.04	1353.72	2046.74	2011.48	1943.25	1965.65	Mtr.37653.1.S1_at	Mtr.37653.1.S1_at	TC101132 /FEA=mRNA /DEF=similar to UP|Q8VZB6 (Q8VZB6) DnaJ-like protein, partial (71%)
Mtr.37709.1.S1_at	Mtr.37709.1.S1_at	Mtr.37709.1.S1_at	invariant	invariant			1949.91	2972.11	2168.23	3835.31	2404.78	2553.8	2408.93	2959.4	3732.97	1840.18	1855.03	1637.56	2103.8	Mtr.37709.1.S1_at	Mtr.37709.1.S1_at	TC101253 /FEA=mRNA /DEF=weakly similar to UP|Q6DJ05 (Q6DJ05) MGC89101 protein, partial (11%)
Mtr.37717.1.S1_at	Mtr.37717.1.S1_at	Mtr.37717.1.S1_at	invariant	invariant			1422.1	1486.16	1331.75	1078.15	1501.95	2154.76	1923.2	1858.78	1192.14	2143.35	1981.49	1155.85	1035.02	Mtr.37717.1.S1_at	Mtr.37717.1.S1_at	TC101268 /FEA=mRNA /DEF=similar to UP|Q60EM3 (Q60EM3) Unknow protein, complete
Mtr.37790.1.S1_at	Mtr.37790.1.S1_at	Mtr.37790.1.S1_at	marker	marker			2360.81	2463.04	1612.18	2237.73	861.316	1934.82	2401.74	3292.92	3014.78	1579.17	1708.78	1154.69	1402.5	Mtr.37790.1.S1_at	Mtr.37790.1.S1_at	TC101422 /FEA=mRNA /DEF=similar to UP|S132_ARATH (Q8VZU2) Syntaxin 132 (AtSYP132), partial (88%)
Mtr.37809.1.S1_at	Mtr.37809.1.S1_at	Mtr.37809.1.S1_at	invariant	invariant			2686.64	1695.43	2290.62	2767.54	1955.82	1988.45	2375.54	2130.96	2220.87	2094.97	2364.12	2259.97	2956.09	Mtr.37809.1.S1_at	Mtr.37809.1.S1_at	TC101466 /FEA=mRNA /DEF=homologue to UP|Q8VXT1 (Q8VXT1) Protein kinase 2, complete
Mtr.37859.1.S1_at	Mtr.37859.1.S1_at	Mtr.37859.1.S1_at	marker	marker			24.9759	42.0945	34.862	18.9661	16.9304	16.1759	13.4411	13.952	20.0942	18.0145	49.5568	3065.62	2408.11	Mtr.37859.1.S1_at	Mtr.37859.1.S1_at	TC101570 /FEA=mRNA /DEF=weakly similar to UP|Q9FIY1 (Q9FIY1) Patatin-like protein, partial (36%)
Mtr.37895.1.S1_at	Mtr.37895.1.S1_at	Mtr.37895.1.S1_at	failed invariant	failed invariant			165.527	86.3834	102.953	65.8074	44.2054	250.005	220.496	219.378	258.69	172.187	156.219	99.933	77.703	Mtr.37895.1.S1_at	Mtr.37895.1.S1_at	TC101655 /FEA=mRNA /DEF=weakly similar to UP|Q6GUF1 (Q6GUF1) NIM1-like protein 2, partial (29%)
Mtr.37922.1.S1_at	Mtr.37922.1.S1_at	Mtr.37922.1.S1_at	invariant	invariant			980.407	992.779	1191.32	1450.75	1246.31	943.964	960.922	1390.01	1266.56	1105.7	932.091	1339.6	1627.12	Mtr.37922.1.S1_at	Mtr.37922.1.S1_at	TC101717 /FEA=mRNA /DEF=similar to UP|Q9ZSB5 (Q9ZSB5) F3H7.5 protein, partial (46%)
Mtr.38439.1.S1_at	Mtr.38439.1.S1_at	Mtr.38439.1.S1_at	invariant	invariant			9980.42	12238.3	11867.1	13908	11254.3	11260.9	9609.84	9440.19	8872.26	11422.9	13441.5	11745.7	12282.4	Mtr.38439.1.S1_at	Mtr.38439.1.S1_at	TC102794 /FEA=mRNA /DEF=UP|Q7DLT8 (Q7DLT8) CaM protein, complete
Mtr.38589.1.S1_at	Mtr.38589.1.S1_at	Mtr.38589.1.S1_at	invariant	invariant			304.445	307.711	169.996	191.645	179.972	275.221	180.061	207.366	180.397	215.516	234.431	236.496	243.476	Mtr.38589.1.S1_at	Mtr.38589.1.S1_at	TC103120 /FEA=mRNA /DEF=similar to UP|Q5ZB64 (Q5ZB64) Glycine-rich protein-like, partial (16%)
Mtr.38967.1.S1_at	Mtr.38967.1.S1_at	Mtr.38967.1.S1_at	marker	marker			49.0014	32.0301	35.3465	19.8939	27.8215	29.1254	26.923	23.9332	26.9938	35.7415	27.4541	26.6204	19.5503	Mtr.38967.1.S1_at	Mtr.38967.1.S1_at	TC103925 /FEA=mRNA /DEF=UP|Q6T282 (Q6T282) Predicted protein, partial (5%)
Mtr.39002.1.S1_at	Mtr.39002.1.S1_at	Mtr.39002.1.S1_at	invariant	invariant			252.382	207.798	307.155	417.185	295.238	164.192	243.973	325.487	343.457	162.524	142.978	213.29	262.196	Mtr.39002.1.S1_at	Mtr.39002.1.S1_at	TC104002 /FEA=mRNA /DEF=
Mtr.39097.1.S1_at	Mtr.39097.1.S1_at	Mtr.39097.1.S1_at	invariant	invariant			532.373	993.637	577.51	581.894	861.691	989.887	861.5	1072.8	775.65	1174.41	1246.17	640.551	542.697	Mtr.39097.1.S1_at	Mtr.39097.1.S1_at	TC104182 /FEA=mRNA /DEF=similar to UP|Q6NQH9 (Q6NQH9) At5g25540, partial (19%)
Mtr.39207.1.S1_s_at	Mtr.39207.1.S1_s_at	Mtr.39207.1.S1_s_at	invariant	invariant			216.532	112.991	120.508	130.118	135.056	130.727	119.67	114.948	102.6	129.745	146.21	103.416	81.7738	Mtr.39207.1.S1_s_at	Mtr.39207.1.S1_s_at	TC104416 /FEA=mRNA /DEF=similar to UP|O80484 (O80484) T12M4.6, partial (40%)
Mtr.39570.1.S1_at	Mtr.39570.1.S1_at	Mtr.39570.1.S1_at	invariant	invariant			347.763	238.812	267.5	319.848	317.357	264.093	375.461	309.836	405.787	249.373	267.741	325.73	387.823	Mtr.39570.1.S1_at	Mtr.39570.1.S1_at	TC105153 /FEA=mRNA /DEF=weakly similar to UP|O22827 (O22827) Molybdopterin synthase large subunit (At2g43760/F18O19.13), partial (73%)
Mtr.40149.1.S1_at	Mtr.40149.1.S1_at	Mtr.40149.1.S1_at	failed invariant	failed invariant			12476.9	17823.9	5979.76	12508.2	4678.43	6628.74	7728	3496.53	6654.57	4066.23	3455.98	29340.8	27104.6	Mtr.40149.1.S1_at	Mtr.40149.1.S1_at	TC106620 /FEA=mRNA /DEF=similar to UP|THI4_CITSI (O23787) Thiazole biosynthetic enzyme, chloroplast precursor, partial (85%)
Mtr.40175.1.S1_at	Mtr.40175.1.S1_at	Mtr.40175.1.S1_at	invariant	invariant			11636.2	11972.3	11834.9	6530.24	11877.9	10609.5	10681.9	13776.3	13218.7	11619.6	10862.8	11500.2	8366.65	Mtr.40175.1.S1_at	Mtr.40175.1.S1_at	TC106685 /FEA=mRNA /DEF=similar to UP|Q9AV87 (Q9AV87) 60S ribosomal protein L21, complete
Mtr.40186.1.S1_at	Mtr.40186.1.S1_at	Mtr.40186.1.S1_at	invariant	invariant			12386	11472.9	15646	16308.9	13091.3	11954.3	11438.9	12820.4	11899.5	11199.2	10769.4	10715.1	10732.6	Mtr.40186.1.S1_at	Mtr.40186.1.S1_at	TC106710 /FEA=mRNA /DEF=homologue to UP|Q9ATF6 (Q9ATF6) Ribosomal protein L17, complete
Mtr.40193.1.S1_at	Mtr.40193.1.S1_at	Mtr.40193.1.S1_at	invariant	invariant			10070.8	5981.21	3344.35	3810.11	3054.45	8660.81	10387.8	9935.8	12040.4	9959.18	9702.59	9461.16	11754.6	Mtr.40193.1.S1_at	Mtr.40193.1.S1_at	TC106726 /FEA=mRNA /DEF=similar to UP|Q9XHD5 (Q9XHD5) B12D protein, complete
Mtr.40225.1.S1_s_at	Mtr.40225.1.S1_s_at	Mtr.40225.1.S1_s_at	invariant	invariant			9322.07	10277.1	10778.5	10374	8943.78	9647.78	8225.29	11039.5	10427.2	12797.6	11014.4	12354.5	11733.8	Mtr.40225.1.S1_s_at	Mtr.40225.1.S1_s_at	TC106792 /FEA=mRNA /DEF=
Mtr.40248.1.S1_at	Mtr.40248.1.S1_at	Mtr.40248.1.S1_at	invariant	invariant			1921.24	2552.91	2214.3	2211.11	3786.87	2231.06	2530.33	2470.05	2631.24	2175.74	2653.71	3404.13	3557.33	Mtr.40248.1.S1_at	Mtr.40248.1.S1_at	TC106855 /FEA=mRNA /DEF=weakly similar to UP|Q8NJN5 (Q8NJN5) Prolyl isomerase Ess1, partial (25%)
Mtr.40313.1.S1_at	Mtr.40313.1.S1_at	Mtr.40313.1.S1_at	invariant	invariant			8121.87	6059.92	8190.74	11777.4	8938	6347.11	7401.52	7613.35	8386.87	6178.16	7820.78	8737.16	8701.42	Mtr.40313.1.S1_at	Mtr.40313.1.S1_at	TC107020 /FEA=mRNA /DEF=homologue to UP|Q8LK53 (Q8LK53) Ribosomal protein small subunit 28, complete
Mtr.40333.1.S1_x_at	Mtr.40333.1.S1_x_at	Mtr.40333.1.S1_x_at	marker	marker			3639.37	187.017	503.509	1851.87	41.0201	935.735	988.474	1576.64	1611.33	4460.66	8375.06	6192.53	8436.86	Mtr.40333.1.S1_x_at	Mtr.40333.1.S1_x_at	TC107068 /FEA=mRNA /DEF=weakly similar to UP|BCB2_ARATH (O80517) Uclacyanin II precursor (Blue copper-binding protein II) (BCB II) (Phytocyanin 2), partial (34%)
Mtr.40369.1.S1_at	Mtr.40369.1.S1_at	Mtr.40369.1.S1_at	invariant	invariant			2257.32	2904.34	2505.31	5379.11	2421.53	2366.42	2476.8	4141.56	4119.7	2489.99	2044.25	2641.9	3484.2	Mtr.40369.1.S1_at	Mtr.40369.1.S1_at	TC107144 /FEA=mRNA /DEF=similar to UP|Q94IB8 (Q94IB8) Serine palmitoyltransferase (Serine C-palmitoyltransferase like protein), complete
Mtr.40398.1.S1_at	Mtr.40398.1.S1_at	Mtr.40398.1.S1_at	invariant	invariant			12629.8	9104.26	14657.7	19219.9	17857.4	10830.1	12494.5	11374.4	12397.5	11069.5	12133.8	14028.3	14318.8	Mtr.40398.1.S1_at	Mtr.40398.1.S1_at	TC107193 /FEA=mRNA /DEF=UP|RL41_ARATH (P62120) 60S ribosomal protein L41, complete
Mtr.40430.1.S1_at	Mtr.40430.1.S1_at	Mtr.40430.1.S1_at	invariant	invariant			1886.84	2282.09	2173.27	3359.41	2271.37	2376.39	2094.17	2526.99	2565.62	2298.37	2304.15	1585.3	1784.27	Mtr.40430.1.S1_at	Mtr.40430.1.S1_at	TC107264 /FEA=mRNA /DEF=homologue to UP|Q9FVD7 (Q9FVD7) Ser/Thr specific protein phosphatase 2A A regulatory subunit alpha isoform, partial (36%)
Mtr.40431.1.S1_at	Mtr.40431.1.S1_at	Mtr.40431.1.S1_at	invariant	invariant			1003.84	678.761	911.8	671.076	898.208	942.535	703.33	781.489	612.69	1034.93	1056.75	512.538	428.718	Mtr.40431.1.S1_at	Mtr.40431.1.S1_at	TC107265 /FEA=mRNA /DEF=UP|Q9FVD7 (Q9FVD7) Ser/Thr specific protein phosphatase 2A A regulatory subunit alpha isoform, partial (68%)
Mtr.40433.1.S1_at	Mtr.40433.1.S1_at	Mtr.40433.1.S1_at	invariant	invariant			385.865	730.888	1008.54	2424.1	1085.67	704.553	880.946	1269.65	1932.92	767.562	803.133	2097.15	1870.31	Mtr.40433.1.S1_at	Mtr.40433.1.S1_at	TC107267 /FEA=mRNA /DEF=similar to UP|Q9LM23 (Q9LM23) T10O22.24, partial (50%)
Mtr.40511.1.S1_at	Mtr.40511.1.S1_at	Mtr.40511.1.S1_at	invariant	invariant			1221.71	1841.62	1356.78	1915.18	2058.4	1817.86	1933.59	2352.1	2596	1518	1511.02	1816.25	1993.54	Mtr.40511.1.S1_at	Mtr.40511.1.S1_at	TC107444 /FEA=mRNA /DEF=similar to UP|Q9SC83 (Q9SC83) VAP27, partial (62%)
Mtr.40568.1.S1_s_at	Mtr.40568.1.S1_s_at	Mtr.40568.1.S1_s_at	invariant	invariant			614.811	314.52	351.455	342.237	324.308	362.583	427.314	294.195	240.095	367.975	381.074	348.434	316.932	Mtr.40568.1.S1_s_at	Mtr.40568.1.S1_s_at	TC107562 /FEA=mRNA /DEF=similar to UP|Q941L3 (Q941L3) BONZAI1, partial (53%)
Mtr.40680.1.S1_at	Mtr.40680.1.S1_at	Mtr.40680.1.S1_at	invariant	invariant			200.813	441.912	470.667	493.984	472.054	511.467	355.295	364.259	476.785	551.061	731.025	567.75	797.619	Mtr.40680.1.S1_at	Mtr.40680.1.S1_at	TC107830 /FEA=mRNA /DEF=similar to UP|Q8H1D0 (Q8H1D0) Transcription factor MYBS3, partial (52%)
Mtr.40702.1.S1_at	Mtr.40702.1.S1_at	Mtr.40702.1.S1_at	invariant	invariant			416.44	665.277	674.382	807.176	621.687	837.024	773.913	611.845	669.557	832.03	682.894	522.671	595.935	Mtr.40702.1.S1_at	Mtr.40702.1.S1_at	TC107871 /FEA=mRNA /DEF=weakly similar to UP|A47H_DISOM (P47795) Clathrin coat assembly protein AP47 homolog (Clathrin coat associated protein AP47 homolog) (Golgi adaptor AP-1 47 kDa protein homolog) (HA1 47 kDa subunit homolog) (Clathrin assembly protein assembly protein complex 1 medium chain ho, partial (35%)
Mtr.40757.1.S1_at	Mtr.40757.1.S1_at	Mtr.40757.1.S1_at	marker	marker			13.4015	30.4099	1958.08	7713.18	16.9457	18.5908	20.0303	14.163	15.8209	15.1968	15.466	14.0661	14.3654	Mtr.40757.1.S1_at	Mtr.40757.1.S1_at	TC107987 /FEA=mRNA /DEF=UP|Q84UE2 (Q84UE2) Apyrase-like protein, complete
Mtr.40783.1.S1_at	Mtr.40783.1.S1_at	Mtr.40783.1.S1_at	invariant	invariant			2845.59	2561.72	2848.09	3576.66	2726.54	2654.39	2639.6	2480.5	2396.64	2066.48	2560.48	3345.23	3179.15	Mtr.40783.1.S1_at	Mtr.40783.1.S1_at	TC108032 /FEA=mRNA /DEF=homologue to UP|Q9FGU1 (Q9FGU1) Gb|AAD34459.1 (SPP30-like protein) (At5g58030), complete
Mtr.40813.1.S1_at	Mtr.40813.1.S1_at	Mtr.40813.1.S1_at	invariant	invariant			2173.06	2124.45	3198.59	2512.63	2666.43	2736.31	2842.2	2005.31	2006.68	2816.38	2921.86	2287.33	2245.73	Mtr.40813.1.S1_at	Mtr.40813.1.S1_at	TC108101 /FEA=mRNA /DEF=similar to UP|N7BM_ARATH (Q9M9M9) Probable NADH-ubiquinone oxidoreductase subunit B17.2 (Complex I-B17.2) (CI-B17.2) , partial (96%)
Mtr.41094.1.S1_at	Mtr.41094.1.S1_at	Mtr.41094.1.S1_at	invariant	invariant			1051.49	899.347	1010.8	1147.31	1233.76	973.853	993.176	1113.97	1036.29	924.611	965.402	1039	1185.83	Mtr.41094.1.S1_at	Mtr.41094.1.S1_at	TC108706 /FEA=mRNA /DEF=similar to UP|Q67WE7 (Q67WE7) Pectin-glucuronyltransferase-like, partial (71%)
Mtr.41251.1.S1_at	Mtr.41251.1.S1_at	Mtr.41251.1.S1_at	marker	marker			3596.33	867.675	1418.83	1444.92	495.313	44.0779	44.8426	40.8011	53.2906	462.752	459.959	4317.08	3698.47	Mtr.41251.1.S1_at	Mtr.41251.1.S1_at	TC109010 /FEA=mRNA /DEF=
Mtr.41270.1.S1_at	Mtr.41270.1.S1_at	Mtr.41270.1.S1_at	failed invariant	failed invariant			400.753	267.87	170.035	80.2478	257.789	206.669	147.109	246.875	187.104	262.519	234.625	124.435	57.6509	Mtr.41270.1.S1_at	Mtr.41270.1.S1_at	TC109046 /FEA=mRNA /DEF=similar to UP|Q9LDK9 (Q9LDK9) Beta-adaptin-like protein A, partial (32%)
Mtr.42111.1.S1_at	Mtr.42111.1.S1_at	Mtr.42111.1.S1_at	invariant	invariant			500.751	948.721	814.938	883.777	584.916	814.235	788.455	903.03	982.895	775.249	698.889	913.944	1247.1	Mtr.42111.1.S1_at	Mtr.42111.1.S1_at	TC110779 /FEA=mRNA /DEF=similar to GB|AAL15257.1|16323045|AY057626 AT4g16430/dl4240w {Arabidopsis thaliana;} , partial (37%)
Mtr.42472.1.S1_at	Mtr.42472.1.S1_at	Mtr.42472.1.S1_at	failed invariant	failed invariant			75.4856	96.9297	112.641	392.776	149.529	82.7315	132.781	54.7026	64.9338	133.205	114.908	97.4259	151.809	Mtr.42472.1.S1_at	Mtr.42472.1.S1_at	TC111635 /FEA=mRNA /DEF=similar to UP|Q8C6A3 (Q8C6A3) Mus musculus 0 day neonate skin cDNA, RIKEN full-length enriched library, clone:4631430M22 product:prolyl endopeptidase, full insert sequence, partial (23%)
Mtr.42868.1.S1_at	Mtr.42868.1.S1_at	Mtr.42868.1.S1_at	invariant	invariant			2967.92	3174.55	2749.96	2520.54	2605.16	2490.96	2966.33	3155.42	3463.94	2572.76	2243.96	2478.18	2713.85	Mtr.42868.1.S1_at	Mtr.42868.1.S1_at	TC93982 /FEA=mRNA /DEF=UP|Q8LSN3 (Q8LSN3) Serine/threonine protein phosphatase 2A, complete
Mtr.42908.1.S1_at	Mtr.42908.1.S1_at	Mtr.42908.1.S1_at	failed invariant	failed invariant			5934.08	7234.94	6197.15	9909.06	7652.6	7710.99	8234.14	9284.61	10732.9	9437.88	9588.25	6992.79	8430.93	Mtr.42908.1.S1_at	Mtr.42908.1.S1_at	TC94097 /FEA=mRNA /DEF=homologue to UP|Q71F50 (Q71F50) Eukaryotic translation initiation factor 5A isoform II (Eukaryotic translation initiation factor 5A isoform I), complete
Mtr.42925.1.S1_s_at	Mtr.42925.1.S1_s_at	Mtr.42925.1.S1_s_at	failed invariant	failed invariant			28.5362	4489.32	2644.69	290.805	246.403	24.2921	20.3604	20.7919	25.7802	1449.24	851.32	18146.9	13453.7	Mtr.42925.1.S1_s_at	Mtr.42925.1.S1_s_at	TC94123 /FEA=mRNA /DEF=similar to UP|RCA_MALDO (Q40281) Ribulose bisphosphate carboxylase/oxygenase activase, chloroplast precursor (RuBisCO activase) (RA), partial (40%)
Mtr.42929.1.S1_at	Mtr.42929.1.S1_at	Mtr.42929.1.S1_at	invariant	invariant			4440.12	2887.61	3474.87	7957.03	4672.82	2917.17	3570.15	4260.48	6240.48	1714.41	2890.19	4062.34	4717.72	Mtr.42929.1.S1_at	Mtr.42929.1.S1_at	TC94132 /FEA=mRNA /DEF=weakly similar to UP|HP28_HUMAN (Q13442) 28 kDa heat- and acid-stable phosphoprotein (PDGF-associated protein) (PAP) (PDGFA-associated protein 1) (PAP1), partial (33%)
Mtr.42990.1.S1_at	Mtr.42990.1.S1_at	Mtr.42990.1.S1_at	invariant	invariant			6927.58	7150.97	8319.47	11997.8	10225.7	7483.23	8446.07	9370.76	10813.3	8501.5	9268.66	8617.69	9347.01	Mtr.42990.1.S1_at	Mtr.42990.1.S1_at	TC94275 /FEA=mRNA /DEF=homologue to PIR|T48952|T48952 ribosomal S29-like protein - Arabidopsis thaliana {Arabidopsis thaliana;} , complete
Mtr.43040.1.S1_at	Mtr.43040.1.S1_at	Mtr.43040.1.S1_at	invariant	invariant			4360.99	5002.68	3751.89	3312.96	4076.08	3517.85	3026.14	3441.84	4422.72	3650.25	3294.17	4363.59	4294.67	Mtr.43040.1.S1_at	Mtr.43040.1.S1_at	TC94404 /FEA=mRNA /DEF=similar to UP|Q940S0 (Q940S0) T5E21.14/T5E21.14 (At1g14670/T5E21.14), partial (96%)
Mtr.43101.1.S1_at	Mtr.43101.1.S1_at	Mtr.43101.1.S1_at	invariant	invariant			5201.12	5722.42	6327.01	8165.26	5046.27	4873.93	5689.23	6170.09	6828.22	5261.85	4987.18	6476.45	6233.16	Mtr.43101.1.S1_at	Mtr.43101.1.S1_at	TC94537 /FEA=mRNA /DEF=homologue to UP|V0D2_ARATH (Q9LHA4) Probable vacuolar ATP synthase subunit d 2 (V-ATPase d subunit 2) (Vacuolar proton pump d subunit 2) , complete
Mtr.43102.1.S1_at	Mtr.43102.1.S1_at	Mtr.43102.1.S1_at	invariant	invariant			7934.74	7356.42	6942.91	9297.22	11292.6	7929.66	9298.7	8405.93	10065.3	9425.47	10191.6	7529.85	7796.55	Mtr.43102.1.S1_at	Mtr.43102.1.S1_at	TC94538 /FEA=mRNA /DEF=similar to UP|O48618 (O48618) Cytochome b5 (Fragment), complete
Mtr.43135.1.S1_at	Mtr.43135.1.S1_at	Mtr.43135.1.S1_at	invariant	invariant			2146.86	2582.2	2464.41	4650.05	2414.43	2666.53	2367.59	2982.96	3086.92	2411.67	2132.31	2458.74	2910.99	Mtr.43135.1.S1_at	Mtr.43135.1.S1_at	TC94619 /FEA=mRNA /DEF=homologue to UP|Q9ZS12 (Q9ZS12) RNA helicase, partial (30%)
Mtr.43163.1.S1_at	Mtr.43163.1.S1_at	Mtr.43163.1.S1_at	invariant	invariant			6122.58	10101.1	6195.25	9840.02	9557.46	9026.83	8974.27	14678.7	14041.6	7786.2	8632.64	8757.03	9626.69	Mtr.43163.1.S1_at	Mtr.43163.1.S1_at	TC94681 /FEA=mRNA /DEF=similar to GB|AAM66131.1|21595784|AY088602 DNA-directed RNA polymerase II subunit-like protein {Arabidopsis thaliana;} , partial (85%)
Mtr.43167.1.S1_at	Mtr.43167.1.S1_at	Mtr.43167.1.S1_at	invariant	invariant			15314.6	11339.6	10707.8	11919.1	10495.8	12158.6	10465.9	10968.3	12375	13405.1	11822.9	11802.8	12379.8	Mtr.43167.1.S1_at	Mtr.43167.1.S1_at	TC94697 /FEA=mRNA /DEF=UP|IF51_MEDSA (P26564) Eukaryotic translation initiation factor 5A-1 (eIF-5A 1) (eIF-4D), partial (98%)
Mtr.43168.1.S1_at	Mtr.43168.1.S1_at	Mtr.43168.1.S1_at	invariant	invariant			5717.46	4484.75	4770.29	7908.5	3674.56	3980.82	3934.15	3460.94	3057.7	4640.8	4637.68	8479.48	7718.49	Mtr.43168.1.S1_at	Mtr.43168.1.S1_at	TC94698 /FEA=mRNA /DEF=homologue to UP|Q9SE27 (Q9SE27) Vacuolar H+-ATP synthase 16kDa proteolipid subunit, complete
Mtr.43377.1.S1_at	Mtr.43377.1.S1_at	Mtr.43377.1.S1_at	invariant	invariant			2409.84	2617.76	2072.54	2799.73	1576.27	2948.16	2710.98	2714.76	2973.15	2834.48	2813.21	2759.58	3282.31	Mtr.43377.1.S1_at	Mtr.43377.1.S1_at	TC95175 /FEA=mRNA /DEF=UP|Q9MB06 (Q9MB06) Type 2A protein phosphatase-1, complete
Mtr.43387.1.S1_at	Mtr.43387.1.S1_at	Mtr.43387.1.S1_at	invariant	invariant			1043.88	1505.99	1898.03	1455.47	1193.16	1713.71	1435.95	1660.53	1773.66	1822.18	1689.37	1037.93	1046.06	Mtr.43387.1.S1_at	Mtr.43387.1.S1_at	TC95195 /FEA=mRNA /DEF=similar to UP|Q8S9L4 (Q8S9L4) At2g43020/MFL8.12, partial (91%)
Mtr.43398.1.S1_at	Mtr.43398.1.S1_at	Mtr.43398.1.S1_at	invariant	invariant			2149.63	2389.1	2432.44	2944.51	2109.75	1941.01	2248.07	2692.2	2712.5	1876.22	1574.27	2346.83	2608.7	Mtr.43398.1.S1_at	Mtr.43398.1.S1_at	TC95216 /FEA=mRNA /DEF=similar to UP|P93484 (P93484) BP-80 vacuolar sorting receptor, partial (97%)
Mtr.43471.1.S1_s_at	Mtr.43471.1.S1_s_at	Mtr.43471.1.S1_s_at	invariant	invariant			1346.13	1530.58	1555.43	1576.05	1559.49	1097.4	1270.36	1031.9	958.004	1171.97	1126.75	1330.34	1354.11	Mtr.43471.1.S1_s_at	Mtr.43471.1.S1_s_at	TC95402 /FEA=mRNA /DEF=similar to GB|AAN28872.1|23506025|AY143933 At4g35360/F23E12_80 {Arabidopsis thaliana;} , complete
Mtr.43584.1.S1_at	Mtr.43584.1.S1_at	Mtr.43584.1.S1_at	invariant	invariant			1270.38	1539.67	1141.05	2310.3	1199.77	1365.02	1121.44	1358.29	1649.29	1549.64	1502.58	1473.53	1890.39	Mtr.43584.1.S1_at	Mtr.43584.1.S1_at	TC95650 /FEA=mRNA /DEF=homologue to UP|Q8L5G3 (Q8L5G3) Proline rich protein 3 (Fragment), complete
Mtr.43618.1.S1_at	Mtr.43618.1.S1_at	Mtr.43618.1.S1_at	invariant	invariant			1091.81	1087.19	1090.37	1044.22	1025.07	976.907	1110.58	1293.12	1116.06	773.643	750.052	813.387	1028.85	Mtr.43618.1.S1_at	Mtr.43618.1.S1_at	TC95715 /FEA=mRNA /DEF=similar to UP|Q66KD5 (Q66KD5) Ing3-prov protein, partial (22%)
Mtr.43671.1.S1_at	Mtr.43671.1.S1_at	Mtr.43671.1.S1_at	invariant	invariant			1373.32	803.215	913.718	1636.7	1192.39	1231.58	1311.23	1220.43	1546.47	987.059	976.681	959.633	1216.86	Mtr.43671.1.S1_at	Mtr.43671.1.S1_at	TC95817 /FEA=mRNA /DEF=similar to UP|Q7FGZ2 (Q7FGZ2) ATP-dependent RNA helicase like protein, partial (80%)
Mtr.44083.1.S1_at	Mtr.44083.1.S1_at	Mtr.44083.1.S1_at	invariant	invariant			769.137	1029.12	1458.23	1022.73	1076.79	860.435	1114.94	1138.87	831.462	901.509	946.368	1561.69	1445.31	Mtr.44083.1.S1_at	Mtr.44083.1.S1_at	TC96656 /FEA=mRNA /DEF=similar to UP|SUI1_SALBA (O48650) Protein translation factor SUI1 homolog, complete
Mtr.44101.1.S1_at	Mtr.44101.1.S1_at	Mtr.44101.1.S1_at	invariant	invariant			297.32	250.659	334.127	186.554	280.702	217.286	242.177	214.496	190.501	277.96	244.354	157.64	167.916	Mtr.44101.1.S1_at	Mtr.44101.1.S1_at	TC96697 /FEA=mRNA /DEF=weakly similar to UP|Q7PZ51 (Q7PZ51) ENSANGP00000008882 (Fragment), partial (8%)
Mtr.44206.1.S1_at	Mtr.44206.1.S1_at	Mtr.44206.1.S1_at	failed invariant	failed invariant			657.538	356.8	323.28	235.613	257.693	461.055	338.98	404.605	285.902	342.455	385.417	335.687	328.509	Mtr.44206.1.S1_at	Mtr.44206.1.S1_at	TC96911 /FEA=mRNA /DEF=homologue to UP|AFC2_ARATH (P51567) Protein kinase AFC2 , partial (38%)
Mtr.44408.1.S1_at	Mtr.44408.1.S1_at	Mtr.44408.1.S1_at	invariant	invariant			1194.48	1251.71	1177.75	613.632	849.61	1093.71	1072.94	749.174	942.387	1184.64	1037.95	1626.85	2282.7	Mtr.44408.1.S1_at	Mtr.44408.1.S1_at	TC97307 /FEA=mRNA /DEF=similar to UP|Q9FF57 (Q9FF57) Similarity to lysophosphatidic acid acyltransferase, partial (77%)
Mtr.44739.1.S1_at	Mtr.44739.1.S1_at	Mtr.44739.1.S1_at	invariant	invariant			249.314	394.568	258.11	287.249	323.38	336.47	310.661	343.459	320.553	336.394	381.077	260.768	268.512	Mtr.44739.1.S1_at	Mtr.44739.1.S1_at	TC97979 /FEA=mRNA /DEF=similar to UP|Q6Z9Z3 (Q6Z9Z3) Clathrin-coat assembly protein-like, partial (14%)
Mtr.46466.1.S1_at	Mtr.46466.1.S1_at	Mtr.46466.1.S1_at	invariant	invariant			1767.17	1156.37	1209	1247.26	1312.65	1476.56	1171.12	957.293	927.928	1415.43	1407.57	1215.37	1060.73	Mtr.46466.1.S1_at	Mtr.46466.1.S1_at	1763.m00045 /FEA=mRNA /DEF=AC152421.6 68007 62181 mth2-7h20 weakly similar to TIGR_Ath1|At2g17200-GOpep .1 68409.m01787 ubiquitin protein -related, complete
Mtr.47792.1.S1_at	Mtr.47792.1.S1_at	Mtr.47792.1.S1_at	invariant	invariant			10379	15146.7	12212.2	13043.8	16286.1	12606.1	15074.6	16046.7	17248.8	12699.8	14293.9	14647.8	14414.6	Mtr.47792.1.S1_at	Mtr.47792.1.S1_at	1625.m00064 /FEA=mRNA /DEF=AC137703.33 125987 124227 mth2-11d24
Mtr.48281.1.S1_at	Mtr.48281.1.S1_at	Mtr.48281.1.S1_at	invariant	invariant			736.807	890.245	633.845	653.909	919.198	594.523	598.152	640.304	440.94	572.021	464.322	639.569	600.008	Mtr.48281.1.S1_at	Mtr.48281.1.S1_at	1579.m00047 /FEA=mRNA /DEF=AC124967.15 100650 97307 mth2-13h21 weakly similar to TAIR|gene:2147081-GOpep .1 68412.m02268 expressed protein predicted proteins, Arabidopsis thaliana and
Mtr.48329.1.S1_at	Mtr.48329.1.S1_at	Mtr.48329.1.S1_at	invariant	invariant			6264.76	9156.65	8455.7	5696.99	13707.7	7934.38	9042.59	10892.8	9288.93	6015.17	6015.75	6775.14	6573.39	Mtr.48329.1.S1_at	Mtr.48329.1.S1_at	1575.m00036 /FEA=mRNA /DEF=AC124216.19 41832 42707 mth2-34o22 TIGR_Ath1|At5g10980-GOpep .1 68412.m01181 histone H3 identical to HISTONE H3.2, MINOR, Medicago sativa,
Mtr.48329.1.S1_x_at	Mtr.48329.1.S1_x_at	Mtr.48329.1.S1_x_at	invariant	invariant			5933.92	8954.56	7874.44	6497.83	14286.7	8419.22	9006.34	10238.4	9617.95	6755.42	6762.78	8142.06	8349.3	Mtr.48329.1.S1_x_at	Mtr.48329.1.S1_x_at	1575.m00036 /FEA=mRNA /DEF=AC124216.19 41832 42707 mth2-34o22 TIGR_Ath1|At5g10980-GOpep .1 68412.m01181 histone H3 identical to HISTONE H3.2, MINOR, Medicago sativa,
Mtr.4842.1.S1_at	Mtr.4842.1.S1_at	Mtr.4842.1.S1_at	invariant	invariant			20.3716	20.5146	22.5995	22.6819	21.5237	22.4465	22.164	23.3507	18.6221	25.4707	25.7261	27.5356	24.2829	Mtr.4842.1.S1_at	Mtr.4842.1.S1_at	AL386181 /FEA=mRNA /DEF=similar to GB|AAN28739.1|23505759|AY143800 At2g23090/F21P24.15 {Arabidopsis thaliana;} , partial (23%)
Mtr.48592.1.S1_at	Mtr.48592.1.S1_at	Mtr.48592.1.S1_at	invariant	invariant			805.592	805.341	681.762	992.556	920.275	1027.85	984.684	943.533	1015.12	950.401	1031.75	781.57	792.365	Mtr.48592.1.S1_at	Mtr.48592.1.S1_at	IMGAG|1158.m00016 /FEA=mRNA /DEF=Phospholipid/glycerol acyltransferase AC147007.17.161 72877 78323 mth2-26c3 01/13/05
Mtr.48600.1.S1_at	Mtr.48600.1.S1_at	Mtr.48600.1.S1_at	invariant	invariant			971.815	1287.83	1361.12	697.604	1151.64	1162.81	906.727	813.956	702.051	1186.96	1012.68	719.652	754.027	Mtr.48600.1.S1_at	Mtr.48600.1.S1_at	IMGAG|1158.m00001 /FEA=mRNA /DEF=Protein of unknown function DUF649 AC147007.17.11 168 905 mth2-26c3 01/13/05
Mtr.48829.1.S1_at	Mtr.48829.1.S1_at	Mtr.48829.1.S1_at	marker	marker			3280.37	232.719	242.518	1696.32	123.089	1596.15	1618.26	2060.92	2764.93	9456.96	11855.7	424.814	1110.16	Mtr.48829.1.S1_at	Mtr.48829.1.S1_at	IMGAG|1149.m00007 /FEA=mRNA /DEF=Peptidase aspartic AC146865.11.61 31055 29748 mth2-36m14 01/13/05
Mtr.49292.1.S1_at	Mtr.49292.1.S1_at	Mtr.49292.1.S1_at	invariant	invariant			1607.4	1254.38	982.166	1474.13	1453.1	1330.3	1218.69	1001.34	1342.84	1121.28	984.149	1855.67	2112.78	Mtr.49292.1.S1_at	Mtr.49292.1.S1_at	IMGAG|1024.m00010 /FEA=mRNA /DEF=NOT2/NOT3/NOT5 AC144343.8.101 38689 43723 mth2-12c21 01/13/05
Mtr.49850.1.S1_at	Mtr.49850.1.S1_at	Mtr.49850.1.S1_at	invariant	invariant			2374.84	1776.86	1344.64	1109.36	1344.16	1700.58	1879.01	2047.68	1817.23	1985.07	1709.6	1386.43	1382.29	Mtr.49850.1.S1_at	Mtr.49850.1.S1_at	IMGAG|1195.m00013 /FEA=mRNA /DEF=Adhesion regulating molecule AC148238.4.121 65132 71322 mth2-4a11 01/13/05
Mtr.50315.1.S1_at	Mtr.50315.1.S1_at	Mtr.50315.1.S1_at	invariant	invariant			612.353	582.967	825.526	796.724	429.967	768.204	804.98	517.37	578.488	704.799	833.943	486.593	399.098	Mtr.50315.1.S1_at	Mtr.50315.1.S1_at	IMGAG|1069.m00007 /FEA=mRNA /DEF=ADP-ribosylation factor; ARF/SAR superfamily; Small GTP-binding protein domain; GTP-binding protein SAR1; Ras small GTPase, Rab type; Ras GTPase AC144806.10.61 40790 37645 mth2-34h22 01/13/05
Mtr.50509.1.S1_at	Mtr.50509.1.S1_at	Mtr.50509.1.S1_at	invariant	invariant			812.018	1078.75	866.439	1821.89	1185.81	876.615	1088.59	1097.08	1518.39	740.673	818.206	1045.67	1115.6	Mtr.50509.1.S1_at	Mtr.50509.1.S1_at	IMGAG|966.m00031 /FEA=mRNA /DEF=conserved hypothetical protein protein AC140026.11.311 152687 146812 mth2-36j24 01/13/05
Mtr.50941.1.S1_at	Mtr.50941.1.S1_at	Mtr.50941.1.S1_at	invariant	invariant			14.5482	13.7703	14.8497	16.0194	14.1406	12.304	13.3864	11.623	14.5198	13.0389	11.4967	14.0575	12.643	Mtr.50941.1.S1_at	Mtr.50941.1.S1_at	IMGAG|947.m00018 /FEA=mRNA /DEF=conserved hypothetical protein protein AC138580.19.171 82171 78933 mth2-14e15 01/13/05
Mtr.51186.1.S1_at	Mtr.51186.1.S1_at	Mtr.51186.1.S1_at	invariant	invariant			18396.5	17202.4	22799.3	19484.3	20570.3	21442.3	18361.9	15807.4	14981.1	23977.2	21588.8	17569.5	17831	Mtr.51186.1.S1_at	Mtr.51186.1.S1_at	IMGAG|877.m00018 /FEA=mRNA /DEF=Glyceraldehyde-3-phosphate dehydrogenase, type I; Glyceraldehyde 3-phosphate dehydrogenase-like AC135505.15.181 115855 112952 mth2-24j8 01/13/05
Mtr.51191.1.S1_at	Mtr.51191.1.S1_at	Mtr.51191.1.S1_at	invariant	invariant			1310.81	1154.82	1638.32	1629.08	1742.53	1748.42	1592.52	1442.69	1190.15	1698.31	1564.32	1337	1108.12	Mtr.51191.1.S1_at	Mtr.51191.1.S1_at	IMGAG|776.m00012 /FEA=mRNA /DEF=Succinate dehydrogenase, cytochrome b subunit AC124969.12.121 32974 38213 mth2-15o15 01/13/05
Mtr.51439.1.S1_s_at	Mtr.51439.1.S1_s_at	Mtr.51439.1.S1_s_at	invariant	invariant			1529.32	1028.83	1493.11	1448.48	1391.28	1140.54	1081.46	1568.51	1270.02	1264.27	1184.88	1080.79	913.079	Mtr.51439.1.S1_s_at	Mtr.51439.1.S1_s_at	IMGAG|759.m00006 /FEA=mRNA /DEF=ATP-dependent helicase, DEAD-box; DEAD/DEAH box helicase, N-terminal; Helicase, C-terminal AC123899.15.61 30266 36859 mth2-33n6 01/13/05
Mtr.51666.1.S1_at	Mtr.51666.1.S1_at	Mtr.51666.1.S1_at	invariant	invariant			609.147	651.617	634.476	954.076	785.476	761.923	660.188	722.574	782.286	699.99	609.282	670.831	642.571	Mtr.51666.1.S1_at	Mtr.51666.1.S1_at	IMGAG|993.m00019 /FEA=mRNA /DEF=Homeodomain-like; Heavy metal transport/detoxification protein; Myb, DNA-binding AC140916.17.181 87943 91306 mth2-12b2 01/13/05
Mtr.52114.1.S1_s_at	Mtr.52114.1.S1_s_at	Mtr.52114.1.S1_s_at	invariant	invariant			164.178	237.573	183.876	193.315	237.407	249.48	190.185	170.889	254.232	232.185	260.986	266.276	179.998	Mtr.52114.1.S1_s_at	Mtr.52114.1.S1_s_at	IMGAG|733.m00013 /FEA=mRNA /DEF=hypothetical protein AC121245.16.131 87472 90690 mth2-33g3 01/13/05
Mtr.5310.1.S1_s_at	Mtr.5310.1.S1_s_at	Mtr.5310.1.S1_s_at	failed invariant	failed invariant			235.342	6320.96	3941.14	2846.63	5370.89	29.8323	24.272	36.9469	44.3476	3027.24	2727.64	21537	19736.1	Mtr.5310.1.S1_s_at	Mtr.5310.1.S1_s_at	AW697267 /FEA=mRNA /DEF=similar to UP|Q32904 (Q32904) Light harvesting protein, partial (45%)
Mtr.5480.1.S1_at	Mtr.5480.1.S1_at	Mtr.5480.1.S1_at	invariant	invariant			39.7817	29.8749	30.4428	40.4402	32.4732	26.1878	29.3161	32.8662	30.9419	25.0506	23.0841	34.9199	51.7858	Mtr.5480.1.S1_at	Mtr.5480.1.S1_at	BF632091 /FEA=mRNA /DEF=similar to UP|Q6S4Y1 (Q6S4Y1) DEAD box RNA helicase, partial (14%)
Mtr.5484.1.S1_at	Mtr.5484.1.S1_at	Mtr.5484.1.S1_at	invariant	invariant			344.966	261.507	200.993	379.278	244.466	280.248	200.956	208.249	204.687	274.811	305.473	220.124	222.245	Mtr.5484.1.S1_at	Mtr.5484.1.S1_at	BF632259 /FEA=mRNA /DEF=weakly similar to UP|Q8L745 (Q8L745) AT5g42220/K5J14_2, partial (6%)
Mtr.5990.1.S1_s_at	Mtr.5990.1.S1_s_at	Mtr.5990.1.S1_s_at	marker	marker			430.262	254.697	2602.05	1207.51	1081.03	85.5174	90.0704	42.5337	49.754	309.475	123.166	30195.9	22456.4	Mtr.5990.1.S1_s_at	Mtr.5990.1.S1_s_at	BG455728 /FEA=mRNA /DEF=
Mtr.6312.1.S1_s_at	Mtr.6312.1.S1_s_at	Mtr.6312.1.S1_s_at	invariant	invariant			3481.7	3589.88	2901.4	6935.18	3010.33	2873.06	3303.86	4148.92	5128.73	3002.1	2964.09	4436.32	5931.48	Mtr.6312.1.S1_s_at	Mtr.6312.1.S1_s_at	BQ138621 /FEA=mRNA /DEF=weakly similar to UP|Q945B9 (Q945B9) Growth-on protein GRO11, partial (8%)
Mtr.7102.1.S1_s_at	Mtr.7102.1.S1_s_at	Mtr.7102.1.S1_s_at	invariant	invariant			8345.57	20741.2	9911.5	8301.08	27022.2	18806.5	18886.5	13236.9	14733.4	16959	14378.4	19651.6	17753.6	Mtr.7102.1.S1_s_at	Mtr.7102.1.S1_s_at	CX540478 /FEA=mRNA /DEF=homologue to UP|Q9FT05 (Q9FT05) Cationic peroxidase , partial (26%)
Mtr.7209.1.S1_at	Mtr.7209.1.S1_at	Mtr.7209.1.S1_at	invariant	invariant			975.59	882.073	1181.23	1192.08	1059.67	1208.14	1238.26	1222.26	1403.82	1033.41	1194.9	1190.35	1258.79	Mtr.7209.1.S1_at	Mtr.7209.1.S1_at	TC100370 /FEA=mRNA /DEF=similar to GB|BAD02931.1|38603660|AB119061 GATA-type zinc finger protein {Arabidopsis thaliana;} , partial (22%)
Mtr.7452.1.S1_at	Mtr.7452.1.S1_at	Mtr.7452.1.S1_at	invariant	invariant			1015.02	1364.31	1508.46	800.615	1193.84	1298.72	1381.24	1617.44	1585.07	1072.58	1166.21	1085.03	947.411	Mtr.7452.1.S1_at	Mtr.7452.1.S1_at	TC112357 /FEA=mRNA /DEF=
Mtr.7644.1.S1_s_at	Mtr.7644.1.S1_s_at	Mtr.7644.1.S1_s_at	invariant	invariant			22971.9	7627.6	13901.5	6313.29	8002.64	8113.46	6402.87	6489.3	4159.86	10203.3	9366.46	5990.51	5840.35	Mtr.7644.1.S1_s_at	Mtr.7644.1.S1_s_at	AJ845437 /FEA=mRNA /DEF=homologue to PIR|S21313|S21313 ADP,ATP carrier protein - Arabidopsis thaliana (fragment) {Arabidopsis thaliana;} , partial (27%)
Mtr.825.1.S1_s_at	Mtr.825.1.S1_s_at	Mtr.825.1.S1_s_at	invariant	invariant			610.633	757.791	740.186	766.303	544.396	722.227	602.33	599.224	734.026	607.24	583.68	945.564	954.055	Mtr.825.1.S1_s_at	Mtr.825.1.S1_s_at	1487.m00040 /FEA=mRNA /DEF=AC151522.2 58681 52831 mte1-61m1 weakly similar to UP|Q6ZH58 (Q6ZH58) Pentatricopeptide (PPR) repeat-containing protein-like
Mtr.8432.1.S1_at	Mtr.8432.1.S1_at	Mtr.8432.1.S1_at	invariant	invariant			8419.84	7640.38	9082.36	10527.1	7947.18	6822.55	6923.49	6659.07	7657.91	7357.62	7623.59	10202.5	11143	Mtr.8432.1.S1_at	Mtr.8432.1.S1_at	TC100159 /FEA=mRNA /DEF=UP|Q70XK1 (Q70XK1) ADP-ribosylation factor 1-like protein, complete
Mtr.8458.1.S1_at	Mtr.8458.1.S1_at	Mtr.8458.1.S1_at	marker	marker			54.5804	15.7243	16.6898	112.616	45480.8	13.3666	13.6169	15.2083	41.1245	11.6454	13.7505	14.1996	15.2034	Mtr.8458.1.S1_at	Mtr.8458.1.S1_at	TC100250 /FEA=mRNA /DEF=similar to UP|LEGJ_PEA (P05692) Legumin J precursor [Contains: Legumin J alpha chain (Legumin J acidic chain); Legumin J beta chain (Legumin J basic chain)], partial (74%)
Mtr.8458.1.S1_x_at	Mtr.8458.1.S1_x_at	Mtr.8458.1.S1_x_at	marker	marker			56.2114	13.8016	13.9242	117.539	41664.6	14.8758	16.6704	14.2729	36.4201	16.2081	16.5001	14.4373	14.3363	Mtr.8458.1.S1_x_at	Mtr.8458.1.S1_x_at	TC100250 /FEA=mRNA /DEF=similar to UP|LEGJ_PEA (P05692) Legumin J precursor [Contains: Legumin J alpha chain (Legumin J acidic chain); Legumin J beta chain (Legumin J basic chain)], partial (74%)
Mtr.8558.1.S1_at	Mtr.8558.1.S1_at	Mtr.8558.1.S1_at	marker	marker			354.056	31.1599	46.7405	1155.18	669.251	142.893	212.537	231.277	251.649	2579.25	4122.29	166.067	60.2034	Mtr.8558.1.S1_at	Mtr.8558.1.S1_at	TC100617 /FEA=mRNA /DEF=similar to UP|Q05929 (Q05929) EDGP precursor (Fragment), partial (20%)
Mtr.8610.1.S1_at	Mtr.8610.1.S1_at	Mtr.8610.1.S1_at	invariant	invariant			3758	3061.16	4697.75	3765.99	4445.43	3392.68	5022.59	3167.78	3544.87	2827.4	3151.3	3982.71	3874.29	Mtr.8610.1.S1_at	Mtr.8610.1.S1_at	TC100796 /FEA=mRNA /DEF=
Mtr.8678.1.S1_at	Mtr.8678.1.S1_at	Mtr.8678.1.S1_at	marker	marker			113.209	4654.16	108.256	736.581	73.5163	6742.58	4994.48	6747.12	6459.47	5602.09	7084.48	12677.6	16746.9	Mtr.8678.1.S1_at	Mtr.8678.1.S1_at	TC100985 /FEA=mRNA /DEF=
Mtr.8712.1.S1_at	Mtr.8712.1.S1_at	Mtr.8712.1.S1_at	invariant	invariant			3433.11	4232.41	2341.95	7086.23	3681.15	3863.93	3799.25	4707.52	6122.41	4169.59	4327.91	4858.07	6175.7	Mtr.8712.1.S1_at	Mtr.8712.1.S1_at	TC101140 /FEA=mRNA /DEF=similar to UP|Q9LPI5 (Q9LPI5) F6N18.17, partial (64%)
Mtr.8741.1.S1_at	Mtr.8741.1.S1_at	Mtr.8741.1.S1_at	invariant	invariant			4596.5	4873.45	4832.1	8724.73	5716.97	4138.38	5211.79	6045.08	6609.62	3618.39	3648.99	5099.66	6609.72	Mtr.8741.1.S1_at	Mtr.8741.1.S1_at	TC101218 /FEA=mRNA /DEF=similar to UP|SM12_ARATH (Q9FL96) Probable 26 proteasome complex subunit sem1-2, partial (92%)
Mtr.8823.1.S1_at	Mtr.8823.1.S1_at	Mtr.8823.1.S1_at	invariant	invariant			2586.46	3545.68	3367.78	2694.58	3243.47	3740.46	3041.66	2392.19	2313.93	3737.23	3302.75	3055.75	2646.96	Mtr.8823.1.S1_at	Mtr.8823.1.S1_at	TC101493 /FEA=mRNA /DEF=
Mtr.9061.1.S1_at	Mtr.9061.1.S1_at	Mtr.9061.1.S1_at	invariant	invariant			835.997	474.086	983.674	2042.27	860.259	373.494	458.915	464.384	555.704	400.476	568.896	1227.74	1411.39	Mtr.9061.1.S1_at	Mtr.9061.1.S1_at	TC102271 /FEA=mRNA /DEF=similar to UP|Q945N6 (Q945N6) AT5g10490/F12B17_160, partial (46%)
Mtr.9124.1.S1_at	Mtr.9124.1.S1_at	Mtr.9124.1.S1_at	invariant	invariant			1194.71	1964.2	1799.46	1087.55	1865.36	1470.74	1641.07	1092.38	912.254	1319.8	1310.63	1983.11	1675.46	Mtr.9124.1.S1_at	Mtr.9124.1.S1_at	TC102470 /FEA=mRNA /DEF=similar to UP|Q8GUB2 (Q8GUB2) Vacuolar ATPase subunit e-like , partial (94%)
Mtr.9247.1.S1_at	Mtr.9247.1.S1_at	Mtr.9247.1.S1_at	invariant	invariant			1620.91	1077.67	1262.44	1343.69	1021.3	1120.44	1090.45	1293.18	1284.6	1208.31	1330.82	1052.34	1092.62	Mtr.9247.1.S1_at	Mtr.9247.1.S1_at	TC102810 /FEA=mRNA /DEF=similar to UP|Q6NMM1 (Q6NMM1) At3g03180, complete
Mtr.9257.1.S1_at	Mtr.9257.1.S1_at	Mtr.9257.1.S1_at	failed invariant	failed invariant			373.686	159.788	192.282	57.1997	153.074	70.5085	69.7777	85.2252	78.6021	138.67	136.348	256.28	188.8	Mtr.9257.1.S1_at	Mtr.9257.1.S1_at	TC102829 /FEA=mRNA /DEF=similar to UP|Q75T80 (Q75T80) Starch synthase I precursor , partial (21%)
Mtr.9541.1.S1_at	Mtr.9541.1.S1_at	Mtr.9541.1.S1_at	invariant	invariant			811.305	941.443	754.897	651.785	919.293	834.212	781.88	872.515	1092.34	728.885	724.483	767.256	979.202	Mtr.9541.1.S1_at	Mtr.9541.1.S1_at	TC103657 /FEA=mRNA /DEF=similar to UP|Q9LDK9 (Q9LDK9) Beta-adaptin-like protein A, partial (33%)
Mtr.9547.1.S1_at	Mtr.9547.1.S1_at	Mtr.9547.1.S1_at	failed invariant	failed invariant			352.086	216.109	156.542	56.7646	135.357	169.111	87.2501	139.95	89.0219	192.52	173.507	163.94	99.0088	Mtr.9547.1.S1_at	Mtr.9547.1.S1_at	TC103675 /FEA=mRNA /DEF=
Mtr.9865.1.S1_s_at	Mtr.9865.1.S1_s_at	Mtr.9865.1.S1_s_at	invariant	invariant			1627.89	2051.96	2031.57	2655.03	2068.7	2062.57	2644.05	2347.74	2967.69	1877.09	2640.76	2729.15	2797.22	Mtr.9865.1.S1_s_at	Mtr.9865.1.S1_s_at	TC104664 /FEA=mRNA /DEF=similar to GB|AAN13491.1|23170948|AE003688 CG6584-PE {Drosophila melanogaster;} , partial (7%)
Mtr.9914.1.S1_at	Mtr.9914.1.S1_at	Mtr.9914.1.S1_at	invariant	invariant			460.597	734.789	514.446	546.947	465.241	653.75	506.836	597.142	537.551	604.899	669.91	465.823	438.87	Mtr.9914.1.S1_at	Mtr.9914.1.S1_at	TC104851 /FEA=mRNA /DEF=similar to UP|PBS1_ARATH (Q9FE20) Serine/threonine-protein kinase PBS1 (AvrPphB susceptible protein 1) , partial (65%)
MtTC100045_at	MtTC100045	MtTC100045.1	CRP1530	CRPSF016	0	NCR268	15.0888	18.1595	17.0879	18.4735	20.5764	19.304	20.3074	16.8531	1077.62	19.0339	15.0312	16.5451	18.9867	MtTC100045_at	MtTC100045_at	CRP1530 GSV03:TC76204 GVN(1), GVSN(1)
MtTC100071_s_at	MtTC100071	MtTC100071.1	CRP1440	CRPSF016	0	NCR132	12.1678	13.1597	13.5165	13.9192	14.5426	14.8821	13.3024	11.7944	2695.65	12.0713	12.3372	14.0272	14.5797	MtTC100071_s_at	MtTC100071_s_at	CRP1440 GSV03:BE998272 MtSN4(1), GVSN(1)
MtTC100208_x_at	MtTC100208	MtTC100208.1	CRP1530	CRPSF016	0		12.1541	14.8145	16.1153	13.3145	16.1766	15.6672	16.7365	17.3861	1338.77	14.0563	13.1556	16.1784	12.9428	MtTC100208_x_at	MtTC100208_x_at	CRP1530 MtgAC144929_243001 MtgCR329660 2 introns (96, 1646) MtBB(18), GVN(6), MtBA(5), Drought(4), MHAM(3), DSIL(3), GPOD(3), Developing_root(2), HOGA(2), Developing_leaf(2), Nodulated_root(2), KV2(2), MTPOSE(2), Developing_stem(2), Phoma-infected(2), GESD(2), MHRP-(2), Elicited_cell_culture(2), Insect_herbivory(1), BNIR(1), Developing_flower(1), Phosphate_starved_leaf(1), GVSN(1), KV1(1), Germin…
MtTC100264_at	MtTC100264	MtTC100264.1	CRP0010	CRPSF101	0		212.69	1408.83	40.5168	94.0487	160.009	2767.96	1932.36	985.587	2532.27	3164.86	5721.47	8641.17	6566.22	MtTC100264_at	MtTC100264_at	CRP0010 Irradiated(6), Drought(4), Developing_leaf(4), Virus-Infected_Leaves(1), MTAMP(1), Phosphate_starved_leaf(1) NOTE: contig was chimeric, fusing long sigpep to the front
MtTC100321_s_at	MtTC100321	MtTC100321.1	CRP1510	CRPSF115	0		14.548	16.9227	17.7902	16.3923	19.2773	16.9077	22.0684	18.3364	19474.4	77.0938	459.193	22.9352	211.291	MtTC100321_s_at	MtTC100321_s_at	CRP1510 MtgCG934762 MtgCG937309 GSV03:AW980603 GSV03:AW980926 GSV03:TC59435 91 bp intron GVN(36), MtSTW(12), GVSN(10), Leguminosins(4), MtSN4(4), 6KUG(2) NOTE: TC chimeric
MtTC100325_at	MtTC100325	MtTC100325.1	CRP1130	CRPSF014	1	NCR123	15.0509	13.8837	16.4716	17.2209	17.7907	17.3701	22.9612	15.7992	11616.3	18.3869	14.736	16.6173	23.4092	MtTC100325_at	MtTC100325_at	CRP1130 MtgCG934762 MtgCG937309 likely pseudogene no intron Leguminosins(4), MtSN4(3), 6KUG(2), GVN(2), MtSTW(1), GVSN(1) NOTE: either a frame shift within the first 16 bp or is a pseudogene
MtTC100329_x_at	MtTC100329	MtTC100329.1	CRP1150	CRPSF015	0	NCR125	14.8815	15.7222	14.9168	19.9828	15.7021	16.4167	16.2795	13.4138	1673.59	14.0988	13.9951	16.8126	14.8064	MtTC100329_x_at	MtTC100329_x_at	CRP1150 GSV03:BE997399 MtSN4(5), GVSN(1) NOTE: possible immature unspliced mRNA
MtTC100335_s_at	MtTC100335	MtTC100335.1	CRP1310	CRPSF114	0	NCR259	10.5331	15.4972	13.3094	15.9143	13.4495	11.9815	13.3988	12.1763	3074.99	11.0256	12.2727	14.0951	15.3607	MtTC100335_s_at	MtTC100335_s_at	CRP1310 MtgAC149807_102001 MtTC100374 2 introns (89, 812) GVN(5), GVSN(4), Leguminosins(4), 6KUG(1) NOTE: TC100341 is a splice variant
MtTC100341_x_at	MtTC100341	MtTC100341.1	CRP1310	CRPSF114	0		12.0255	13.5191	12.6366	14.5726	12.3049	12.8485	14.0638	15.0921	1406.45	13.8824	12.4067	16.6254	11.3765	MtTC100341_x_at	MtTC100341_x_at	CRP1310 MtgAC149807_102001 MtTC100342 89 bp intron Leguminosins(3), GVN(1) NOTE: MtTC100341 is probably chimeric
MtTC100351_at	MtTC100351	MtTC100351.1	CRP1310	CRPSF114	0	NCR260	13.4263	11.7141	13.5718	12.3658	14.253	12.2586	15.3902	14.9511	2178.36	13.2101	13.2807	13.4163	13.337	MtTC100351_at	MtTC100351_at	CRP1310 6KUG(5), GVN(4), GVSN(2), Developing_flower(1), Leguminosins(1)
MtTC100579_s_at	MtTC100579	MtTC100579.1	CRP1240	CRPSF106	0		40.202	24.6856	19.0037	32.9874	53.2379	28764.4	33368.3	2158.18	14752.6	14381.6	11974	4901.91	883.755	MtTC100579_s_at	MtTC100579_s_at	CRP1240 MtgCR501011 MtgCR940311_69522 GSV03:TC68206 128 bp intron MtBC(36), MTAMP(11), GVN(9), MTGIM(3), rootphos-(2), MtBB(2), MHRP-(2), Leguminosins(2), MtSCF(1), MtBA(1), GVSN(1), DSIR(1) NOTE: splice variant of AW587092
MtTC100580_x_at	MtTC100580	MtTC100580.1	CRP1440	CRPSF016	0	NCR146	12.9513	14.6821	13.1383	12.985	14.2823	13.0317	12.769	12.4691	584.523	12.3351	11.0005	16.5125	12.3923	MtTC100580_x_at	MtTC100580_x_at	CRP1440 MtgAC144725_6883 221 bp intron GVN(1) NOTE: chimeric fusion to MtN4; Took first 6 bp from genomic sequence. Chimerism confirmed by genomic sequence!
MtTC100607_at	MtTC100607	MtTC100607.1	CRP1430	CRPSF016	0	NCR094	12.4251	14.0685	16.9611	15.8329	14.9506	15.0321	15.5122	12.7126	4386	15.9884	13.7169	19.3604	17.3747	MtTC100607_at	MtTC100607_at	CRP1430 MtgCT963114_128520 MtgCR499268 GSV03:AW685269 GSV03:TC59759 105 bp intron GVN(7), GVSN(5), MtBB(4), Medicago_truncatula_R108Mt(1)
MtTC100789_at	MtTC100789	MtTC100789.1	CRP0010	CRPSF101	0		13.5229	15.9892	17.1129	18.4318	20.7267	20.446	31.9052	16.4	768.911	21.1749	24.908	17.6931	16.8302	MtTC100789_at	MtTC100789_at	CRP0010 MtBB(19), Leguminosins(6), MtSTW(5), MtSN4(3), KVKC(1), GVN(1), GVSN(1), 6KUG(1), MTUS(1)
MtTC100806_at	MtTC100806	MtTC100806.1	CRP1530	CRPSF016	0	NCR161	19.6993	21.2939	17.3262	25.7911	21.0971	22.0487	28.0386	18.4723	215.614	22.9865	22.0659	23.6075	18.4719	MtTC100806_at	MtTC100806_at	CRP1530 Leguminosins(4), GVN(3), GVSN(2), MTUS(1)
MtTC100865_at	MtTC100865	MtTC100865.1	CRP1420	CRPSF016	0	NCR113	17.0215	19.613	19.0591	20.9238	22.5354	26.2099	31.9315	24.5268	6871.55	42.4501	44.1127	23.7552	25.6881	MtTC100865_at	MtTC100865_at	CRP1420 GSV03:BE997932 GSV03:TC68938 GVN(13), Leguminosins(9), GVSN(6), Medicago_truncatula_R108Mt(2), MtSN4(2), 6KUG(1), MTUS(1)
MtTC100893_x_at	MtTC100893	MtTC100893.1	CRP1520	CRPSF102	0	NCR184	10.9291	12.9167	12.4464	14.828	14.6136	12.0997	13.4451	12.0911	611.405	10.4519	11.8963	12.8856	11.1963	MtTC100893_x_at	MtTC100893_x_at	CRP1520 Leguminosins(7), GVN(2), GVSN(1), 6KUG(1), MTUS(1)
MtTC100894_at	MtTC100894	MtTC100894.1	CRP1520	CRPSF102	0	NCR032	10.6152	13.6541	12.757	12.1829	14.2974	10.8836	11.5107	10.8407	210.801	9.47613	10.1246	12.718	11.3756	MtTC100894_at	MtTC100894_at	CRP1520 GVN(5), Leguminosins(4), 6KUG(1), MTUS(1) NOTE: took some 5' sequence from CCGB
MtTC100895_x_at	MtTC100895	MtTC100895.1	CRP1520	CRPSF102	0	NCR183	10.5875	14.4872	13.4401	13.1083	14.7688	13.1128	14.4431	12.6191	324.354	11.3544	13.7948	14.6286	14.1403	MtTC100895_x_at	MtTC100895_x_at	CRP1520 Leguminosins(5), GVN(3), Nodulated_root(1), MTUS(1)
MtTC101060_x_at	MtTC101060	MtTC101060.1	CRP0110	CRPSF002	0		25.5519	21.9052	22.0357	26.0457	25.5892	26.0642	5435.54	20.1414	32.626	26.8292	26.9388	24.5267	20.4147	MtTC101060_x_at	MtTC101060_x_at	CRP0110 MtgCR513476 g.t. 213 bp intron MTGIM(18), MtBC(7), MTAMP(1)
MtTC101084_at	MtTC101084	MtTC101084.1	CRP1490	CRPSF016	0	NCR096	12.1907	14.1281	15.2112	15.5229	15.8518	14.8518	15.0461	13.297	6993.98	12.8156	12.8959	14.6323	16.5662	MtTC101084_at	MtTC101084_at	CRP1490 MtgAC147774_103698 MtAJ388801 MtTC101085 IMGA|AC147774_21.1 111 bp intron GVN(9), Leguminosins(3), GVSN(5), Nodulated_root(1), MtSN4(2), MTUS(1), 6KUG(1), Medicago_truncatula_R108Mt(1) NOTE: MtTC101085 is an immature unspliced mRNA variant
MtTC101086_x_at	MtTC101086	MtTC101086.1	CRP1490	CRPSF016	0	NCR165	11.1471	13.1359	11.7781	13.0697	15.1092	16.5027	13.3731	12.616	268.919	13.1451	11.5882	13.9039	12.0778	MtTC101086_x_at	MtTC101086_x_at	CRP1490 MtgAC138527_54532 108 bp intron GVN(1), GVSN(1) NOTE: immature unspliced mRNA, confirmed by genomic sequence
MtTC101177_s_at	MtTC101177	MtTC101177.1	CRP1440	CRPSF016	0	NCR100	10.968	13.6354	13.0826	14.3808	15.0441	12.6416	12.7145	11.8391	2730.98	12.8564	11.7452	15.0261	13.5485	MtTC101177_s_at	MtTC101177_s_at	CRP1440 MtgCU302328_13001 MtTC101178 GSV03:AW980785 GSV03:TC61832 113 bp intron Leguminosins(11), GVN(7), GVSN(2), MtSN4(2)
MtTC101238_s_at	MtTC101238	MtTC101238.1	CRP1200	CRPSF014	0	NCR103	14.4717	13.4295	14.4916	15.1486	13.3031	14.2979	15.9455	12.6695	3168.57	14.453	13.0381	12.0292	13.0296	MtTC101238_s_at	MtTC101238_s_at	CRP1200 MtgAC149572_119175 MtgCT030243_5950 MtTC101239 84 bp intron GVN(7), GVSN(5), 6KUG(5), MTUS(2), kiloclone(1) NOTE: TC101239 and MNC5074912 are unspliced mRNAs in high abundance GVN(10), GVSN(5), MTUS(2), KVKC(1)
MtTC101451_at	MtTC101451	MtTC101451.1	CRP0030	CRPSF002	0		19.0795	20.853	22.7121	26.2535	23.0696	39.2726	37.7259	18.2238	1111.99	41.993	43.8036	28.8489	23.0312	MtTC101451_at	MtTC101451_at	CRP0030 6KUG(2), GVN(1)
MtTC101615_x_at	MtTC101615	MtTC101615.1	CRP1530	CRPSF016	0	NCR222	15.1501	14.3315	15.7943	16.2062	17.3362	17.4973	20.6192	16.1354	4029.54	17.8001	16.5067	16.7529	16.1304	MtTC101615_x_at	MtTC101615_x_at	CRP1530 GSV03:TC71329 Leguminosins(7), GVN(5), 6KUG(1), MTUS(1), MtSN4(1)
MtTC101692_at	MtTC101692	MtTC101692.1	CRP1250	CRPSF015	0	NCR153	13.1264	17.1732	14.9186	15.1903	16.7989	14.8433	16.0656	14.4403	3433.05	14.867	15.7559	15.683	13.7919	MtTC101692_at	MtTC101692_at	CRP1250 GSV03:TC65828 Leguminosins(6), 6KUG(5), GVN(2), MTUS(1) NOTE: used CCGB sequence
MtTC101763_x_at	MtTC101763	MtTC101763.1	CRP1230	CRPSF110	0	NCR159	9.53101	12.2891	12.1895	13.4712	15.6598	12.2797	14.3295	10.7081	2094.26	10.0158	11.802	12.979	13.8075	MtTC101763_x_at	MtTC101763_x_at	CRP1230 MtgAC150703_91001 GSV03:TC63669 103 bp intron Leguminosins(6), GVN(4)
MtTC101764_s_at	MtTC101764	MtTC101764.1	CRP1230	CRPSF110	0	NCR172	10.092	13.7013	11.6077	15.1969	12.2462	13.8896	12.6278	11.4857	5253.09	11.048	11.7016	13.0156	11.7884	MtTC101764_s_at	MtTC101764_s_at	CRP1230 MtgAC150703_135001 MtBE999699 GSV03:BE999699 GSV03:BG582812 103 bp intron MtSTW(2), GVN(1), GVSN(1) NOTE: BE999699 differs in its first 4 bp
MtTC101768_s_at	MtTC101768	MtTC101768.1	CRP1140	CRPSF014	0	NCR131	12.0933	15.5659	14.0288	18.3095	19.7335	15.2227	15.3972	12.9167	1657.23	13.809	13.2413	15.3688	12.7289	MtTC101768_s_at	MtTC101768_s_at	CRP1140 GSV03:TC73446 GVN(3), Leguminosins(2), 6KUG(1), MTUS(1)
MtTC101781_at	MtTC101781	MtTC101781.1	CRP1140	CRPSF014	0	NCR135	10.856	11.9896	11.4856	14.7531	13.7973	12.2987	11.1074	12.6676	6681.89	10.9766	9.11946	12.3245	14.3195	MtTC101781_at	MtTC101781_at	CRP1140 MtgCR303364 MtgCR334742 GSV03:TC61549 100 bp intron GVN(10), MTUS(1), Leguminosins(1), MtSN4(1)
MtTC101991_at	MtTC101991	MtTC101991.1	CRP1450	CRPSF016	0	NCR003	12.1003	15.0127	13.4634	12.1213	13.2881	14.6847	15.8003	15.2564	3105.54	13.7407	14.3938	16.9195	15.8993	MtTC101991_at	MtTC101991_at	CRP1450 GVN(9), GVSN(2) NOTE: took first 3 bp from splice variant MNC5025212
MtTC102006_at	MtTC102006	MtTC102006.1	CRP0310	CRPSF004	0		22.849	22.3303	24.2294	21.1788	19777.4	23.7515	26.9812	19.7303	29.6457	25.6049	24.0288	25.5894	25.3146	MtTC102006_at	MtTC102006_at	CRP0310 MtgAC147407_32138 IMGA|AC147407_8.1 316 bp intron 6KUG(4), GESD(4), MTPOSE(2), Leguminosins(1)
MtTC102038_at	MtTC102038	MtTC102038.1	CRP1450	CRPSF016	0	NCR013	13.0769	14.9117	17.1817	19.0214	21.8647	16.3506	15.5332	13.1557	1520.9	14.5714	14.5863	16.3786	15.6088	MtTC102038_at	MtTC102038_at	CRP1450 GSV03:TC64452 Leguminosins(4), GVN(3), 6KUG(2), MTUS(2) NOTE: corrected using CCGB sequence
MtTC102054_at	MtTC102054	MtTC102054.1	CRP1240	CRPSF106	0	NCR309	15.7221	13.7037	16.1932	13.5582	15.4716	12.7893	15.7563	12.3346	1219.01	14.937	16.1748	13.9866	10.2975	MtTC102054_at	MtTC102054_at	CRP1240 MtgAC149473_110988 MtgCR313043 MtgCR333608 95 bp intron 6KUG(5), Leguminosins(4), GVN(2)
MtTC102093_at	MtTC102093	MtTC102093.1	CRP1510	CRPSF115	0	NCR010	17.2489	15.8036	18.0557	23.8435	16.9809	19.3008	27.1962	14.8959	1947.55	20.565	26.9043	22.4934	23.1223	MtTC102093_at	MtTC102093_at	CRP1510 MtgAC144515_26614 GSV03:TC64737 IMGA|AC144515_9.1 111 bp intron MtSN4(4), Leguminosins(3), GVN(2), GVSN(1), MTUS(1)
MtTC102094_x_at	MtTC102094	MtTC102094.1	CRP1530	CRPSF016	0	NCR203	12.1456	14.8161	15.4628	13.6778	19.2616	13.9566	14.0012	14.2024	360.584	12.8355	11.8087	17.2297	14.4322	MtTC102094_x_at	MtTC102094_x_at	CRP1530 GSV03:TC72083 GVN(2), MTUS(2), GVSN(1), 6KUG(1), Leguminosins(1)
MtTC102095_x_at	MtTC102095	MtTC102095.1	CRP1530	CRPSF016	0	NCR206	9.85116	12.4674	11.2276	14.1759	13.4253	11.4869	11.3899	10.8653	1933.23	10.2488	10.0209	12.0974	10.2473	MtTC102095_x_at	MtTC102095_x_at	CRP1530 MtgAC144930_78071 GSV03:AJ388873 GSV03:TC63989 84 bp intron GVN(2), Medicago_truncatula_R108Mt(1)
MtTC102115_x_at	MtTC102115	MtTC102115.1	CRP1220	CRPSF014	0	NCR072	11.7398	12.8289	11.5046	14.9277	14.4006	12.3918	12.2152	10.5012	3244.85	11.5054	11.5472	12.1363	13.1694	MtTC102115_x_at	MtTC102115_x_at	CRP1220 GSV03:TC72002 GVN(4), Leguminosins(3), GVSN(1), MTUS(1), MtSN4(1)
MtTC102163_at	MtTC102163	MtTC102163.1	CRP0010	CRPSF101	0		17.5752	18.6706	49.0375	34.5871	688.845	39.2446	50.7528	17.4718	1814.71	26.7714	25.462	131.843	211.191	MtTC102163_at	MtTC102163_at	CRP0010 MtBB(9), 6KUG(1)
MtTC102184_at	MtTC102184	MtTC102184.1	CRP1520	CRPSF102	0	NCR038	12.8191	13.4578	14.7395	20.5074	12.6813	14.3994	16.9321	13.854	667.628	15.2433	16.2179	15.1835	14.3341	MtTC102184_at	MtTC102184_at	CRP1520 Leguminosins(6), GVN(2), MTUS(1), 6KUG(1)
MtTC102310_at	MtTC102310	MtTC102310.1	CRP1520	CRPSF102	0	NCR052	10.7105	12.4536	11.3633	12.3526	16.6362	12.5499	10.6371	11.4667	604.447	12.2905	11.4494	12.3327	10.51	MtTC102310_at	MtTC102310_at	CRP1520 MtgCU302335_106821 Leguminosins(6), GVN(2), MTUS(1)
MtTC102447_at	MtTC102447	MtTC102447.1	CRP0310	CRPSF004	0		11.6908	17.9436	13.7988	13.4683	17348.6	13.1192	13.4686	13.8738	18.3198	14.0998	12.3826	15.4061	11.6037	MtTC102447_at	MtTC102447_at	CRP0310 GESD(5), Leguminosins(2), MTUS(1)
MtTC102542_at	MtTC102542	MtTC102542.1	CRP1130	CRPSF014	0	NCR212;NCR213	16.4566	17.297	17.7209	16.2652	21.4952	19.5444	19.5956	16.6464	1710.31	15.7297	14.2071	13.3579	15.7997	MtTC102542_at	MtTC102542_at	CRP1130 GSV03:TC67759 Leguminosins(4), GVN(2), MTUS(1), MtSN4(1)
MtTC102581_at	MtTC102581	MtTC102581.1	CRP1210	CRPSF014	0	NCR243	14.3633	13.8202	14.3389	13.7412	13.0482	13.9473	16.6441	13.1287	3285.54	15.4382	12.3623	15.6495	16.1372	MtTC102581_at	MtTC102581_at	CRP1210 GSV03:TC72304 GVN(4), MtSN4(2), MTUS(1), Leguminosins(1)
MtTC102640_at	MtTC102640	MtTC102640.1	CRP1520	CRPSF102	0	NCR137	19.3812	16.6469	19.0528	19.8578	20.2194	19.3611	19.7785	16.6864	2884.48	20.4159	22.46	18.7047	18.6931	MtTC102640_at	MtTC102640_at	CRP1520 GSV03:TC65630 Leguminosins(6), GVN(2)
MtTC102647_at	MtTC102647	MtTC102647.1	CRP1410	CRPSF016	0	NCR194	9.41111	12.8249	11.4354	15.417	12.7398	10.4991	10.3868	10.4205	1937.73	10.4053	9.44611	12.7622	12.6797	MtTC102647_at	MtTC102647_at	CRP1410 GVN(4), GVSN(2), MTUS(1), MtSN4(1)
MtTC102655_x_at	MtTC102655	MtTC102655.1	CRP1530	CRPSF016	0	NCR264	12.5993	14.5226	14.5447	13.5225	14.961	14.1718	12.906	12.5774	1783.25	11.9032	11.4476	14.9698	12.8273	MtTC102655_x_at	MtTC102655_x_at	CRP1530 MtgCR301984 GSV03:TC67266 90 bp intron Leguminosins(6), GVN(2)
MtTC102778_at	MtTC102778	MtTC102778.1	CRP1190	CRPSF014	0	NCR022	13.9651	15.9289	15.3208	18.6163	14.472	16.2597	17.4536	14.8462	3139.93	14.5182	14.2167	13.5333	16.8664	MtTC102778_at	MtTC102778_at	CRP1190 GSV03:TC72418 GVN(4), Leguminosins(3)
MtTC102828_at	MtTC102828	MtTC102828.1	CRP1400	CRPSF016	0	NCR015	19.6589	25.1995	20.7814	26.4614	22.5331	26.1754	27.6676	20.6327	145.27	27.281	24.4077	28.2791	23.8434	MtTC102828_at	MtTC102828_at	CRP1400 Leguminosins(5), GVN(2) NOTE: possible immature unspliced mRNA
MtTC102850_at	MtTC102850	MtTC102850.1	CRP0110	CRPSF002	0		17.7421	18.3986	21.1892	22.9174	23.8837	22.1456	26.4055	19.0371	708.967	23.4776	22.7412	20.6722	18.1154	MtTC102850_at	MtTC102850_at	CRP0110 MtgCT963132_13219 111 bp intron 6KUG(3), GVN(2), MTUS(2)
MtTC102862_at	MtTC102862	MtTC102862.1	CRP1140	CRPSF014	0	NCR221	10.6479	12.6327	12.0641	11.3663	12.6995	13.4704	12.5279	11.4727	1629.92	10.8915	10.9185	10.7223	10.1026	MtTC102862_at	MtTC102862_at	CRP1140 MtgAC124965_49789 MtgCT030211_18942 IMGA|AC124965_11.2 105 bp intron Leguminosins(4), GVN(2), MTUS(1)
MtTC102913_at	MtTC102913	MtTC102913.1	CRP1520	CRPSF102	0	NCR155	13.6738	17.071	16.3319	18.4335	18.9255	16.0611	16.7084	14.6929	1610.42	17.2124	16.1009	15.1992	15.6522	MtTC102913_at	MtTC102913_at	CRP1520 MtgCT963093_44888 no intron GVN(5), MTUS(2) NOTE: corrected first base from genomic sequence
MtTC102956_at	MtTC102956	MtTC102956.1	CRP0310	CRPSF004	0		15.3819	14.782	17.3448	19.4319	4843.61	18.1911	24.0248	18.3719	26.5994	19.4217	19.81	19.258	14.8055	MtTC102956_at	MtTC102956_at	CRP0310 GESD(4), MTUS(1), Leguminosins(1)
MtTC103031_at	MtTC103031	MtTC103031.1	CRP1190	CRPSF014	0	NCR288	10.9254	12.7983	14.2791	13.306	11.6662	12.3122	12.9503	10.4639	812.168	10.5091	11.3143	11.8161	11.411	MtTC103031_at	MtTC103031_at	CRP1190 GSV03:TC73218 Leguminosins(3), GVN(2), GVSN(1)
MtTC103042_s_at	MtTC103042	MtTC103042.1	CRP1490	CRPSF016	0	NCR101	16.4999	15.4993	14.5504	14.6506	14.8511	16.5253	18.016	14.5827	725.47	16.775	15.9672	16.736	14.2686	MtTC103042_s_at	MtTC103042_s_at	CRP1490 MtgCT030192_2286 111 bp intron GVSN(2), Nodulated_root(2), GVN(1), MTUS(1) NOTE: TC represents an immature unspliced mRNA variant
MtTC103142_at	MtTC103142	MtTC103142.1	CRP0310	CRPSF004	0		22.6789	20.8891	24.5473	24.6742	18006.8	23.8162	26.9368	18.7444	27.2191	25.1192	17.427	22.8168	20.2556	MtTC103142_at	MtTC103142_at	CRP0310 GESD(3), Leguminosins(2), MTUS(1)
MtTC103155_at	MtTC103155	MtTC103155.1	CRP1310	CRPSF114	0	NCR198	9.53468	14.0781	12.3729	14.1691	13.0059	11.5107	10.6577	12.1183	2974.63	11.3022	10.5306	12.2299	10.4114	MtTC103155_at	MtTC103155_at	CRP1310 Leguminosins(3), GVN(2), MTUS(1) NOTE: used CCGB sequence
MtTC103159_at	MtTC103159	MtTC103159.1	CRP1230	CRPSF110	0	NCR256	13.6205	13.2845	12.8147	16.8304	16.5381	13.5824	12.3636	13.8217	2189.67	12.2123	13.102	14.6143	12.8945	MtTC103159_at	MtTC103159_at	CRP1230 GSV03:TC62721 GVN(3), GVSN(3)
MtTC103235_at	MtTC103235	MtTC103235.1	CRP1400	CRPSF016	0	NCR142	17.765	17.6745	18.4617	22.8086	18.8893	20.2402	22.2336	18.1686	2234.59	17.5447	17.7652	22.1716	17.8336	MtTC103235_at	MtTC103235_at	CRP1400 GSV03:TC73506 GVN(2), Leguminosins(2), GVSN(1), MtSN4(1) NOTE: used CCGB sequence
MtTC103256_x_at	MtTC103256	MtTC103256.1	CRP1420	CRPSF016	0	NCR024	13.8453	13.8111	13.3149	11.6338	14.4739	15.3562	13.8032	12.608	1698.67	13.0171	12.6603	14.1993	12.2447	MtTC103256_x_at	MtTC103256_x_at	CRP1420 MtgAC146558_59556 GSV03:TC74905 117 bp intron GVN(2), Leguminosins(2), MTUS(1) NOTE: took sequence from CCGB version
MtTC103322_s_at	MtTC103322	MtTC103322.1	CRP1440	CRPSF016	0	NCR081	11.3836	15.1742	14.0272	15.6564	14.387	13.9721	13.3148	13.6719	916.376	12.8165	14.0906	14.4956	15.0111	MtTC103322_s_at	MtTC103322_s_at	CRP1440 MtgCU302328_6001 MtAW127179 GSV03:AW127179 GSV03:TC75027 114 bp intron GVN(2), Leguminosins(2), GVSN(1)
MtTC103550_at	MtTC103550	MtTC103550.1	CRP1430	CRPSF016	0	NCR151	10.3531	11.5936	12.5688	12.544	13.2545	13.1742	12.8526	10.9334	1818.18	10.5053	11.5834	13.1602	10.4592	MtTC103550_at	MtTC103550_at	CRP1430 GSV03:TC67324 GVN(2), Leguminosins(2), MTUS(1)
MtTC103559_x_at	MtTC103559	MtTC103559.1	CRP1520	CRPSF102	0	NCR033	13.1074	13.6785	14.0646	15.5915	15.2744	13.6386	13.1046	12.2013	664.682	12.2362	13.7454	13.4209	14.6413	MtTC103559_x_at	MtTC103559_x_at	CRP1520 MtSN4(2), GVN(1), GVSN(1), MTUS(1) NOTE: took first 9 bp from CCGB sequence
MtTC103606_at	MtTC103606	MtTC103606.1	CRP1430	CRPSF016	0	NCR083	10.7926	14.0337	12.1509	13.6407	13.1918	13.1706	12.6965	10.4733	1348.48	11.7372	13.2714	13.1393	13.8736	MtTC103606_at	MtTC103606_at	CRP1430 MtgCU326393_98718 GSV03:TC65682 106 bp intron Leguminosins(3), GVN(2)
MtTC103613_at	MtTC103613	MtTC103613.1	CRP1530	CRPSF016	0	NCR211	15.3891	14.2948	14.9968	15.5933	19.0192	14.0417	16.0343	14.6286	6172.89	14.9832	11.6017	16.7619	19.0559	MtTC103613_at	MtTC103613_at	CRP1530 GSV03:TC65577 GVN(2), Leguminosins(2), MTUS(1)
MtTC103627_at	MtTC103627	MtTC103627.1	CRP0000	CRPSF001	0		362.168	15.0194	13.1349	18.2559	19104.3	15.5455	13.7054	13.4008	28.7036	16.5471	13.4989	15.2298	12.8055	MtTC103627_at	MtTC103627_at	CRP0000 MtgAC148755_62599 MtgAC153459_42155 MtgAC174300_131829 MtBQ124948 920 bp intron GLSD(3), MTPOSE(2) NOTE: Corrected 1 base error with genomic sequence; BQ124948 is a splice variant
MtTC103903_s_at	MtTC103903	MtTC103903.1	CRP1530	CRPSF016	0		12.0287	14.5419	13.4394	15.2098	14.8629	14.6119	16.1116	15.9612	6418.07	13.2782	13.1748	14.4446	16.318	MtTC103903_s_at	MtTC103903_s_at	CRP1530 MtgAC142224_88585 MtgAC165277_9001 GSV03:TC73037 no intron GVN(3), MTUS(1)
MtTC104070_at	MtTC104070	MtTC104070.1	CRP1430	CRPSF016	0	NCR191	16.6538	19.4469	17.0324	19.4494	23.7231	16.9315	26.9688	19.6947	225.421	20.9903	18.801	18.6474	22.1066	MtTC104070_at	MtTC104070_at	CRP1430 GVN(2), 6KUG(1), MTUS(1) NOTE: possible immature unspliced mRNA
MtTC104095_at	MtTC104095	MtTC104095.1	CRP1140	CRPSF014	0	NCR292	10.3768	11.9674	12.6191	12.4887	14.085	12.4987	12.0662	11.7452	27.8324	11.8197	11.9889	11.6951	13.827	MtTC104095_at	MtTC104095_at	CRP1140 GVN(2), 6KUG(2) NOTE: immature unspliced mRNA, bad sequence or psedogene
MtTC104412_at	MtTC104412	MtTC104412.1	CRP1160	CRPSF014	0	NCR291	12.4607	14.9555	13.127	15.5008	15.9616	12.027	13.9354	11.9159	360.243	11.7145	11.1712	16.6198	14.9214	MtTC104412_at	MtTC104412_at	CRP1160 GSV03:BE124573 g.t. 68 bp intron Leguminosins(2), GVN(1) NOTE: immature unspliced mRNA
MtTC104456_at	MtTC104456	MtTC104456.1	CRP1140	CRPSF014	0	NCR217	13.0636	17.2641	16.0476	16.766	15.9621	15.1583	15.0896	14.9784	1717.34	14.1262	14.3917	17.7022	15.0605	MtTC104456_at	MtTC104456_at	CRP1140 MtgCR954192_74248 MtBE999547 GSV03:BE999547 GSV03:BG582814 GSV03:TC64886 no intron GVN(3), GVSN(1) NOTE: BE999547 had 2 bp difference
MtTC104457_at	MtTC104457	MtTC104457.1	CRP1190	CRPSF014	0	NCR281	15.2495	15.6885	12.5613	12.581	18.1436	14.1399	16.4566	14.7646	486.425	14.2405	13.0629	16.5023	14.4347	MtTC104457_at	MtTC104457_at	CRP1190 MtgCR323909 MtgCR331704 GSV03:AW573742 85 bp intron GVN(1)
MtTC104515_at	MtTC104515	MtTC104515.1	CRP0090	CRPSF002	0		18.3853	19.2911	23.98	20.2792	23.7749	25.3765	838.99	18.6408	31.517	22.2702	25.9975	21.7853	17.0798	MtTC104515_at	MtTC104515_at	CRP0090 MtBC(2), MTGIM(1)
MtTC104756_x_at	MtTC104756	MtTC104756.1	CRP1400	CRPSF016	0	NCR169	15.7726	16.2101	17.9179	16.9789	18.3069	19.2593	19.2298	13.9218	780.56	17.9299	20.4236	22.8716	21.4228	MtTC104756_x_at	MtTC104756_x_at	CRP1400 MtgAC123573_72001 MtAJ388893 GSV03:AJ388893 GSV03:TC64997 88 bp intron GVN(2), GVSN(1)
MtTC105030_at	MtTC105030	MtTC105030.1	CRP1460	CRPSF016	0	NCR061	9.95588	12.1836	12.2452	13.5917	13.4866	12.1615	12.6352	11.3101	42.5964	11.6815	10.0756	14.027	12.3316	MtTC105030_at	MtTC105030_at	CRP1460 GVN(1), GVSN(1) NOTE: used CCGB sequence
MtTC105086_at	MtTC105086	MtTC105086.1	CRP0110	CRPSF002	0		15.0728	15.3514	16.9421	16.4621	17.5719	14.1864	95.4331	13.4428	15.1724	17.7839	14.9148	17.1664	12.4746	MtTC105086_at	MtTC105086_at	CRP0110 MtgCR962276 MtBC(2)
MtTC105188_at	MtTC105188	MtTC105188.1	CRP1240	CRPSF106	0	NCR228	24.5173	20.3094	33.5493	64.5177	21.0344	27.4972	31.9742	22.1347	8521.12	35.4297	29.3214	45.9297	38.967	MtTC105188_at	MtTC105188_at	CRP1240 MtgAC153162_20001 MtgAC167034_5001 GSV03:AW980824 94 bp intron MtSTW(1), GVN(1) NOTE: corrected 2 adjacent bp with genomic sequence consistent for 2 BACs
MtTC105390_at	MtTC105390	MtTC105390.1	CRP1400	CRPSF016	0	NCR075	13.5668	13.4357	15.0459	13.7266	14.3334	13.9006	12.122	12.842	400.849	12.5727	13.2695	13.8351	11.9902	MtTC105390_at	MtTC105390_at	CRP1400 GSV03:TC74850 GVN(2)
MtTC105398_s_at	MtTC105398	MtTC105398.1	CRP1420	CRPSF016	0		10.6032	14.4329	12.5841	15.496	13.3838	11.9185	14.0355	10.573	636.63	11.2191	10.807	14.2426	11.9954	MtTC105398_s_at	MtTC105398_s_at	CRP1420 MtgCG954429 GSV03:AW684721 110 bp intron Nodulated_root(1), MtSN4(1) NOTE: immature unspliced mRNA
MtTC105451_x_at	MtTC105451	MtTC105451.1	CRP1420	CRPSF016	0		11.215	13.7279	13.4974	15.1706	13.7169	12.2324	10.8863	11.3717	676.897	11.0321	11.6055	13.1007	12.6688	MtTC105451_x_at	MtTC105451_x_at	CRP1420 MtSTW(1), MtSN4(1)
MtTC105820_at	MtTC105820	MtTC105820.1	CRP1430	CRPSF016	0	NCR124	9.93471	12.1954	11.6132	12.6904	12.8007	11.7648	11.0934	11.5032	1685.04	9.70277	8.71464	12.9098	10.5283	MtTC105820_at	MtTC105820_at	CRP1430 GSV03:TC75047 MtBB(2)
MtTC106080_at	MtTC106080	MtTC106080.1	CRP1170	CRPSF014	0	NCR163	15.6925	14.7232	17.1625	20.8045	18.4403	17.0616	17.0901	15.0251	1700.96	15.1032	15.517	14.7079	17.6823	MtTC106080_at	MtTC106080_at	CRP1170 MtgCU013542_20103 GSV03:TC67434 100 bp intron GVN(2)
MtTC106263_at	MtTC106263	MtTC106263.1	CRP0110	CRPSF002	0		12.3164	14.1927	15.2418	15.3115	15.9636	14.7983	13.4738	12.1761	352.275	11.8601	13.5763	14.9443	15.7831	MtTC106263_at	MtTC106263_at	CRP0110 MtBB(2)
MtTC106290_at	MtTC106290	MtTC106290.1	CRP1530	CRPSF016	0	NCR105	13.2128	13.916	14.675	16.0236	15.5295	14.4806	14.9477	16.8261	19.9643	13.2626	11.5777	14.9809	14.3166	MtTC106290_at	MtTC106290_at	CRP1530 GSV03:TC76180 Medicago_truncatula_R108Mt(2)
MtTC106358_at	MtTC106358	MtTC106358.1	CRP1140	CRPSF014	0	NCR157	61.5924	40.7485	58.6846	140.611	63.0529	61.2696	73.0937	45.2178	3292.81	71.8426	83.9466	60.8723	105.117	MtTC106358_at	MtTC106358_at	CRP1140 GSV03:TC74045 Leguminosins(8), GVN(3), MtSN4(2), MTUS(1)
MtTC106423_at	MtTC106423	MtTC106423.1	CRP1140	CRPSF014	0		17.3163	17.006	18.7261	15.9914	19.646	19.4645	16.9932	17.7567	4749.69	19.6374	20.1841	15.6285	17.1973	MtTC106423_at	MtTC106423_at	CRP1140 GSV03:BE124468 MtSTW(1), GVN(1) NOTE: frameshift error
MtTC106562_x_at	MtTC106562	MtTC106562.1	CRP1520	CRPSF102	0	NCR041	12.8833	14.4262	14.7985	19.0828	16.1957	14.8512	14.0255	11.8065	993.285	12.6286	13.0075	15.7167	15.0622	MtTC106562_x_at	MtTC106562_x_at	CRP1520 MtgAC148718_93001 no intron GVN(2)
MtTC106577_x_at	MtTC106577	MtTC106577.1	CRP1450	CRPSF016	0	NCR001	16.7749	16.9081	17.0555	22.1176	22.0149	17.8957	21.6055	17.5147	11016.1	18.5754	15.5031	21.0002	22.5627	MtTC106577_x_at	MtTC106577_x_at	CRP1450 GSV03:BG581203 GVN(94), GVSN(17), MtSN4(16), Medicago_truncatula_R108Mt(1), MTUS(1)
MtTC106581_x_at	MtTC106581	MtTC106581.1	CRP1450	CRPSF016	0	NCR008	12.8483	13.3668	14.3544	16.3227	13.8627	14.688	14.203	12.849	2193.6	14.0252	13.2392	13.6324	10.837	MtTC106581_x_at	MtTC106581_x_at	CRP1450 GVN(24), GVSN(4), MtSN4(3), Nodulated_root(1)
MtTC106585_x_at	MtTC106585	MtTC106585.1	CRP1450	CRPSF016	0	NCR004	12.8253	14.6332	12.9436	16.2818	15.4045	15.4484	14.343	12.4965	1386.46	11.9151	11.8228	14.7706	15.3619	MtTC106585_x_at	MtTC106585_x_at	CRP1450 MtgAC148657_22001 102 bp intron GVN(16), GVSN(2), MTUS(2), 6KUG(1)
MtTC106589_s_at	MtTC106589	MtTC106589.1	CRP1440	CRPSF016	0	NCR086	10.5643	12.3836	12.9808	12.1697	12.8605	11.7046	11.7012	10.2083	644.251	13.5521	10.5049	13.8093	11.0176	MtTC106589_s_at	MtTC106589_s_at	CRP1440 MtgAC138527_99884 MtgCG958962 GSV03:TC64692 IMGA|AC138527_13.1 107 bp intron Leguminosins(7), GVN(3), GVSN(1) NOTE: used CCGB sequence
MtTC106590_at	MtTC106590	MtTC106590.1	CRP1470	CRPSF118	0	NCR005	17.6231	17.1284	20.2875	19.7092	22.7084	19.4572	21.964	17.5955	2030.79	16.7279	16.1118	21.4077	19.4924	MtTC106590_at	MtTC106590_at	CRP1470 GVN(5), GVSN(3) NOTE: took first 57 bp from CCGB sequence
MtTC106595_x_at	MtTC106595	MtTC106595.1	CRP1440	CRPSF016	0		9.5819	15.5511	12.6479	12.5674	13.3228	16.0571	14.8747	11.8512	94.6437	12.2907	11.389	12.7492	12.4564	MtTC106595_x_at	MtTC106595_x_at	CRP1440 MtgAC138527_94561 GSV03:TC75960 IMGA|AC138527_10.1 107 bp intron Leguminosins(4), GVN(2), MTUS(2)
MtTC106597_at	MtTC106597	MtTC106597.1	CRP1460	CRPSF016	0	NCR059	12.9779	14.9498	14.7175	16.2367	15.8082	13.6902	13.8579	13.4858	2380.25	13.7253	13.0699	14.7145	14.0631	MtTC106597_at	MtTC106597_at	CRP1460 GVN(2), GVSN(1)
MtTC106603_at	MtTC106603	MtTC106603.1	CRP1200	CRPSF014	0	NCR098	13.1641	15.2981	14.5288	13.6026	13.2728	14.1566	15.1241	12.9327	2030.19	13.7537	11.8386	15.286	15.4952	MtTC106603_at	MtTC106603_at	CRP1200 GVN(6), Leguminosins(3), MTUS(2), GVSN(1), 6KUG(1)
MtTC106606_s_at	MtTC106606	MtTC106606.1	CRP1200	CRPSF014	0		15.2864	18.8983	18.1187	18.0896	24.0649	21.0957	19.0536	16.6108	1282.03	17.1912	18.6661	19.0036	16.7755	MtTC106606_s_at	MtTC106606_s_at	CRP1200 GSV03:AW574245 Leguminosins(3), GVN(1) NOTE: immature unspliced mRNA
MtTC106799_at	MtTC106799	MtTC106799.1	CRP1180	CRPSF109	0	NCR158	15.3423	17.1419	19.3136	19.0828	19.8666	17.2663	24.2098	17.1784	15719.1	17.7928	15.3376	20.2166	27.4924	MtTC106799_at	MtTC106799_at	CRP1180 MtgCR317569 GSV03:TC60038 92 bp intron GVN(25), MtSN4(18), GVSN(10), Leguminosins(5), MtSTW(3), Nodulated_root(1) NOTE: 2 mismatches early on)
MtTC106800_s_at	MtTC106800	MtTC106800.1	CRP1180	CRPSF109	0	NCR162	9.99045	12.2437	13.1618	12.366	14.396	11.1344	13.0483	10.3448	2745.68	10.2657	9.9585	12.9113	10.1327	MtTC106800_s_at	MtTC106800_s_at	CRP1180 MtgCR301946 GSV03:TC61962 92 bp intron GVN(6), MtSN4(4), GVSN(2), MtSTW(1)
MtTC106870-1_x_at	MtTC106870	MtTC106870.1	CRP1230	CRPSF110	0		13.476	16.0592	15.3374	16.8093	18.8842	14.318	13.245	13.6365	7107.31	13.9743	14.9031	15.4431	15.8829	MtTC106870-1_x_at	MtTC106870-1_x_at	CRP1230 MtgCR319378 GSV03:TC68641 no intron Leguminosins(9), GVSN(6), GVN(2), MtBB(2), MtSTW(1), Nodulated_root(1) NOTE: possible chimeric TC; exact match off the end of genomic clone CR319378
MtTC106870-2_x_at	MtTC106870_2	MtTC106870_2.1	CRP1230	CRPSF110	0	NCR085	11.9806	14.3605	13.562	15.4752	14.337	12.937	12.6588	13.5504	1769.45	11.6794	11.1497	12.4483	14.7815	MtTC106870-2_x_at	MtTC106870-2_x_at	CRP1230 GSV03:BE997821 GSV03:TC68641 Leguminosins(13), GVSN(7), GVN(4), MtBB(2), MtSTW(1), Nodulated_root(1) NOTE: chimeric TC
MtTC107078_at	MtTC107078	MtTC107078.1	CRP1150	CRPSF015	0	NCR150	15.7872	16.7677	14.9693	27.0114	20.4016	17.5646	18.5088	16.0218	7285.24	15.3247	18.2527	17.5564	17.1891	MtTC107078_at	MtTC107078_at	CRP1150 GVN(20), MtSN4(10), GVSN(4), Leguminosins(3)
MtTC107181_at	MtTC107181	MtTC107181.1	CRP1140	CRPSF014	0	NCR242	36.7015	43.0269	45.7471	93.9096	53.0341	47.3745	59.7105	37.8088	514.273	50.1992	59.1087	62.9134	71.7823	MtTC107181_at	MtTC107181_at	CRP1140 GSV03:TC75041 6KUG(4), GVN(2), Leguminosins(2), MHAM(1), Nodulated_root(1), Methyl_Jasmonate-Elicited_Root_Cell_Suspension_Culture(1), MTUS(1)
MtTC107422_at	MtTC107422	MtTC107422.1	CRP1150	CRPSF015	0	NCR160	14.223	14.3505	14.7498	15.3027	14.6583	15.5872	15.4101	14.4691	1339.26	14.5364	13.9033	15.5605	13.7368	MtTC107422_at	MtTC107422_at	CRP1150 GVN(18), GVSN(2), MtSN4(2), MTUS(1)
MtTC107446_x_at	MtTC107446	MtTC107446.1	CRP1510	CRPSF115	0	NCR099	13.4383	14.0292	12.9997	16.5204	15.18	14.8174	16.6961	14.3376	2849.39	14.2846	13.3874	15.3193	15.3741	MtTC107446_x_at	MtTC107446_x_at	CRP1510 GSV03:TC62487 MtSN4(8), Leguminosins(4), GVN(3), GVSN(3), 6KUG(2), Medicago_truncatula_R108Mt(1), MTUS(1)
MtTC107608_at	MtTC107608	MtTC107608.1	CRP1520	CRPSF102	0	NCR035	16.2896	20.4083	18.7801	19.9218	17.7547	21.7144	23.0562	17.9939	3241.52	18.8279	16.564	19.5565	18.5677	MtTC107608_at	MtTC107608_at	CRP1520 GVN(13), GVSN(3), 6KUG(1), MTUS(1) NOTE: fixed first bp from CCGB
MtTC107615_at	MtTC107615	MtTC107615.1	CRP1130	CRPSF014	0	NCR027	13.0775	15.5845	14.7568	15.8056	15.0911	17.5953	16.1748	13.7971	2216.28	16.0576	14.471	13.1835	12.6488	MtTC107615_at	MtTC107615_at	CRP1130 MtTC107617 GSV03:AW980690 GSV03:TC73298 Leguminosins(5), MtSN4(2), GVN(2), GVSN(1) NOTE: MtTC107617 is an immature unspliced mRNA
MtTC107616_at	MtTC107616	MtTC107616.1	CRP1130	CRPSF014	0	NCR202	10.4699	12.6292	12.8324	12.0813	14.88	12.3531	12.0488	12.7245	58.6738	12.4192	11.1395	17.0809	13.6185	MtTC107616_at	MtTC107616_at	CRP1130 GSV03:TC66077 Leguminosins(5), GVN(1), GVSN(1), MTUS(1) NOTE: possible immature unspliced mRNA
MtTC107691_at	MtTC107691	MtTC107691.1	CRP0310	CRPSF004	0		15.5349	16.1518	15.917	18.6987	12052.3	17.2125	18.9692	16.2626	20.5124	15.621	13.0645	18.7249	16.7283	MtTC107691_at	MtTC107691_at	CRP0310 MtgAC147407_9820 IMGA|AC147407_3.1 103 bp intron 6KUG(7), GESD(5), MTPOSE(2), Leguminosins(2), MTUS(1)
MtTC107866_s_at	MtTC107866	MtTC107866.1	CRP0110	CRPSF002	0		18.3145	16.1681	16.3302	14.2584	16.1933	350.936	540.998	1168.07	3118.31	1473.68	1878.18	17.9987	14.9106	MtTC107866_s_at	MtTC107866_s_at	CRP0110 MtgCR315831 MtgCR331597 216 bp intron Elicited_cell_culture(6), MtSNF(2), MGHG(1), MtBA(1), MHAM(1), Methyl_Jasmonate-Elicited_Root_Cell_Suspension_Culture(1), MtBB(1) NOTE: alternative splice variant of BF649584 (117 bp difference in splice donor)
MtTC107904_at	MtTC107904	MtTC107904.1	CRP1140	CRPSF014	0	NCR133	13.9711	17.1056	15.385	22.7174	16.5588	18.9675	16.0838	14.9618	2231.81	15.9671	17.8292	18.9406	16.5814	MtTC107904_at	MtTC107904_at	CRP1140 GSV03:TC61982 GVN(7), Leguminosins(6), GVSN(1)
MtTC107906_at	MtTC107906	MtTC107906.1	CRP1400	CRPSF016	0	NCR069	14.8657	13.6572	16.333	19.1663	20.4088	19.7642	19.6795	15.3195	1012.45	16.2199	16.5201	15.7381	15.2524	MtTC107906_at	MtTC107906_at	CRP1400 MtgAC155100_68001 GSV03:TC65357 102 bp intron Leguminosins(10), GVN(2), 6KUG(1), MTUS(1)
MtTC108024_at	MtTC108024	MtTC108024.1	CRP1410	CRPSF016	0	NCR209	38.5674	23.1917	25.7587	24.0839	18.9665	40.3408	45.2049	26.0129	3142.15	40.6018	36.0091	31.8326	23.8836	MtTC108024_at	MtTC108024_at	CRP1410 MtgAC121244_36365 IMGA|AC121244_8.1 106 bp intron 6KUG(5), MtBB(3), GVN(2), MtSN4(2), MTUS(1)
MtTC108069_s_at	MtTC108069	MtTC108069.1	CRP1520	CRPSF102	0		10.3826	14.4197	12.8058	14.2215	14.6074	12.9259	11.9023	11.4164	1675.86	10.6272	12.5852	14.0478	12.6163	MtTC108069_s_at	MtTC108069_s_at	CRP1520 MtgAC121238_96816 no intron GVSN(4), MtBB(4), GVN(3), MtSTW(1), Nodulated_root(1)
MtTC108086_at	MtTC108086	MtTC108086.1	CRP1520	CRPSF102	0	NCR241	13.3513	16.7692	14.5575	18.852	17.5971	14.7712	15.7716	15.4753	1220.86	15.2899	15.2463	16.1088	16.953	MtTC108086_at	MtTC108086_at	CRP1520 GSV03:TC67271 Leguminosins(9), GVN(2), MTUS(1)
MtTC108107_x_at	MtTC108107	MtTC108107.1	CRP1170	CRPSF014	0	NCR156	13.8953	12.6959	15.1967	16.4663	16.4118	15.5978	18.4337	14.3584	7552.86	13.662	15.8776	15.8512	16.7744	MtTC108107_x_at	MtTC108107_x_at	CRP1170 MtgCG931191 MtgCR492848 GSV03:TC61974 98 bp intron GVN(4), GVSN(4), Leguminosins(2), MTUS(1), MtSN4(1)
MtTC108178_at	MtTC108178	MtTC108178.1	CRP1520	CRPSF102	0	NCR036	15.0089	16.3394	18.0984	21.0212	18.2958	15.1252	13.4565	16.5085	156.894	13.4519	12.5233	17.0377	18.0486	MtTC108178_at	MtTC108178_at	CRP1520 MtgAC171166_76001 no intron GVN(5), GVSN(1), MtSN4(1) NOTE: 1 bp difference remains in draft genomic sequence
MtTC108179_x_at	MtTC108179	MtTC108179.1	CRP1520	CRPSF102	0	NCR037	32.2257	21.6953	32.0582	52.2226	28.5283	33.6146	39.2522	28.9628	875.418	38.0202	40.589	34.2459	35.0921	MtTC108179_x_at	MtTC108179_x_at	CRP1520 MtgAC171166_64001 GVN(1), GVSN(1), MTUS(1)
MtTC108183_at	MtTC108183	MtTC108183.1	CRP1440	CRPSF016	0	NCR136	14.3776	17.3614	16.2599	17.0651	18.5414	15.7437	16.7708	13.9643	29.8121	15.4912	17.1924	18.5976	15.6134	MtTC108183_at	MtTC108183_at	CRP1440 MtgAC138527_86424 MtgCR328372 GSV03:TC64231 IMGA|AC138527_2.1 108 bp intron Leguminosins(7), GVN(2), GVSN(1), 6KUG(1), MTUS(1)
MtTC108205_at	MtTC108205	MtTC108205.1	CRP0310	CRPSF004	0		24.4805	29.5126	31.0886	52.361	18178.7	28.6242	30.1693	23.7864	33.9715	34.9506	37.9149	44.8763	39.1756	MtTC108205_at	MtTC108205_at	CRP0310 MtgAC147407_21965 IMGA|AC147407_6.1 239 bp intron MTPOSE(4), GESD(4), Leguminosins(2), MTUS(1)
MtTC108311_at	MtTC108311	MtTC108311.1	CRP1140	CRPSF014	0	NCR290	13.6241	15.9227	16.5083	18.0941	17.8975	13.7266	16.2989	16.0051	3240.77	13.4354	15.4823	20.1052	15.4847	MtTC108311_at	MtTC108311_at	CRP1140 MtgCR962137_86836 MtgCT033766_233001 MtgCT573510_186001 GSV03:TC65492 IMGA|CR962137_9.1 100 bp intron Leguminosins(7), GVN(3), MTUS(1)
MtTC108384_x_at	MtTC108384	MtTC108384.1	CRP1520	CRPSF102	1		8.28012	11.1944	9.33704	11.013	11.1488	8.86558	10.3077	9.39857	19.2515	9.93641	8.61466	11.8602	9.97718	MtTC108384_x_at	MtTC108384_x_at	CRP1520 MtgAC137521_116001 MtgCG939652 GSV03:TC61958 likely pseudogene no intron GVN(5), GVSN(2) NOTE: pseudogene confirmed by genomic sequence and alignment with close family members
MtTC108385_x_at	MtTC108385	MtTC108385.1	CRP1520	CRPSF102	0		11.963	16.3675	14.4757	15.3201	20.5568	13.5997	13.6204	12.7129	2096.62	13.2221	11.8868	16.7493	16.2887	MtTC108385_x_at	MtTC108385_x_at	CRP1520 MtgAC137521_277001 MtgCG958343 GSV03:BG581581 no intron MtSTW(2), GVN(1)
MtTC108417_at	MtTC108417	MtTC108417.1	CRP1490	CRPSF016	0	NCR193	13.0026	15.3889	14.2418	16.3647	15.9778	14.4119	13.4296	13.6744	2292.35	12.9146	12.409	16.3438	15.131	MtTC108417_at	MtTC108417_at	CRP1490 Leguminosins(8), GVN(2)
MtTC108430_at	MtTC108430	MtTC108430.1	CRP1320	CRPSF113	0	NCR236	15.0861	14.6883	15.5374	16.9281	14.826	16.1502	22.8244	14.6356	1379.29	20.1648	18.3675	21.6237	16.5676	MtTC108430_at	MtTC108430_at	CRP1320 MtgCT967315_57293 GSV03:TC71598 no intron GVN(5), Leguminosins(4), MTUS(1)
MtTC108455_at	MtTC108455	MtTC108455.1	CRP1520	CRPSF102	0	NCR040	14.9114	17.1106	21.3211	15.644	18.8853	19.3971	21.3799	15.037	3189.74	15.892	18.2582	17.1091	17.2715	MtTC108455_at	MtTC108455_at	CRP1520 GSV03:TC71330 GVN(4), Leguminosins(3), GVSN(2), MtSN4(1)
MtTC108507_x_at	MtTC108507	MtTC108507.1	CRP1160	CRPSF014	0	NCR009	9.76218	14.1524	12.3403	11.6478	11.7667	11.2693	11.7365	10.5279	30.4813	11.3432	11.8064	13.789	13.3094	MtTC108507_x_at	MtTC108507_x_at	CRP1160 GSV03:TC63607 Leguminosins(3), GVN(1), GVSN(1), Medicago_truncatula_R108Mt(1), MTUS(1), MtSN4(1)
MtTC108510_at	MtTC108510	MtTC108510.1	CRP0030	CRPSF002	0		11.5122	14.8245	13.844	15.2792	16.8105	14.3428	12.5459	12.4397	1014.09	13.5549	13.5483	14.8125	14.4504	MtTC108510_at	MtTC108510_at	CRP0030 MtgAC144477_106135 MtgAC151744_89963 MtgCG945134 MtgCR348041 IMGA|AC144477_22.1 IMGA|AC151744_10.2 105 bp intron MtBB(7), MtSN4(1)
MtTC108563_at	MtTC108563	MtTC108563.1	CRP1430	CRPSF016	0	NCR092	11.6713	13.9794	12.5714	14.5446	14.9304	12.3812	12.4938	12.0866	922.871	11.1483	11.0568	12.1389	12.4081	MtTC108563_at	MtTC108563_at	CRP1430 MtgCR308629 GSV03:TC65029 107 bp intron Leguminosins(4), GVN(3), MtSN4(2)
MtTC108590_at	MtTC108590	MtTC108590.1	CRP1520	CRPSF102	0	NCR225	14.3411	15.9554	14.6037	18.359	18.7892	15.803	16.7915	14.198	2638.67	15.6809	16.2123	13.8448	17.5854	MtTC108590_at	MtTC108590_at	CRP1520 6KUG(7), GVN(1), GVSN(1) NOTE: used CCGB sequence to correct possible errors
MtTC108713_s_at	MtTC108713	MtTC108713.1	CRP1450	CRPSF016	0	NCR002	14.8624	14.4643	14.804	15.2812	15.5682	14.0123	13.4831	12.2859	2498.04	12.1369	13.8479	16.8059	18.631	MtTC108713_s_at	MtTC108713_s_at	CRP1450 MtAW980715 GVN(7), GVSN(1)
MtTC108874_at	MtTC108874	MtTC108874.1	CRP1430	CRPSF016	0		33.5934	40.0722	46.4138	70.9574	50.2089	48.5498	49.7329	35.3035	7585.84	48.1341	40.3452	49.2326	47.0086	MtTC108874_at	MtTC108874_at	CRP1430 MtSN4(4), GVN(2), MtSTW(1), MTUS(1)
MtTC109065_at	MtTC109065	MtTC109065.1	CRP1230	CRPSF110	0	NCR028	10.7135	12.757	11.1022	11.1396	13.2267	12.6207	12.1406	12.6649	3445.69	10.7858	9.80921	12.4647	11.8162	MtTC109065_at	MtTC109065_at	CRP1230 MtgAC159146_2001 MtgAC169515_134001 GSV03:TC75998 108 bp intron Leguminosins(3), GVN(2), MtSTW(1), MTUS(1)
MtTC109109_at	MtTC109109	MtTC109109.1	CRP1520	CRPSF102	0	NCR026	9.61818	11.5755	11.8598	12.8862	10.8107	10.6081	11.2166	9.86457	309.804	9.03957	9.75851	12.1609	11.6045	MtTC109109_at	MtTC109109_at	CRP1520 MtgAC146558_26111 GSV03:TC67179 104 bp intron Leguminosins(4), GVN(2), MTUS(1) NOTE: took 5' sequence from CCGB
MtTC109142_at	MtTC109142	MtTC109142.1	CRP0310	CRPSF004	0		18.2435	14.314	17.7054	19.8543	12529.4	20.8385	20.1902	16.3636	21.877	16.8104	18.179	18.6948	17.6819	MtTC109142_at	MtTC109142_at	CRP0310 GESD(5), MTPOSE(1), MTUS(1)
MtTC109179_x_at	MtTC109179	MtTC109179.1	CRP1440	CRPSF016	0	NCR301	11.5425	14.0087	13.5289	14.8892	14.3786	15.9664	13.4878	13.9473	513.835	14.2022	13.3798	13.7744	14.0597	MtTC109179_x_at	MtTC109179_x_at	CRP1440 MtgAC138527_17510 GSV03:TC73971 IMGA|AC138527_9.1 120 bp intron GVN(2), Leguminosins(2), 6KUG(1), MTUS(1)
MtTC109185_at	MtTC109185	MtTC109185.1	CRP0310	CRPSF004	0		12.3119	15.2522	14.4262	18.4153	4794.88	14.947	15.9501	13.3461	17.8063	12.6313	13.8279	16.2386	13.3774	MtTC109185_at	MtTC109185_at	CRP0310 MtgAC147407_82022 MtgAQ580011 MtgAQ580278 MtgAQ580299 MtgAQ580318 MtgCR508219 MtgCT030168_113147 230 bp intron GESD(2), Leguminosins(2), MTPOSE(1), MTUS(1)
MtTC109232_at	MtTC109232	MtTC109232.1	CRP1520	CRPSF102	0	NCR039	18.4244	16.0563	18.827	19.8799	19.4424	23.4671	21.2048	19.2823	486.394	22.5099	23.9516	22.9346	19.0101	MtTC109232_at	MtTC109232_at	CRP1520 GVN(3), MtSN4(2), GVSN(1)
MtTC109261_s_at	MtTC109261	MtTC109261.1	CRP1530	CRPSF016	0		14.7302	16.5576	17.1129	21.6641	22.4965	18.1574	17.6559	17.1039	4557.49	16.9946	16.68	20.4867	20.6152	MtTC109261_s_at	MtTC109261_s_at	CRP1530 GSV03:BE997888 MtSTW(1), GVSN(1)
MtTC109332_at	MtTC109332	MtTC109332.1	CRP1520	CRPSF102	0	NCR047	14.547	13.9234	16.1691	17.0604	16.4134	14.0501	16.8518	14.6409	127.991	14.1955	13.8579	18.9039	13.7974	MtTC109332_at	MtTC109332_at	CRP1520 GVN(2), GVSN(2), 6KUG(1), MTUS(1)
MtTC109349_x_at	MtTC109349	MtTC109349.1	CRP1520	CRPSF102	0	NCR020	10.4509	13.7854	12.6277	13.7578	14.4181	12.524	12.5356	10.786	1458.16	11.0964	10.4168	12.8247	12.9902	MtTC109349_x_at	MtTC109349_x_at	CRP1520 MtgAC151524_74510 no intron 6KUG(3), GVN(2), Leguminosins(1)
MtTC109393_at	MtTC109393	MtTC109393.1	CRP1220	CRPSF014	0	NCR117	15.6326	16.2447	19.4881	22.7094	19.3877	18.7055	18.3082	16.3978	430.718	18.1728	20.8344	20.2456	17.7351	MtTC109393_at	MtTC109393_at	CRP1220 MtBB(5), GVSN(1) NOTE: used CCGB sequence
MtTC109396_x_at	MtTC109396	MtTC109396.1	CRP1480	CRPSF016	0		17.2872	17.0205	17.4898	20.1783	19.2499	15.9391	19.2311	13.1717	771.998	16.871	17.6305	16.7188	19.6775	MtTC109396_x_at	MtTC109396_x_at	CRP1480 MtgAC146853_8001 GSV03:TC66291 106 bp intron Leguminosins(3), GVN(1), GVSN(1), MtSN4(1)
MtTC109532_at	MtTC109532	MtTC109532.1	CRP1400	CRPSF016	0	NCR077	34.0429	66.9687	57.0385	176.018	38.991	35.1266	154.437	22.8506	89.6225	47.5728	44.9364	102.624	185.871	MtTC109532_at	MtTC109532_at	CRP1400 MtgAC148818_49595 MtgCT009535_72052 GSV03:TC67407 91 bp intron Leguminosins(3), GVN(2)
MtTC109630_x_at	MtTC109630	MtTC109630.1	CRP1520	CRPSF102	1	NCR240	9.21902	12.8087	12.5647	10.7312	12.7227	11.5388	9.82689	10.2397	15.4163	9.82929	9.78584	11.9469	10.8666	MtTC109630_x_at	MtTC109630_x_at	CRP1520 MtgCT967319_72332 likely pseudogene 110 bp intron GVN(3), 6KUG(2) NOTE: corrected 1 bp from genomic sequence
MtTC109717_at	MtTC109717	MtTC109717.1	CRP1140	CRPSF014	0	NCR271	17.8619	25.0931	21.323	20.8296	21.781	23.5218	24.4156	20.8898	926.552	26.7525	23.4001	27.1052	26.1146	MtTC109717_at	MtTC109717_at	CRP1140 GSV03:TC74767 Leguminosins(2), GVN(2), MTUS(1)
MtTC109907_at	MtTC109907	MtTC109907.1	CRP1400	CRPSF016	0	NCR149	12.5982	16.7793	16.4713	16.3002	18.9134	21.2772	19.4852	15.3669	587.547	18.3356	20.6037	20.6741	17.0443	MtTC109907_at	MtTC109907_at	CRP1400 MtgAC174328_45489 GSV03:TC66060 100 bp intron GVN(2), Leguminosins(2) NOTE: TC represents and immature unspliced mRNA; corrected 1 bp and a frameshift with genomic sequence
MtTC109916_x_at	MtTC109916	MtTC109916.1	CRP1180	CRPSF109	0	NCR167	18.1637	15.8628	15.4954	19.0161	16.482	19.4252	19.9264	15.6386	1083.29	21.0381	19.4024	17.5126	15.431	MtTC109916_x_at	MtTC109916_x_at	CRP1180 MtgCR349319 GSV03:TC67361 g.t. 339 bp intron Leguminosins(2), GVN(1), GVSN(1)
MtTC109955_at	MtTC109955	MtTC109955.1	CRP1290	CRPSF119	1		16.579	14.9936	18.7107	15.5001	16.6034	15.8518	16.8748	14.0185	1747.75	17.6403	16.6043	15.894	17.9338	MtTC109955_at	MtTC109955_at	CRP1290 MtgAC146583_18001 GSV03:TC67414 likely pseudogene 108 bp intron MtBB(2), MtSTW(1), MtSN4(1) NOTE: pseudogene and unusual GC donor confirmed by genomic sequence
MtTC110093_x_at	MtTC110093	MtTC110093.1	CRP1310	CRPSF114	0	NCR232	15.5067	14.4315	13.6849	15.9297	17.8052	16.484	15.3696	14.8403	3184.66	16.9165	12.983	12.3202	15.4203	MtTC110093_x_at	MtTC110093_x_at	CRP1310 GVSN(2), GVN(1), Medicago_truncatula_R108Mt(1)
MtTC110460_at	MtTC110460	MtTC110460.1	CRP1430	CRPSF016	0	NCR130	11.3129	13.6783	13.9011	13.7652	13.1068	14.5674	13.2491	12.3994	304.402	13.2897	11.864	12.1224	14.4825	MtTC110460_at	MtTC110460_at	CRP1430 GSV03:TC73073 GVN(3)
MtTC110524_s_at	MtTC110524	MtTC110524.1	CRP1140	CRPSF014	0	NCR192	12.7677	14.8559	15.9159	16.3947	16.5936	14.4671	14.5382	14.0019	4421.64	15.7537	13.7102	14.5858	14.5181	MtTC110524_s_at	MtTC110524_s_at	CRP1140 MtgAC174340_55799 GSV03:BG580097 92 bp intron MtSTW(1), GVN(1) NOTE: corrected 1 bp from genomic sequence
MtTC110549_at	MtTC110549	MtTC110549.1	CRP1520	CRPSF102	0		12.363	12.0144	13.354	13.363	14.9941	13.2386	13.0299	12.1134	1689.37	13.8913	12.0368	12.0671	9.68111	MtTC110549_at	MtTC110549_at	CRP1520 MtSN4(2), MTUS(1)
MtTC111092_at	MtTC111092	MtTC111092.1	CRP0310	CRPSF004	0		9.95331	12.3169	12.209	13.9076	5972.19	10.9662	12.3919	12.9142	14.1917	11.3467	11.5877	13.7925	12.8498	MtTC111092_at	MtTC111092_at	CRP0310 MtgAC147407_54550 MtgCR302091 IMGA|AC147407_13.1 211 bp intron MTPOSE(3)
MtTC111161_at	MtTC111161	MtTC111161.1	CRP1430	CRPSF016	0	NCR134	13.5512	16.6887	15.0032	18.7511	18.6869	16.5291	18.2153	16.1454	398.815	15.7435	15.9924	17.368	18.672	MtTC111161_at	MtTC111161_at	CRP1430 GSV03:AW980539 GVN(2), MTUS(1)
MtTC111219_at	MtTC111219	MtTC111219.1	CRP0300	CRPSF117	0		12.6985	15.2253	12.4254	16.3005	303.42	14.8152	16.6446	13.835	15.2649	13.4775	13.5936	14.6978	13.2647	MtTC111219_at	MtTC111219_at	CRP0300 Developing_flower(2)
MtTC111225_at	MtTC111225	MtTC111225.1	CRP1320	CRPSF113	0		11.0072	13.9271	14.1624	15.4771	14.7994	13.5065	15.327	13.1494	279.453	11.9903	11.9833	14.6465	11.8138	MtTC111225_at	MtTC111225_at	CRP1320 MtSTW(2)
MtTC111268_x_at	MtTC111268	MtTC111268.1	CRP1530	CRPSF016	0	NCR230	22.0681	20.0637	22.9106	21.9294	18.6255	23.3005	24.7574	17.1485	6474.36	25.1928	21.7707	22.37	17.2735	MtTC111268_x_at	MtTC111268_x_at	CRP1530 MtgCR480140 GSV03:TC65597 89 bp intron GVN(2)
MtTC111306_at	MtTC111306	MtTC111306.1	CRP1530	CRPSF016	0	NCR178	14.1884	15.1336	15.6573	15.6954	17.1124	15.775	17.7782	14.6449	303.1	16.8924	16.6122	15.5739	15.3553	MtTC111306_at	MtTC111306_at	CRP1530 GSV03:BG582507 MtSTW(1), GVN(1)
MtTC111355_x_at	MtTC111355	MtTC111355.1	CRP1530	CRPSF016	0		15.6088	20.3486	20.1135	19.4107	22.653	18.72	18.8876	17.3427	2076.41	19.6613	15.8102	19.9431	17.9812	MtTC111355_x_at	MtTC111355_x_at	CRP1530 GSV03:TC65803 GVSN(2)
MtTC111476_x_at	MtTC111476	MtTC111476.1	CRP1430	CRPSF016	0	NCR016	12.3724	14.266	16.0578	13.1654	16.1991	14.7983	19.0848	13.3974	43.1274	15.5847	14.4854	14.8037	13.093	MtTC111476_x_at	MtTC111476_x_at	CRP1430 GSV03:BG581152 MtSN4(1), GVN(1)
MtTC111690_at	MtTC111690	MtTC111690.1	CRP1460	CRPSF016	0	NCR182	14.2261	14.3822	15.3001	16.662	16.2906	14.6499	17.899	14.2781	1531.57	13.609	14.4484	15.6333	13.7827	MtTC111690_at	MtTC111690_at	CRP1460 GVN(2) NOTE: possible immature unspliced mRNA
MtTC112176_at	MtTC112176	MtTC112176.1	CRP1170	CRPSF014	0		13.3121	16.0863	14.8398	13.6099	16.4017	15.3988	18.6274	13.8901	324.127	13.1083	13.7074	17.0302	14.2488	MtTC112176_at	MtTC112176_at	CRP1170 MtgCU013542_8065 GSV03:TC67436 97 bp intron MtBB(2) NOTE: splicing was not known given TC, but was obvious given close homologs on the BAC
MtTC112180_at	MtTC112180	MtTC112180.1	CRP1430	CRPSF016	0	NCR302	12.8077	15.0889	14.4754	14.2959	16.9983	14.1021	14.208	14.6822	2171.74	15.3866	12.7217	15.7083	12.2914	MtTC112180_at	MtTC112180_at	CRP1430 GSV03:TC75716 GVN(2)
MtTC112237_at	MtTC112237	MtTC112237.1	CRP1280	CRPSF111	0	NCR204	18.63	18.2013	20.3642	24.5156	20.4916	20.9538	21.037	16.9052	297.137	23.0552	25.0868	22.3541	19.5341	MtTC112237_at	MtTC112237_at	CRP1280 GSV03:TC67385 MtBB(2)
MtTC112253_at	MtTC112253	MtTC112253.1	CRP1520	CRPSF102	0	NCR048	13.1989	13.2913	12.035	15.7801	16.6112	13.6249	15.3334	12.1332	51.1992	14.8068	13.6258	15.4398	13.7766	MtTC112253_at	MtTC112253_at	CRP1520 MtBB(2)
MtTC112295_at	MtTC112295	MtTC112295.1	CRP1530	CRPSF016	0	NCR251	14.7183	15.1128	15.5887	19.2509	19.6601	17.565	19.6468	16.7409	211.212	19.7607	19.7979	17.0541	16.6491	MtTC112295_at	MtTC112295_at	CRP1530 MtgCR296732 MtgCR302032 MtBG581341 GSV03:BG581341 94 bp intron GVN(3) NOTE: BG581341 is an immature unspliced mRNA variant
MtTC94003_x_at	MtTC94003	MtTC94003.1	CRP1240	CRPSF106	0	NCR164	16.0331	19.0005	15.9948	18.0729	20.1511	16.9352	17.6587	15.618	1626.75	16.944	14.7722	19.6226	18.4501	MtTC94003_x_at	MtTC94003_x_at	CRP1240 MtgAC150877_111001 92 bp intron GVN(9), MTUS(2), Leguminosins(2) NOTE: splice variant of MNC5057041 (in 5'-UTR) and TC94044 (6 bp difference in splice donor)
MtTC94044_s_at	MtTC94044	MtTC94044.1	CRP1240	CRPSF106	0		29.44	32.6017	38.1203	70.7124	42.74	46.062	63.9998	37.8514	10799.8	56.2169	65.6537	50.9889	50.4315	MtTC94044_s_at	MtTC94044_s_at	CRP1240 MtgAC150877_111001 86 bp intron GVN(3), kiloclone(1), KVKC(1), 6KUG(1), MTUS(1), Leguminosins(1) NOTE: splice variant of MNC5057041 (in 5'-UTR) and TC94003 (6 bp difference in splice donor)
MtTC94214_x_at	MtTC94214	MtTC94214.1	CRP0000	CRPSF001	0		5364.04	19994.4	25705.8	10931.7	26278	12458.9	10933.4	16235.4	12034.8	27106.2	25664.2	14604.2	11897.5	MtTC94214_x_at	MtTC94214_x_at	CRP0000 MtgAC174355_94242 MtBG452001 MtMtTC94215_2 170 bp intron Irradiated(16), Drought(10), Phosphate_starved_leaf(8), MtBC(7), MGHG(4), Developing_leaf(4), GESD(4), GVN(3), GVSN(3), MtBA(2), MtSCF(2), rootphos-(2), Germinating_Seed(8), DSIR(2), MHRP-(3), BNIR(4), Developing_flower(4), DSIL(1), DSLC(1), 6KUG(1), MHAM(1), MTFLOW(1), KV1(1), Methyl_Jasmonate-Elicited_Root_Cell_Suspension_Culture(…
MtTC94240_s_at	MtTC94240	MtTC94240.1	CRP1260	CRPSF116	0	NCR053	14.4445	14.0932	13.8457	20.3421	14.9947	14.1778	16.6708	14.8643	11210.4	15.0943	14.0619	15.6825	17.0795	MtTC94240_s_at	MtTC94240_s_at	CRP1260 MtgAC149493_83339 MtgAC151619_16001 IMGA|AC149493_26.1 109 bp intron GVN(19), GVSN(5), Leguminosins(4), Medicago_truncatula_R108Mt(1), Nodulated_root(1) NOTE: alternative splice var is TC94244
MtTC94243_at	MtTC94243	MtTC94243.1	CRP1260	CRPSF116	0	NCR054	20.2534	23.3393	23.2643	28.612	26.9505	22.9966	28.2722	19.0059	6827.57	25.1912	20.4754	27.0142	26.6868	MtTC94243_at	MtTC94243_at	CRP1260 MtgAC122161_114365 MtgAC122171_4261 MtgAC149493_70582 MtgAC151619_3001 MtTC94242 IMGA|AC122161_30.1 IMGA|AC122171_1.1 IMGA|AC149493_23.1 102 bp intron GVN(15), GVSN(7), Leguminosins(7), MtSN4(2), KV0(1), Elicited_cell_culture(1)
MtTC94244_s_at	MtTC94244	MtTC94244.1	CRP1260	CRPSF116	0		12.9561	15.3289	15.0996	17.6484	14.8374	14.2986	16.7505	13.0502	10761.2	13.0075	12.7799	17.7583	18.2425	MtTC94244_s_at	MtTC94244_s_at	CRP1260 MtgAC149493_83339 MtgAC151619_16001 IMGA|AC149493_26.1 109 bp intron GVN(5), Leguminosins(3), GVSN(2) NOTE: TC has an alternative acceptor which destroys the mature peptide; alternative splice variant is TC94240
MtTC94421_s_at	MtTC94421	MtTC94421.1	CRP1470	CRPSF118	0	NCR007	12.9526	15.179	15.2128	15.3755	13.6188	15.9664	20.0876	12.3751	11358.5	15.4256	14.2473	15.0145	45.6111	MtTC94421_s_at	MtTC94421_s_at	CRP1470 GVN(27), GVSN(8), 6KUG(2), MtSN4(2), KVKC(1), MTUS(1)
MtTC94422_at	MtTC94422	MtTC94422.1	CRP1470	CRPSF118	0		11.6526	11.4021	13.1514	11.6519	13.1524	12.7975	14.1698	12.9421	75.9177	11.2995	11.1761	11.1984	14.2748	MtTC94422_at	MtTC94422_at	CRP1470 MtSN4(5), GVN(4), MtSTW(1), GVSN(1) NOTE: likely immature unspliced mRNA version of TC85766
MtTC94567_at	MtTC94567	MtTC94567.1	CRP1500	CRPSF108	0	NCR084	12.4508	15.3406	14.7454	15.6954	16.1622	14.6729	19.038	14.4841	7213.78	14.3077	15.446	16.2787	14.4836	MtTC94567_at	MtTC94567_at	CRP1500 GSV03:TC69944 GVN(5), MtSN4(5), GVSN(3), Leguminosins(3), Medicago_truncatula_R108Mt(2), MtSTW(1), Nodulated_root(1), MTUS(1)
MtTC94694_at	MtTC94694	MtTC94694.1	CRP1470	CRPSF118	0	NCR118	18.0642	15.9913	18.4248	16.5821	17.7975	18.7172	18.6281	15.9396	165.57	18.2247	16.743	17.6396	17.1188	MtTC94694_at	MtTC94694_at	CRP1470 MtgAC124956_74336 MtgAC153349_62001 GSV03:TC61920 99 bp intron GVN(6), MtBB(4), Leguminosins(3)
MtTC94696_at	MtTC94696	MtTC94696.1	CRP1450	CRPSF016	0	NCR139	22.5919	21.548	26.175	26.4967	28.3083	25.4681	29.0276	23.5167	2124.27	28.9626	23.727	25.5001	21.4102	MtTC94696_at	MtTC94696_at	CRP1450 GVN(3), GVSN(1), 6KUG(1), MTUS(1)
MtTC94879_at	MtTC94879	MtTC94879.1	CRP1240	CRPSF106	0	NCR257;NCR310	15.1068	15.3251	16.938	17.266	16.134	17.6455	18.9314	15.4921	70.2501	20.0341	19.934	18.0017	15.8742	MtTC94879_at	MtTC94879_at	CRP1240 MtgAC153162_17001 96 bp intron GVN(1) NOTE: this clone caused the TC to be chimeric; took 3' end from genomic sequence
MtTC94903_x_at	MtTC94903	MtTC94903.1	CRP1530	CRPSF016	0	NCR095	10.2623	14.3256	14.4656	14.3577	14.1334	12.9601	13.2921	11.7446	3456.71	11.832	11.4982	13.9975	15.9201	MtTC94903_x_at	MtTC94903_x_at	CRP1530 MtgCG922511 GSV03:TC69126 91 bp intron GVN(12), Leguminosins(8), GVSN(5), Medicago_truncatula_R108Mt(1)
MtTC94921_x_at	MtTC94921	MtTC94921.1	CRP1450	CRPSF016	0	NCR006	11.3433	15.4915	13.9868	15.5679	16.4853	13.0007	16.7946	13.2653	6240.24	14.2237	11.2727	16.3914	17.0766	MtTC94921_x_at	MtTC94921_x_at	CRP1450 MtTC94922 GSV03:TC69290 GVN(11), GVSN(5), Leguminosins(8), MtSN4(2)
MtTC95056_x_at	MtTC95056	MtTC95056.1	CRP1430	CRPSF016	0		16.4497	17.3525	16.9132	17.2704	15.6517	16.4042	18.2465	17.0911	3409.57	17.473	16.4096	17.9019	17.6445	MtTC95056_x_at	MtTC95056_x_at	CRP1430 MtgAC152176_120012 GSV03:TC70826 102 bp intron MtSN4(5), GVN(4), Leguminosins(1) NOTE: corrected 1 bp from genomic sequence
MtTC95057_x_at	MtTC95057	MtTC95057.1	CRP1190	CRPSF014	0	NCR074	11.9374	12.9023	13.6183	14.5982	15.0332	12.9773	11.483	11.9869	172.274	11.8356	10.8049	12.4598	12.0414	MtTC95057_x_at	MtTC95057_x_at	CRP1190 Leguminosins(7), GVN(2), GVSN(1) NOTE: chimeric MNC, also contains CCP from TC79761 downstream
MtTC95058_at	MtTC95058	MtTC95058.1	CRP1190	CRPSF014	0	NCR282	13.1443	13.2856	14.0854	13.697	13.216	13.38	13.1086	11.4617	50.0731	12.6696	14.1997	14.6993	13.1417	MtTC95058_at	MtTC95058_at	CRP1190 GSV03:BE124628 Leguminosins(1), GVN(1)
MtTC95126_at	MtTC95126	MtTC95126.1	CRP1440	CRPSF016	0	NCR087	11.3929	13.128	12.064	15.0593	13.4784	17.4311	16.1968	12.5978	6583.36	12.1158	9.9015	13.5904	16.2852	MtTC95126_at	MtTC95126_at	CRP1440 GSV03:TC70461 Leguminosins(11), GVN(4), GVSN(4), MtSN4(1) NOTE: used CCGB sequence
MtTC95184_at	MtTC95184	MtTC95184.1	CRP1230	CRPSF110	0	NCR238	10.8703	15.9152	13.3607	13.845	17.4165	13.885	13.2513	12.2749	4738.87	12.1375	12.2991	13.4367	15.4617	MtTC95184_at	MtTC95184_at	CRP1230 MtTC95185 GSV03:TC61947 GSV03:TC61948 Leguminosins(11), GVN(5), GVSN(3)
MtTC95193_at	MtTC95193	MtTC95193.1	CRP1530	CRPSF016	0	NCR279	365.224	112.976	55.0838	191.434	63.9072	34.3068	33.8762	23.1131	517.124	67.7455	65.3052	181.926	132.794	MtTC95193_at	MtTC95193_at	CRP1530 MtgAC146783_20001 MtBF006268 GSV03:BF006268 GSV03:TC67766 85 bp intron Leguminosins(10), GVN(2), DSLC(2) NOTE: took first 27 bp and corrected one base near the 3'-end from genomic sequence; BF006268 was likely chimeric
MtTC95194_at	MtTC95194	MtTC95194.1	CRP1420	CRPSF016	0	NCR088	14.3291	16.0335	15.248	16.4924	17.8157	15.1223	16.4683	13.7461	1154.12	12.5754	13.3519	19.1081	16.1541	MtTC95194_at	MtTC95194_at	CRP1420 MtgAC146558_19364 MtgCR294198 GSV03:TC74289 104 bp intron Leguminosins(3), GVN(1), GVSN(1), MTUS(1)
MtTC95257_s_at	MtTC95257	MtTC95257.1	CRP1450	CRPSF016	0	NCR068	18.9472	21.5387	20.8046	22.7467	22.9341	23.5894	27.5456	19.6879	7307.61	19.4246	22.9867	23.7592	23.4875	MtTC95257_s_at	MtTC95257_s_at	CRP1450 MtgAC138063_22255 MtgAC146864_82290 GSV03:TC69894 93 bp intron GVN(10), Leguminosins(5), MtSTW(1), Medicago_truncatula_R108Mt(1), MTUS(1)
MtTC95273_at	MtTC95273	MtTC95273.1	CRP1430	CRPSF016	0	NCR289	13.0626	15.6697	14.7795	15.8643	17.6421	14.9758	15.4926	12.315	3390.66	15.5019	14.5444	18.1741	14.3377	MtTC95273_at	MtTC95273_at	CRP1430 MtgAC149039_43497 GSV03:TC74789 86 bp intron Leguminosins(14), GVN(1), GVSN(1), MTUS(1) NOTE: corrected clear frame shift error early on from genomic sequence
MtTC95292_at	MtTC95292	MtTC95292.1	CRP1210	CRPSF014	0		14.0639	16.8016	12.9187	13.7656	18.4653	15.6534	17.0756	14.7436	99.2406	13.8272	15.1485	15.2124	12.0544	MtTC95292_at	MtTC95292_at	CRP1210 GSV03:BG582616 6KUG(7), GVSN(2) NOTE: used CCGB sequence
MtTC95293_s_at	MtTC95293	MtTC95293.1	CRP1210	CRPSF014	0	NCR274	19.8186	19.9765	22.149	18.9462	22.0416	23.2222	21.4877	18.0737	2097.72	23.5171	24.706	23.1263	21.4584	MtTC95293_s_at	MtTC95293_s_at	CRP1210 MtBG582616 GSV03:TC74827 GSV03:TC75948 Leguminosins(3), GVN(2), GVSN(1), MTUS(1), MtSN4(1)
MtTC95365_at	MtTC95365	MtTC95365.1	CRP1150	CRPSF015	0	NCR112	10.918	12.0169	11.6447	11.9349	14.1455	12.0684	11.9077	11.5279	1100.65	10.8688	11.5664	11.7949	10.6301	MtTC95365_at	MtTC95365_at	CRP1150 MtgAC161400_21707 GSV03:AW127297 GSV03:TC73467 72 bp intron Leguminosins(12), GVN(3), MTUS(1)
MtTC95501_at	MtTC95501	MtTC95501.1	CRP1450	CRPSF016	0	NCR011	14.4828	14.9952	16.5034	16.9913	17.7116	16.2679	16.9971	15.6642	2869.8	13.6602	14.7534	17.3168	19.3008	MtTC95501_at	MtTC95501_at	CRP1450 GSV03:TC61550 GVN(6), Leguminosins(3), GVSN(2), kiloclone(1), KVKC(1), MTUS(1)
MtTC95706_at	MtTC95706	MtTC95706.1	CRP1430	CRPSF016	0	NCR097	11.4301	14.2196	14.3242	14.3467	14.5504	13.5941	10.9459	11.1482	1452.61	11.1497	10.7718	14.5346	13.4251	MtTC95706_at	MtTC95706_at	CRP1430 GSV03:TC70448 GVN(6), Leguminosins(4), GVSN(2)
MtTC95710_x_at	MtTC95710	MtTC95710.1	CRP1200	CRPSF014	0	NCR018	14.7691	14.1035	14.8958	17.9509	24.3545	15.0891	15.3908	15.0308	870.174	13.5475	17.032	15.6382	13.8734	MtTC95710_x_at	MtTC95710_x_at	CRP1200 100 bp intron GVN(4), GVSN(1), MtSN4(1) NOTE: TC is chimeric with internal polyA; also clearly an immature unspliced mRNA
MtTC95731_x_at	MtTC95731	MtTC95731.1	CRP1430	CRPSF016	0	NCR144	13.3809	14.7408	17.9272	10.6702	15.2114	14.6019	14.881	12.4395	1035.05	15.6085	15.549	13.0715	12.253	MtTC95731_x_at	MtTC95731_x_at	CRP1430 MtgCG927477 MtgCR932039_118466 GSV03:TC62443 IMGA|CR932039_17.1 454 bp intron GVN(6), Leguminosins(4), GVSN(1), MTUS(1)
MtTC95750_at	MtTC95750	MtTC95750.1	CRP1430	CRPSF016	0	NCR089	11.802	13.1392	12.9665	13.3804	13.658	12.5359	13.4773	14.0014	6671.39	12.022	11.6895	12.9053	13.4866	MtTC95750_at	MtTC95750_at	CRP1430 GSV03:TC61802 GVN(7), Leguminosins(3), GVSN(2)
MtTC95833_at	MtTC95833	MtTC95833.1	CRP1130	CRPSF014	0	NCR208	19.9938	18.3929	20.3021	21.7871	20.5869	21.1727	21.8669	15.9837	2349.44	19.0137	21.4015	21.9807	23.6215	MtTC95833_at	MtTC95833_at	CRP1130 GSV03:TC73798 Leguminosins(7), GVN(2), GVSN(1), MTUS(1)
MtTC95912_s_at	MtTC95912	MtTC95912.1	CRP1530	CRPSF016	0	NCR220	8.85833	11.7524	11.0982	12.7123	11.5486	10.6182	9.74404	9.7366	1986.76	9.16424	10.1661	12.7495	10.8952	MtTC95912_s_at	MtTC95912_s_at	CRP1530 MtgCG935711 MtAW574038 GSV03:AW574038 GSV03:TC64585 86 bp intron Leguminosins(7), MtBB(2), MtSTW(1), GVN(2)
MtTC95930_at	MtTC95930	MtTC95930.1	CRP1230	CRPSF110	0	NCR219	12.3712	15.9403	14.3758	14.956	16.8399	14.2702	13.3596	13.8284	1804.33	11.6248	11.7396	15.4605	15.6344	MtTC95930_at	MtTC95930_at	CRP1230 GSV03:TC62658 GVN(4), Leguminosins(4), GVSN(2), MTUS(1)
MtTC95998_at	MtTC95998	MtTC95998.1	CRP1420	CRPSF016	0	NCR210	19.2198	19.8648	23.185	24.6232	22.5206	24.8466	27.9241	18.6878	3683.98	22.4283	21.8097	27.0486	26.1432	MtTC95998_at	MtTC95998_at	CRP1420 GSV03:TC63682 Leguminosins(5), MtBB(2), GVN(1), 6KUG(1), MTUS(1)
MtTC96032_at	MtTC96032	MtTC96032.1	CRP1240	CRPSF106	0	NCR245	12.7234	15.036	14.2212	13.986	13.6481	13.2593	13.6876	13.0663	3517.7	14.4876	11.7566	16.4731	15.118	MtTC96032_at	MtTC96032_at	CRP1240 MtgAC153162_13001 GSV03:TC62461 g.t. 73 bp intron GVN(5), GVSN(2), Leguminosins(2), MTUS(1)
MtTC96120_s_at	MtTC96120	MtTC96120.1	CRP1280	CRPSF111	0		15.4909	16.088	17.13	17.9747	17.5507	16.4456	17.5941	15.8864	1047.93	15.9909	14.0588	18.0322	18.3103	MtTC96120_s_at	MtTC96120_s_at	CRP1280 Medicago_truncatula_R108Mt(1) NOTE: this clone caused TC chimerism
MtTC96121_at	MtTC96121	MtTC96121.1	CRP1280	CRPSF111	0	NCR248	12.6032	14.26	15.6121	16.4729	15.358	14.6954	13.43	14.0293	519.858	13.4301	15.0036	14.0722	14.5623	MtTC96121_at	MtTC96121_at	CRP1280 GSV03:AW574081 MtSN4(1), GVN(1)
MtTC96151_at	MtTC96151	MtTC96151.1	CRP1430	CRPSF016	0	NCR076	11.7927	11.5981	11.529	13.4886	14.6209	11.2941	12.7401	11.4478	29.8374	12.006	11.4413	13.8328	14.7133	MtTC96151_at	MtTC96151_at	CRP1430 MtgAC152176_113534 GSV03:TC62740 IMGA|AC152176_37.1 99 bp intron GVN(5), Leguminosins(2), 6KUG(1), MTUS(1)
MtTC96185_at	MtTC96185	MtTC96185.1	CRP1250	CRPSF015	0	NCR071	16.8064	17.5409	16.594	16.0951	16.7058	15.5144	17.3706	13.7687	5408.09	17.1094	14.3827	17.1665	21.5375	MtTC96185_at	MtTC96185_at	CRP1250 GSV03:BG582280 GSV03:TC65539 GVN(4), Leguminosins(4)
MtTC96209_at	MtTC96209	MtTC96209.1	CRP1140	CRPSF014	0	NCR235	11.5946	1388.52	11.1957	16.4932	15.7819	19.0248	17.0175	13.0208	2620.66	12.9144	12.8651	15.4372	17.1902	MtTC96209_at	MtTC96209_at	CRP1140 GSV03:TC62706 MtBB(4), GVN(2), Leguminosins(2), MTUS(1)
MtTC96476_at	MtTC96476	MtTC96476.1	CRP1450	CRPSF016	0	NCR067	12.6307	15.6836	15.9827	19.0428	18.0078	15.4792	15.0102	15.536	153.457	13.1186	13.2194	16.386	18.3415	MtTC96476_at	MtTC96476_at	CRP1450 GSV03:TC74061 Leguminosins(4), GVN(3), MTUS(1)
MtTC96509_at	MtTC96509	MtTC96509.1	CRP1520	CRPSF102	0	NCR148	10.8024	13.7412	12.7392	15.4799	12.8819	14.0273	13.4747	11.7091	2156.13	11.5943	12.7713	13.5568	14.3359	MtTC96509_at	MtTC96509_at	CRP1520 MtSN4(4), GVN(2), MTUS(1)
MtTC96571_at	MtTC96571	MtTC96571.1	CRP1140	CRPSF014	0	NCR265	15.6943	17.6111	15.3343	20.5146	18.0305	20.6912	17.9137	16.504	1438.23	16.5865	16.1156	19.2683	17.9734	MtTC96571_at	MtTC96571_at	CRP1140 MtgCR304933 MtgCR932957_22831 GSV03:TC64426 102 bp intron Leguminosins(4), GVN(3)
MtTC96603_x_at	MtTC96603	MtTC96603.1	CRP1520	CRPSF102	0	NCR147	9.82329	12.0664	11.096	11.7561	12.7944	10.8871	11.0037	9.64458	927.875	11.0109	9.07884	12.2716	11.0752	MtTC96603_x_at	MtTC96603_x_at	CRP1520 MtgAC151524_97403 MtgCR316545 MtgCR316685 IMGA|AC151524_36.1 no intron GVN(5), GVSN(1), MtSN4(1)
MtTC96632_at	MtTC96632	MtTC96632.1	CRP1150	CRPSF015	0	NCR244	14.3424	15.5233	15.1111	18.5629	15.3859	16.0009	17.5709	14.126	318.049	14.1144	15.9373	18.7612	16.8046	MtTC96632_at	MtTC96632_at	CRP1150 MtgAC144516_71647 GSV03:TC74863 103 bp intron Leguminosins(4), GVN(1), MtBB(1), MTUS(1)
MtTC96686_at	MtTC96686	MtTC96686.1	CRP1140	CRPSF014	0	NCR277	13.7765	15.0389	14.0548	17.4979	17.1584	14.2046	14.9077	14.5045	5739.02	14.6217	11.9202	14.6869	16.0252	MtTC96686_at	MtTC96686_at	CRP1140 GSV03:TC63762 MtSN4(2), kiloclone(1), KVKC(1), GVN(1), GVSN(1), MTUS(1)
MtTC96704_x_at	MtTC96704	MtTC96704.1	CRP1450	CRPSF016	0	NCR062	12.6121	13.9391	13.7971	15.2381	13.9557	12.4235	12.536	11.3395	1196.41	13.3786	13.6076	13.6603	12.293	MtTC96704_x_at	MtTC96704_x_at	CRP1450 MtgAC152176_93029 GSV03:TC65584 IMGA|AC152176_26.1 93 bp intron MTUS(2), Leguminosins(2), GVN(1), GVSN(1), MtSN4(1) NOTE: used CCGB sequence
MtTC96822_at	MtTC96822	MtTC96822.1	CRP1460	CRPSF016	0	NCR064	9.99246	13.9408	12.0975	13.3255	12.8525	12.1593	11.9814	10.7175	2772.68	12.0785	13.5119	12.1438	14.1301	MtTC96822_at	MtTC96822_at	CRP1460 GVN(3), MtSN4(2), MTUS(1) NOTE: used CCGB sequence
MtTC96848_at	MtTC96848	MtTC96848.1	CRP0310	CRPSF004	0		13.4723	18.0868	15.5543	16.3072	19932.4	15.0019	16.8447	16.2467	22.0264	15.5989	15.7937	15.9179	14.8027	MtTC96848_at	MtTC96848_at	CRP0310 GESD(3), Leguminosins(2), MTPOSE(1)
MtTC96869_at	MtTC96869	MtTC96869.1	CRP1400	CRPSF016	0	NCR017	14.1573	14.5549	16.9387	16.1143	15.262	14.3223	14.8214	12.9905	202.162	17.0674	16.5116	12.3435	16.0502	MtTC96869_at	MtTC96869_at	CRP1400 MtgAC174348_108553 GSV03:TC74951 295 bp intron 6KUG(3), GVSN(2), MtSN4(1)
MtTC96950_x_at	MtTC96950	MtTC96950.1	CRP1240	CRPSF106	0	NCR216	19.1982	17.6584	21.6373	27.6282	20.5093	20.4417	22.9945	19.8694	2405.41	26.2765	21.1244	18.2362	16.8244	MtTC96950_x_at	MtTC96950_x_at	CRP1240 MtgAC153162_74001 g.t. 372 bp intron Leguminosins(4), GVN(1), GVSN(1)
MtTC97006_at	MtTC97006	MtTC97006.1	CRP1280	CRPSF111	0	NCR121	13.5059	12.5554	15.9377	16.4302	14.8736	16.5835	15.5343	13.5235	2461.36	11.8583	17.4953	17.3171	13.6098	MtTC97006_at	MtTC97006_at	CRP1280 MtgCT030253_59001 GSV03:TC72569 105 bp intron MtBB(4), MtSTW(2)
MtTC97008_at	MtTC97008	MtTC97008.1	CRP0030	CRPSF002	0		11.4801	12.9325	12.9996	14.0838	13.0875	13.8571	13.3652	11.229	692.567	12.1463	12.2761	12.1615	13.5443	MtTC97008_at	MtTC97008_at	CRP0030 MtBB(6)
MtTC97025_at	MtTC97025	MtTC97025.1	CRP1530	CRPSF016	0	NCR201	13.9135	14.8136	15.9404	17.8475	18.9866	16.5378	16.6109	15.8676	2147.09	14.9222	13.8141	19.3935	18.631	MtTC97025_at	MtTC97025_at	CRP1530 MtgAC144930_48086 GSV03:TC64858 2 introns (84, 1418) GVN(3), Leguminosins(3)
MtTC97041_at	MtTC97041	MtTC97041.1	CRP1140	CRPSF014	0	NCR154	11.21	12.0414	12.9042	10.1502	12.9426	13.1336	12.2414	11.0957	848.806	12.8382	13.4053	12.0226	12.3387	MtTC97041_at	MtTC97041_at	CRP1140 GSV03:TC65319 GVN(2), Leguminosins(2), GVSN(1), MTUS(1)
MtTC97065_at	MtTC97065	MtTC97065.1	CRP1430	CRPSF016	0	NCR227	12.5442	15.3088	12.3474	13.4377	14.3459	13.0266	17.5721	12.6796	2780.03	14.582	13.9212	16.814	13.388	MtTC97065_at	MtTC97065_at	CRP1430 MtgCG927284 GSV03:TC67170 105 bp intron Leguminosins(3), GVN(2), MTUS(1)
MtTC97251_x_at	MtTC97251	MtTC97251.1	CRP1400	CRPSF016	0	NCR140	10.7661	11.9745	12.2252	12.7877	13.2575	12.6957	14.9326	11.2417	349.16	12.2591	12.5583	11.9179	11.442	MtTC97251_x_at	MtTC97251_x_at	CRP1400 MtgAC139344_119641 MtgAC169979_109001 2 introns (99, 2882) GVN(2), GVSN(2), MTUS(1) NOTE: fusion with highly acidic VEED...EEED peptide! confirmed by genomic sequence!
MtTC97283_at	MtTC97283	MtTC97283.1	CRP1200	CRPSF014	0	NCR166	15.1424	14.7487	16.5519	18.6465	21.6437	19.7732	18.8909	15.9583	3256.23	17.9367	15.1467	16.4097	17.1079	MtTC97283_at	MtTC97283_at	CRP1200 GVN(3), GVSN(1), MTUS(1)
MtTC97348_at	MtTC97348	MtTC97348.1	CRP0310	CRPSF004	0		19.0864	21.6228	20.2722	18.3815	4434.81	15.3793	20.4921	18.1314	29.4839	15.5449	17.6726	16.5067	17.4695	MtTC97348_at	MtTC97348_at	CRP0310 MtgAC147407_45688 IMGA|AC147407_12.1 288 bp intron Leguminosins(4), GESD(1)
MtTC97495_x_at	MtTC97495	MtTC97495.1	CRP1530	CRPSF016	0	NCR237	14.1658	17.3991	16.3612	16.4066	16.8425	14.2267	16.0401	14.761	1954.86	12.6949	15.5394	16.866	15.7337	MtTC97495_x_at	MtTC97495_x_at	CRP1530 MtgAC142224_82813 MtgAC165277_3001 GSV03:TC76283 no intron GVSN(2), Leguminosins(2), MTUS(1)
MtTC97576_at	MtTC97576	MtTC97576.1	CRP1530	CRPSF016	0	NCR246	19.5785	19.4964	22.0008	21.0973	22.5907	25.91	27.2099	19.354	2894.05	25.5656	25.4999	20.4506	18.8989	MtTC97576_at	MtTC97576_at	CRP1530 MtgAC169176_79001 MtBG583118 GSV03:BG583118 GSV03:TC64433 115 bp intron GVN(3), Leguminosins(1), GVSN(1)
MtTC97593_at	MtTC97593	MtTC97593.1	CRP1140	CRPSF014	0	NCR102	12.5145	15.6384	13.7113	15.7317	12.1141	12.7429	13.3045	11.0619	399.487	13.7452	13.3094	15.6474	12.1299	MtTC97593_at	MtTC97593_at	CRP1140 GVN(1), GVSN(1), Medicago_truncatula_R108Mt(1), MTUS(1)
MtTC97658_at	MtTC97658	MtTC97658.1	CRP1440	CRPSF016	0	NCR307	12.0849	13.5458	13.8148	13.0287	15.0115	14.2863	14.2038	13.2968	1089.26	12.9304	11.4319	14.7953	15.975	MtTC97658_at	MtTC97658_at	CRP1440 MtgCU302328_10001 GSV03:TC73189 108 bp intron GVN(3), MTUS(1)
MtTC97678_x_at	MtTC97678	MtTC97678.1	CRP0080	CRPSF002	0	Def2.1	2358.26	34.5098	24.6789	18.9598	2200	17.1674	22.6989	17.3334	16.2508	20.5699	20.9028	953.265	68.2507	MtTC97678_x_at	MtTC97678_x_at	CRP0080 MtgAY313169_1 654 bp intron Drought(1), Developing_leaf(1), GLSD(1) NOTE: Def2.1
MtTC97740_at	MtTC97740	MtTC97740.1	CRP1280	CRPSF111	0	NCR233	14.5815	13.205	18.4057	15.7506	19.3326	18.6334	15.1248	16.5675	874.266	13.9785	15.0565	19.506	15.9661	MtTC97740_at	MtTC97740_at	CRP1280 GVN(2), GVSN(1), MTUS(1)
MtTC97746_x_at	MtTC97746	MtTC97746.1	CRP1400	CRPSF016	0	NCR073	9.29358	13.326	13.104	12.5508	13.0921	12.2319	13.0521	12.4354	1854.72	10.1538	11.678	14.8093	12.0853	MtTC97746_x_at	MtTC97746_x_at	CRP1400 MtgAC146307_69198 100 bp intron GVN(2), Nodulated_root(1) NOTE: chimeric TC from caused by AW684570, confirmed by genomic seq
MtTC97803_at	MtTC97803	MtTC97803.1	CRP1400	CRPSF016	0	NCR126	15.6999	16.5618	17.2212	19.5509	19.438	17.4793	20.9215	18.2593	679.662	18.5394	21.4859	18.4821	17.2838	MtTC97803_at	MtTC97803_at	CRP1400 GVN(2), 6KUG(1), MTUS(1) NOTE: immature unspliced mRNA
MtTC97930_at	MtTC97930	MtTC97930.1	CRP1240	CRPSF106	0	NCR168	25.9452	21.6111	28.9625	30.362	26.7474	28.9309	32.4119	23.9612	2490.84	30.9712	25.0655	32.1565	26.9668	MtTC97930_at	MtTC97930_at	CRP1240 MtgAC150877_97001 104 bp intron GVN(2), 6KUG(1), MTUS(1)
MtTC98064_at	MtTC98064	MtTC98064.1	CRP0110	CRPSF002	0		20.0434	18.2257	19.0118	20.8981	18.0376	26.6906	2153.91	18.2779	37.3367	24.0622	19.8294	20.6674	15.454	MtTC98064_at	MtTC98064_at	CRP0110 MtBC(2), MTGIM(1)
MtTC98231_s_at	MtTC98231	MtTC98231.1	CRP1140	CRPSF014	0	NCR051	15.4288	18.2135	14.5261	17.6058	15.7151	15.9414	15.847	14.6179	472.023	14.3317	15.2385	15.2827	14.0841	MtTC98231_s_at	MtTC98231_s_at	CRP1140 MtgCU326393_198912 MtAL375513 GSV03:AL375513 GSV03:TC73040 109 bp intron MtBB(4) NOTE: AL375513 had 5' sequence corrected
MtTC98265_at	MtTC98265	MtTC98265.1	CRP1470	CRPSF118	0		14.0596	16.7346	14.9458	17.1349	15.3171	15.2301	13.3137	11.8311	2531.85	12.711	14.8086	15.496	17.6888	MtTC98265_at	MtTC98265_at	CRP1470 MtgAC124956_81876 MtgAC153349_55001 100 bp intron GVSN(1), Nodulated_root(1), MtBB(1)
MtTC98459_at	MtTC98459	MtTC98459.1	CRP1430	CRPSF016	0	NCR261	18.4382	18.0001	18.6201	25.6878	25.0803	22.2696	25.0698	17.7138	3151.83	22.5449	23.2784	25.6697	18.4544	MtTC98459_at	MtTC98459_at	CRP1430 MtgAC169979_62001 MtgAC174279_91001 GSV03:TC74311 355 bp intron GVN(1), GVSN(1), MTUS(1)
MtTC98593_at	MtTC98593	MtTC98593.1	CRP0330	CRPSF004	0		12.2866	14.1474	14.179	17.1918	13212.5	15.0269	16.8487	15.1897	15.3106	13.092	14.6886	16.5845	12.3099	MtTC98593_at	MtTC98593_at	CRP0330 GESD(2), Leguminosins(1) NOTE: first 3 bp corrected using CCGB sequence
MtTC98994_at	MtTC98994	MtTC98994.1	CRP1310	CRPSF114	0		16.8203	16.5722	17.6721	20.8452	19.6903	18.8	16.8674	16.6022	48.3002	16.7832	16.7354	20.5905	18.5631	MtTC98994_at	MtTC98994_at	CRP1310 Leguminosins(1), GVN(1)
MtTC99014_x_at	MtTC99014	MtTC99014.1	CRP0080	CRPSF002	0		2511.85	16.5144	17.7832	16.9663	2526.43	14.9847	13.2708	14.2631	16.7559	20.6892	63.0987	753.002	22.2891	MtTC99014_x_at	MtTC99014_x_at	CRP0080 MTPOSE(1)
MtTC99070_at	MtTC99070	MtTC99070.1	CRP1020	CRPSF120	0		20.8034	16.3552	21.4574	22.4471	18.2544	24.5525	26.184	18.0377	22.9204	25.5334	25.6813	17.6036	20.1446	MtTC99070_at	MtTC99070_at	CRP1020 KV3(2)
MtTC99124_at	MtTC99124	MtTC99124.1	CRP1430	CRPSF016	0	NCR090	9.86882	13.6243	11.3081	12.8085	14.1364	12.8323	11.0436	11.0319	1570.48	11.2682	10.3843	11.3135	13.1731	MtTC99124_at	MtTC99124_at	CRP1430 MtgAC144459_104602 MtgAC150704_34929 MtgCR954192_3764 GSV03:BE998360 111 bp intron MtSN4(1), GVN(1)
MtTC99257_at	MtTC99257	MtTC99257.1	CRP1140	CRPSF014	0		18.585	18.0368	18.729	20.6597	18.0549	19.3298	20.5303	17.1713	945.549	17.3679	18.6972	20.3623	18.7777	MtTC99257_at	MtTC99257_at	CRP1140 MtSTW(1), Nodulated_root(1)
MtTC99263_at	MtTC99263	MtTC99263.1	CRP1500	CRPSF108	0	NCR082	11.4203	13.1392	12.3649	14.6119	13.2803	13.7652	12.4465	11.8327	1835.84	11.7907	11.7904	12.5924	11.2845	MtTC99263_at	MtTC99263_at	CRP1500 GSV03:AW208174 MtSTW(1), GVSN(1)
MtTC99324_x_at	MtTC99324	MtTC99324.1	CRP0110	CRPSF002	0		20.2551	17.8816	23.6773	26.1881	31.1477	2213.51	2988.07	130.317	5629.17	100.058	175.802	16.3464	20.2183	MtTC99324_x_at	MtTC99324_x_at	CRP0110 MtgCR482929 88 bp intron KV1(1), MTAMP(1)
MtTC99756_x_at	MtTC99756	MtTC99756.1	CRP1510	CRPSF115	0	NCR111	11.2423	13.012	12.956	12.9224	15.5029	12.0008	11.5293	11.7064	750.111	11.6517	10.4696	11.8417	11.6454	MtTC99756_x_at	MtTC99756_x_at	CRP1510 MtgAC144515_12990 GSV03:TC75669 102 bp intron MtBB(2) NOTE: immature unspliced mRNA
