# Supplementary material for: Spatio-Temporal Expression Patterns of Arabidopsis thaliana and Medicago truncatula Defensin-Like Genes
Source: PLoS One. 2013 Mar 18;8(3):e58992. doi: 10.1371/journal.pone.0058992 (PMC3601123; doi:10.1371/journal.pone.0058992)
Supplement: Table S4 — Arabidopsis genes differentially expressed (p<0.05) in response to A . brassicicola (XLSX) [file pone.0058992.s015.xlsx]

## Sheet: Sheet1
Table S4. Arabidopsis genes differentially expressed (p<0.05) in response to A. brassicicola inoculation.
			Expression Ratioa
AGI	Probe set ID	Annotation	Col	dde2-2
At1g75830	At1g75830_at	PDF1.1/ PDF1.2	132.53	16.27
At2g26010	At2g26010_x_at	PDF1.3	52.74	2.51
At2g26020	At2g26020_x_at	PDF1.2b	66.5	4.42
At5g44420	At5g44420_at	PDF1.2a	36.78	4.59
At5g44430	At5g44430_x_at	PDF1.2c	77.5	5.01
AT1G68735	At1g68735_at	DEFL	1.11	2.03
At2g43510	At2g43510_at	DEFL	20.49	16.37
At2g43530	At2g43530_at	DEFL	1.14	0.3
At2g43550	At2g43550_at	DEFL	0.87	0.21
At3g05730	At3g05730_at	DEFL	2.84	4.27
At3g59930	At3g59930_at	DEFL	43.43	3.46
At5g33355	At5g33355_s_at	DEFL	70.67	2.3
At5g46871	At5g46871_at	DEFL	0.53	0.55
At1g19670	255786_at	Coronatine-induced protein 1	4.39	0.4
At1g07890	261412_at	Ascorbate peroxidase 1 (APX1)	1.51	1.48
At1g75750	262947_at	GA-responsive GAST1 protein	0.58	1.08
At3g04720	258791_at	Hevein-like protein (HEL) (PR-4)	13.11	4.58
At3g12500	256243_at	Basic chitinase (PR-3)	38.63	6.01
At4g26080	253994_at	Abscisic acid-insensitive 1	1.6	2.73
At5G19890	246149_at	Peroxidase	9.77	0.95
At5g39520	249454_at	Unknown protein	13.39	44.51
a Expression Ratios are the relative values of A. thaliana wildtype Columbia (Col) and dde2-2 mutant leaves inoculated with A. brassicicola
compared to mock-inoculated leaves, based on means from three biological replicates.
Fold change values greater or equal to 1 represent genes that were up-regulated in response to inoculation,
while fold change value <1 represent down-regulation.
