# Supplementary material for: Spatio-Temporal Expression Patterns of Arabidopsis thaliana and Medicago truncatula Defensin-Like Genes
Source: PLoS One. 2013 Mar 18;8(3):e58992. doi: 10.1371/journal.pone.0058992 (PMC3601123; doi:10.1371/journal.pone.0058992)
Supplement: Table S5 — Arabidopsis genes differentially (p<0.05) expressed following inoculations with several P. syringae pv. tomato strains. (XLSX) [file pone.0058992.s016.xlsx]

## Sheet: Sheet1
Table S5. Arabidopsis genes differentially (p<0.05) expressed following inoculations with several P. syringae pv. tomato strains.
			Expression ratios in leaves inoculated with P. syringae strainsa
AGI	Probe set ID	Annotation	DC3000 at 3 hpi	HrcC at 3 hpi	AvrPt2 at 3 hpi	DC3000 at 9 hpi	HrcC- at 9 hpi	AvrPt2 at 9 hpi
At 3 hpi
At1g11055	At1g11055_at	DEFL	1.2	1.2	0.8	0.9	1.3	1.3
At2g16505	At2g16505_at	DEFL	1	1.1	0.4	0.7	1	1.1
At 3 & 9 hpi
At1g19610	At1g19610_at	PDF1.4	4.6	3.3	6.2	2.2	4.1	0.4
At1g75830	At1g75830_at	PDF1.1/ PDF1.2	3.2	2.5	2.4	1.5	1.6	3.5
At2g02100	At2g02100_at	PDF2.2	0.3	0.5	0.2	0.7	0.6	0.2
At2g02130	At2g02130_at	PDF2.3	0.4	0.5	0.3	0.7	0.8	0.3
At2g26010	At2g26010_x_at	PDF1.3	0.6	0.4	0.4	4.2	20.6	0.9
At2g26020	At2g26020_x_at	PDF1.2b	0.5	0.3	0.4	9.1	31.7	0.7
At1g60989	At1g60989_at	DEFL	0.5	0.6	0.4	0.9	0.8	0.7
At2g16367	At2g16367_at	DEFL	0.3	0.3	0.4	0.7	0.7	0.1
At2g43510	At2g43510_at	DEFL	2.3	2.2	2.6	4.2	3.2	4
At2g43520	At2g43520_at	DEFL	2.1	2.1	2.3	6.2	4.9	1.6
At2g43530	At2g43530_at	DEFL	0.6	0.9	0.6	1.2	1	0.5
At2g43535	At2g43535_at	DEFL	0.3	0.4	0.3	2.7	0.8	0.3
At2g43550	At2g43550_at	DEFL	0.3	0.6	0.3	1.4	0.8	0.4
At3g05730	At3g05730_at	DEFL	0.2	0.4	1.4	0.6	0.6	0.4
At3g61185	At3g61185_at	DEFL	3.4	3.2	4.7	2.1	1.2	10.1
At5g18407	At5g18407_at	DEFL	0.7	0.8	0.8	0.4	0.7	0.3
At1g19670	255786_at	Coronatine-induced protein 1	1.2	1.3	1.1	3.8	2.9	1.3
At1g64280	259764_at	Nonexpresser of PR genes 1 (NPR1)	1.3	1.4	1.9	1.3	1.1	1.1
At1g75040	259925_at	Pathogenesis-related protein 5 (PR-5)	1.4	1.2	1	2.2	1.9	2.4
At1g75750	262947_at	GA-responsive GAST1 protein	0.5	0.5	0.4	0.4	0.6	0.3
At1g80460	260274_at	Glycerol kinase (GLR1).	2.5	2.3	3	1.4	1.7	1.5
At2g19190	267436_at	FLG22-induced Receptor-like kinase 1	10.1	9.3	13.4	16.8	18.2	11.1
At2g33070	245161_at	Nitrile-specifier protein NSP2 (NSP2)	1.5	1.3	1.6	1.7	1.1	1.5
At3g04720	258791_at	Hevein-like protein (HEL) (PR-4)	2.5	1.1	2.1	2.2	5.5	2.3
At3g06490	258516_at	MYB108 transcription factor	1.7	2	2.1	3.8	1.5	20.2
At3g12500	256243_at	Basic chitinase (PR-3)	1.6	1.4	1.8	2.1	1.8	7.8
At3g21230	258037_at	4-coumarate::CoA ligase (4CL	4	4.1	6.6	12.8	7.3	49.2
At3g26520	257313_at	Tonoplast intrinsic protein 2	0.6	0.6	0.5	0.5	0.6	0.1
At3g45060	252604_at	High-affinity nitrate transporter 2.6	5.2	9.2	17.9	3.7	18.5	2.6
At4g19660	254532_at	NPR1-like protein 4 (NPR4)	1.7	1.6	1.7	1	0.9	1
At4g21960	254386_at	Peroxidase 42	0.7	0.7	0.6	0.7	1	0.2
At4g26080	253994_at	Abscisic acid-insensitive 1	0.9	0.9	1.2	2.6	0.8	2.9
At 9 hpi
At1g13609	At1g13609_at	DEFL	0.9	0.9	0.8	0.6	0.8	0.7
At1g49435	At1g49435_at	DEFL	1.1	1.1	1	0.8	1.2	1.2
At1g64195	At1g64195_at	DEFL	1	0.9	1	1.5	1.3	1.5
At1g69828	At1g69828_at	DEFL	0.9	0.9	1.1	1.2	1.2	1.6
At2g02147	At2g02147_at	DEFL	0.9	1.1	1.1	0.8	0.9	1.4
At2g04425	At2g04425_at	DEFL	1.1	1	1	0.7	1	1.1
At2g17723	At2g17723_at	DEFL	0.9	1	1	0.9	1.1	8.5
At3g13403	At3g13403_at	DEFL	0.8	0.8	0.9	0.4	0.6	0.3
At3g27503	At3g27503_at	DEFL	0.9	0.9	0.8	0.8	1.2	1.5
At4g10115	At4g10115_at	DEFL	1.1	1.1	0.8	0.8	1.1	1.1
At4g13955	At4g13955_at	DEFL	1	1	0.9	0.8	1.1	1
At4g22230	At4g22230_s_at	DEFL	1.2	1.5	1.3	1.5	1.4	3.7
At4g29280	At4g29280_at	DEFL	1	1.1	1	0.8	1.1	1.1
At5g42223	At5g42223_at	DEFL	1	1	0.9	0.9	1.2	1.5
At5g43285	At5g43285_x_at	DEFL	1.1	1	1.1	1.3	2	1.2
At5g55132	At5g55132_at	DEFL	1	1	0.8	0.6	1	1.2
At3g59930	At3g59930_at	DEFL	1.1	1.1	0.9	3.2	1.3	1.1
At5g33355	At5g33355_s_at	DEFL	1	1.1	0.4	2.1	1.4	1
At5g44420	At5g44420_at	PDF1.2a	0.8	0.5	0.7	3.8	11.5	0.5
At5g44430	At5g44430_x_at	PDF1.2C	0.8	0.7	1	3.8	20	0.9
At5g46871	At5g46871_at	DEFL	1	0.9	2.1	1.5	1.6	6
At1g07890	261412_at	Ascorbate peroxidase 1 (APX1)	1.1	1	1.1	1.2	1.2	1.4
At1g08090	260623_at	High-affinity nitrate transporter 2.1	0.7	0.6	0.9	1.7	3.7	0.7
At2g14610	266385_at	Pathogenesis-related protein 1 (PR-1)	1.2	0.6	2.3	2.2	1.1	6.7
At2g39940	267346_at	Coronatine-insensitive 1 (COI1)	1	0.9	0.9	0.7	0.9	0.8
At3g57260	251625_at	β-1,2-glucanase (PR-2)	1	1.1	1.3	0.8	0.6	1.1
At5g03280	250928_at	Ethylene-insensitive 2 (EIN2)	0.7	0.9	0.7	1	1	0.7
At5g39520	249454_at	Expressed protein	1	1	1.1	3.5	0.8	22.3
a Expression Ratios are the relative values of A. thaliana Col leaves inoculated with the indicated P. syringae strains compared to
mock-inoculated leaves, based on means from three biological replicates. Fold change values greater or equal to 1 represent genes that
were up-regulated in response to inoculation, while fold change value <1 represent down-regulation.
