# Supplementary material for: Spatio-Temporal Expression Patterns of Arabidopsis thaliana and Medicago truncatula Defensin-Like Genes
Source: PLoS One. 2013 Mar 18;8(3):e58992. doi: 10.1371/journal.pone.0058992 (PMC3601123; doi:10.1371/journal.pone.0058992)
Supplement: Table S6 — List of significantly (p<0.05) expressed Medicago genes following mycorrhizal colonization. (XLSX) [file pone.0058992.s017.xlsx]

## Sheet: Sheet1
Table S6. List of significantly (p<0.05) expressed Medicago genes following mycorrhizal colonization.
	Expression ratios
Probe identifiera	mycorrhizae colonized / uninouclated roots	Gene description
MtTC100264_at	0.697893	CRP0010 Irradiated(6), Drought(4), Developing_leaf(4), Virus-Infected_Leaves(1), MTAMP(1), Phosphate_starved_leaf(1) NOTE: contig was chimeric, fusing long sigpep to the front
Mtr.8678.1.S1_at	0.740669	TC100985 /FEA=mRNA /DEF=
MtBG580073_s_at	0.936079	CRP1190 GSV03:BG580073 GVN(1)
Mtr.10397.1.S1_at	1.53494	TC106637 /FEA=mRNA /DEF=homologue to UP|Q8W2E3 (Q8W2E3) 3-hydroxy-3-methylglutaryl coenzyme A, partial (24%)
MtAW587092_x_at	1.62392	CRP1240 MtgCR501011 MtgCR940311_69522 GSV03:AW587092 no intron MHAM(1) NOTE: splice variant of TC100579
Mtr.37564.1.S1_at	1.64133	TC100929 /FEA=mRNA /DEF=weakly similar to UP|Q944X2 (Q944X2) 2-oxoglutarate-dependent dioxygenase (Fragment), partial (21%)
MtgAC135415_105368_at	1.68503	CRP0675 IMGA|AC135415_33.1 90 bp intron
Mtr.12615.1.S1_at	1.81596	TC95383 /FEA=mRNA /DEF=weakly similar to UP|Q7Y083 (Q7Y083) Pathogenesis-related protein PR10A, partial (69%)
MtgAC151598_13729_s_at	1.96103	CRP0310 MtgAC159145_117001 MtgCG935857 likely pseudogene 108 bp intron NOTE: frameshift error marked at X
MtTC109532_at	4.39647	CRP1400 MtgAC148818_49595 MtgCT009535_72052 GSV03:TC67407 91 bp intron Leguminosins(3), GVN(2)
MtTC105086_at	6.72627	CRP0110 MtgCR962276 MtBC(2)
MtAJ499425_at	15.1712	CRP0110 MTGIM(1)
MtTC104515_at	33.0606	CRP0090 MtBC(2), MTGIM(1)
MtAL385826_s_at	61.09	CRP0110 MtBC(1)
MtTC98064_at	80.7044	CRP0110 MtBC(2), MTGIM(1)
MtTC101060_x_at	208.529	CRP0110 MtgCR513476 g.t. 213 bp intron MTGIM(18), MtBC(7), MTAMP(1)
a Probe sets with a prefix 'Mtr.' are marker probe sets
