# Supplementary material for: Spatio-Temporal Expression Patterns of Arabidopsis thaliana and Medicago truncatula Defensin-Like Genes
Source: PLoS One. 2013 Mar 18;8(3):e58992. doi: 10.1371/journal.pone.0058992 (PMC3601123; doi:10.1371/journal.pone.0058992)
Supplement: Table S7 — List of significantly (p<0.05) expressed Medicago genes following S. meliloti inoculation. (XLSX) [file pone.0058992.s018.xlsx]

## Sheet: Sheet1
Table S7. List of significantly (p<0.05) expressed Medicago genes following S. meliloti inoculation.
	Expression ratios
Probe identifiera	Nodules / uninoculated roots	Gene description
MtAJ388787_x_at	20.2545	MtAJ388787_x_at	CRP1120 MtgCG958692 MtgCT963074_95076 GSV03:AJ388787 121 bp intron Medicago_truncatula_R108Mt(1) NOTE: corrected frameshift and 3 base errors from genomic sequence
MtAJ388800_x_at	53.6519	MtAJ388800_x_at	CRP1430 GSV03:AJ388800 Medicago_truncatula_R108Mt(1)
MtAJ388915_x_at	34.9025	MtAJ388915_x_at	CRP1520 MtgAC148718_6001 GSV03:AJ388915 no intron Medicago_truncatula_R108Mt(1)
MtAJ388916_x_at	8.16106	MtAJ388916_x_at	CRP1490 GSV03:AJ388916 Medicago_truncatula_R108Mt(1)
MtAJ388924_at	378.231	MtAJ388924_at	CRP1140 GSV03:AJ388924 Medicago_truncatula_R108Mt(1)
MtAJ388997_x_at	16.2105	MtAJ388997_x_at	CRP1160 Medicago_truncatula_R108Mt(1)
MtAJ389013_at	144.436	MtAJ389013_at	CRP1530 GSV03:AJ389013 Medicago_truncatula_R108Mt(1)
MtAJ847093_at	23.6354	MtAJ847093_at	CRP1400 MtSTW(1)
MtAJ847138_at	207.862	MtAJ847138_at	CRP1530 MtSTW(1)
MtAJ848055_at	33.5397	MtAJ848055_at	CRP1170 MtSN4(1)
MtAJ848408_s_at	37.0559	MtAJ848408_s_at	CRP1410 MtgAC144481_114558 MtgAC162162_33001 112 bp intron MtSN4(1)
MtAJ848414_at	36.7003	MtAJ848414_at	CRP1140 MtgCG947247 99 bp intron MtSN4(1)
MtAJ848553_at	175.029	MtAJ848553_at	CRP1140 MtgAC142394_2121 MtgCU062622_80001 IMGA|AC142394_31.1 133 bp intron MtSN4(1)
MtAJ848709_at	104.274	MtAJ848709_at	CRP1120 MtSN4(1)
MtAJ848743_s_at	129.104	MtAJ848743_s_at	CRP1400 MtgAC137552_108233 MtTC96881 GSV03:TC75016 101 bp intron Leguminosins(3), GVN(1), MtSTW(1), GVSN(1), MtSN4(1)
MtAL374070_x_at	87.5595	MtAL374070_x_at	CRP1430 MtgCU302332_24001 GSV03:AL374070 3251 bp intron MtBB(1)
MtAL375811_s_at	62.7348	MtAL375811_s_at	CRP1240 MtgAC153162_78001 GSV03:AL375811 85 bp intron MtBB(1) NOTE: corrected a frame shift error at the 3' end with the genomic sequence
MtAL377883_s_at	411.956	MtAL377883_s_at	CRP1150 MtAJ847302 MtBB(1), MtSTW(1)
MtAL379355_s_at	17.9008	MtAL379355_s_at	CRP1140 GSV03:TC73331 MtBB(2) NOTE: used CCGB sequence
MtAW127094_x_at	17.4281	MtAW127094_x_at	CRP1520 GSV03:AW127094 GVN(1)
MtAW127115_at	23.6949	MtAW127115_at	CRP1400 GSV03:AW127115 GVN(1)
MtAW127276_at	42.9532	MtAW127276_at	CRP1300 GSV03:AW127276 GVN(1)
MtAW208234_x_at	21.1846	MtAW208234_x_at	CRP1180 MtgAC146555_102414 GSV03:AW208234 IMGA|AC146555_29.1 103 bp intron GVSN(1)
MtAW208286_at	8.50771	MtAW208286_at	CRP1230 GSV03:AW208286 GVSN(1) NOTE: possible immature unspliced mRNA
MtAW573666_at	194.693	MtAW573666_at	CRP1170 GSV03:AW573666 GVN(1)
MtAW573738_x_at	50.1339	MtAW573738_x_at	CRP1230 MtgCR301394 MtgCR349025 GSV03:AW573738 102 bp intron GVN(1)
MtAW573781_at	55.6658	MtAW573781_at	CRP1530 GSV03:AW573781 GVN(1)
MtAW573795_at	50.713	MtAW573795_at	CRP1110 MtgCR302949 GSV03:AW573795 110 bp intron GVN(1)
MtAW574028_at	17.1969	MtAW574028_at	CRP1220 MtgAC150877_103001 MtgCR498436 no intron GVN(1) NOTE: first 6 bp differ in genomic sequence
MtAW574106_at	70.098	MtAW574106_at	CRP1140 GSV03:AW574106 GVN(1)
MtAW574108_at	28.7859	MtAW574108_at	CRP1160 GSV03:AW574108 GVN(1)
MtAW574126_at	6.78803	MtAW574126_at	CRP1150 GVN(1) NOTE: possible immature unspliced mRNA
MtAW574154_x_at	4.06839	MtAW574154_x_at	CRP1190 GSV03:AW574154 GVN(1)
MtAW574215_at	43.7844	MtAW574215_at	CRP1520 GSV03:AW574215 GVN(1)
MtAW587092_x_at	9.24161	MtAW587092_x_at	CRP1240 MtgCR501011 MtgCR940311_69522 GSV03:AW587092 no intron MHAM(1) NOTE: splice variant of TC100579
MtAW683784_x_at	2.30989	MtAW683784_x_at	CRP1230 GSV03:AW683784 Nodulated_root(1)
MtAW684085_at	12.8821	MtAW684085_at	CRP1430 GSV03:AW684085 Nodulated_root(1) NOTE: possible immature unspliced mRNA
MtAW775198_at	7.9701	MtAW775198_at	CRP1270 MtgAC187464_110744 GSV03:AW775198 146 bp intron GVN(1) NOTE: took first 15 bp from genomic sequence
MtAW775212_x_at	15.1936	MtAW775212_x_at	CRP1140 MtgCU184734_31838 GSV03:AW775212 no intron GVN(1) NOTE: corrected 1 bp difference from genomic sequence
MtAW775228_at	253.342	MtAW775228_at	CRP1150 GSV03:AW775228 GVN(1) NOTE: used CCGB sequence
MtAW775241_x_at	4.99179	MtAW775241_x_at	CRP1520 GSV03:AW775241 GVN(1) NOTE: took first 12 bp from CCGB
MtAW980513_x_at	20.8745	MtAW980513_x_at	CRP1320 GSV03:AW980513 GVN(1)
MtAW980550_at	69.464	MtAW980550_at	CRP1140 GSV03:AW980550 GVN(1) NOTE: only 3 bases different than BAC end sequence MBEHE26TR CG972902, 98 bp intron
MtAW980554_at	17.7284	MtAW980554_at	CRP1400 GSV03:AW980554 GVN(1)
MtAW980625_at	360.266	MtAW980625_at	CRP1270 GVN(1) NOTE: used CCGB sequence
MtAW980709_x_at	55.6346	MtAW980709_x_at	CRP1140 MtgAC146818_66001 120 bp intron GVN(1)
MtAW980877_s_at	9.40465	MtAW980877_s_at	CRP1430 MtgCR299825 GSV03:AW980877 106 bp intron GVN(1)
MtAW980950_s_at	492.333	MtAW980950_s_at	CRP1140 GSV03:AW980950 GVN(1)
MtAW980979_s_at	28.0988	MtAW980979_s_at	CRP1530 GSV03:AW980979 GVN(1)
MtAW981021_x_at	37.5145	MtAW981021_x_at	CRP1530 GSV03:AW981021 GVN(1)
MtAW981056_x_at	14.394	MtAW981056_x_at	CRP1520 GSV03:AW981056 GVN(1)
MtAW981107_x_at	266.962	MtAW981107_x_at	CRP1430 MtgAC169979_71001 MtgAC174279_100001 GSV03:AW981107 94 bp intron GVN(1)
MtBE124422_at	5.39045	MtBE124422_at	CRP1310 GVN(1)
MtBE124471_x_at	55.7115	MtBE124471_x_at	CRP1140 GSV03:BE124471 GVN(2)
MtBE124525_at	36.1809	MtBE124525_at	CRP0110 likely pseudogene GVN(1) NOTE: either poor sequence or pseudogene
MtBE124548_x_at	45.7956	MtBE124548_x_at	CRP1430 MtgAC122165_37770 GSV03:BE124548 IMGA|AC122165_35.1 121 bp intron GVN(1)
MtBE124600_x_at	249.014	MtBE124600_x_at	CRP1400 MtBE124560 GSV03:BE124560 GSV03:BE124600 GVN(2) NOTE: MtBE124560 is a splice variant
MtBE124945_at	16.071	MtBE124945_at	CRP1180 GSV03:BE124945 GVN(1) NOTE: used CCGB sequence
MtBE124958_at	4.02516	MtBE124958_at	CRP1140 GVN(1) NOTE: used CCGB sequence
MtBE997418_s_at	73.508	MtBE997418_s_at	CRP1530 MtgCR345172 89 bp intron GVSN(1)
MtBE997548_x_at	56.436	MtBE997548_x_at	CRP1420 GSV03:BE997548 GVSN(1) NOTE: immature unspliced mRNA
MtBE997611_s_at	328.395	MtBE997611_s_at	CRP1300 MtgCR315802 MtgCR339549 MtgCR344202 GSV03:BE997611 g.t. 270 bp intron GVSN(1)
MtBE997670_at	46.8287	MtBE997670_at	CRP1520 GSV03:BE997670 GVSN(1)
MtBE997676_x_at	100.445	MtBE997676_x_at	CRP1520 GSV03:BE997676 GVSN(1)
MtBE997678_s_at	3.29642	MtBE997678_s_at	CRP1190 MtgAC146756_112613 IMGA|AC146756_4.1 no intron GVSN(1)
MtBE997753_s_at	69.7337	MtBE997753_s_at	CRP1440 MtgAC126006_133705 MtgCR331368 MtgCR343398 MtgCR956402_131889 GSV03:BE997753 413 bp intron GVSN(1) NOTE: this is a splice variant of BG581198 whose extra exon provides a pre-pro-region; corrected 2 base errors and took first 27 bp from genomic sequence
MtBE997755_s_at	52.9897	MtBE997755_s_at	CRP1420 GSV03:BE997755 GVSN(1) NOTE: only 3 bp different from TC105398
MtBE997761_x_at	4.90682	MtBE997761_x_at	CRP1520 GSV03:BE997761 GVSN(1)
MtBE998007_s_at	67.7493	MtBE998007_s_at	CRP1510 MtgAC144515_18579 GSV03:BE998007 IMGA|AC144515_7.1 982 bp intron GVSN(1)
MtBE998368_x_at	2.85919	MtBE998368_x_at	CRP1420 MtgCU302328_71001 GSV03:BE998368 111 bp intron GVSN(1) NOTE: 5' sequence taken from genomic sequence
MtBE998784_x_at	8.22246	MtBE998784_x_at	CRP1210 MtgCR962137_66816 110 bp intron GVSN(1) NOTE: 3 bp corrected by genomic sequence
MtBE999005_at	103.65	MtBE999005_at	CRP1430 MtgAC152176_67535 GSV03:BE999005 IMGA|AC152176_15.1 97 bp intron GVSN(1)
MtBE999056_s_at	87.5238	MtBE999056_s_at	CRP1430 MtgAC126007_13339 IMGA|AC126007_4.1 92 bp intron NOTE: 2 nt discrepency with genomic data
MtBE999118_s_at	70.5298	MtBE999118_s_at	CRP1250 MtgCR932039_16409 GSV03:BE999118 100 bp intron GVSN(1) NOTE: corrected 2 adjacent bases from genomic sequence
MtBE999264_x_at	28.2421	MtBE999264_x_at	CRP1460 GSV03:BE999264 GVSN(1)
MtBE999361_x_at	1.86586	MtBE999361_x_at	CRP1160 GSV03:BE999361 GVSN(1) NOTE: possible immature unspliced mRNA
MtBE999404_s_at	71.4537	MtBE999404_s_at	CRP1160 MtgCT963129_3178 GSV03:BE999404 110 bp intron GVSN(1) NOTE: corrected a frameshift error from genomic sequence; transcript was not long enough to determine proper splicing
MtBE999796_s_at	303.541	MtBE999796_s_at	CRP1420 GSV03:BE999796 GVSN(1)
MtBG580073_s_at	1.27623	MtBG580073_s_at	CRP1190 GSV03:BG580073 GVN(1)
MtBG580091_x_at	102.271	MtBG580091_x_at	CRP1530 GSV03:BG580091 GVN(1)
MtBG580108_at	54.0911	MtBG580108_at	CRP1530 GSV03:BG580108 GVN(1)
MtBG580138_x_at	10.5041	MtBG580138_x_at	CRP1190 MtgCT962507_50705 MtTC100096 GSV03:BG580138 GSV03:TC67795 97 bp intron GVN(3) NOTE: TC100096 was chimeric; corrected 5'-end of the gene
MtBG580142_x_at	102.135	MtBG580142_x_at	CRP1450 MtgAC148719_50001 MtgAC150445_9302 GSV03:BG580142 105 bp intron GVN(1)
MtBG580727_x_at	3.78687	MtBG580727_x_at	CRP1140 MtgAC153162_8001 MtTC111016 GSV03:BE124924 GSV03:BG580727 101 bp intron Leguminosins(2), GVN(2) NOTE: TC111016 is an immature unspliced mRNA variant; corrected first 7 bp from genomic sequence
MtBG580788_x_at	10.8754	MtBG580788_x_at	CRP1530 MtgCG935549 GSV03:BG580788 g.t. 97 bp intron GVN(1)
MtBG580843_at	57.3325	MtBG580843_at	CRP1150 GVN(1) NOTE: immature unspliced mRNA
MtBG581198_x_at	31.7792	MtBG581198_x_at	CRP1440 MtgAC126006_133705 MtgCR331368 MtgCR343398 MtgCR956402_131889 GSV03:BG581198 IMGA|AC126006_23.2 2 introns (103, 283) GVN(1) NOTE: this is a splice variant of MtBE997753 which lacs the pre-pro region present here
MtBG581309_at	24.575	MtBG581309_at	CRP1200 GSV03:BG581309 GVN(1)
MtBG581396_s_at	70.7328	MtBG581396_s_at	CRP1450 MtgAC152176_75695 GSV03:BG581396 153 bp intron GVN(1)
MtBG581411_at	7.71043	MtBG581411_at	CRP0030 GVN(1)
MtBG581420_at	41.3294	MtBG581420_at	CRP1260 MtgAC136680_71001 MtgAC169086_65001 102 bp intron GVN(1)
MtBG581441_s_at	51.3758	MtBG581441_s_at	CRP1160 MtgAC174340_2614 GSV03:BG581441 90 bp intron GVN(1)
MtBG581442_x_at	26.3852	MtBG581442_x_at	CRP1190 MtgCT030245_35543 GSV03:BG581442 IMGA|CT030245_2.1 89 bp intron GVN(1)
MtBG581778_at	40.5774	MtBG581778_at	CRP1530 MtgAC146783_36001 GSV03:BG581778 123 bp intron GVN(1)
MtBG581786_s_at	43.7711	MtBG581786_s_at	CRP1130 MtgAC146568_53517 GSV03:BG581786 101 bp intron GVN(1) NOTE: EST represents an immature unspliced mRNA and differs from genomic sequence by a single frameshift
MtBG581989_at	18.3169	MtBG581989_at	CRP1160 GSV03:BG581989 GVN(1)
MtBG582210_x_at	289.337	MtBG582210_x_at	CRP1220 MtgCR344218 MtTC109898 GSV03:TC74978 g.t. 28 bp intron Leguminosins(2), GVN(2), GVSN(1)
MtBG582252_s_at	75.5911	MtBG582252_s_at	CRP1150 MtgAC153125_113718 MtgCR320523 GSV03:BG582252 IMGA|AC153125_28.1 125 bp intron GVN(1)
MtBG582263_x_at	38.1336	MtBG582263_x_at	CRP1520 MtgCT967319_58100 GSV03:BG582263 89 bp intron GVN(1) NOTE: corrected a frameshift error with the genomic sequence
MtBG582494_at	49.3151	MtBG582494_at	CRP1520 GSV03:BG582494 GVN(1)
MtBG582611_at	42.0283	MtBG582611_at	CRP1450 MtgAC126007_57684 MtTC97731 GSV03:TC63888 100 bp intron GVSN(2), GVN(2), Nodulated_root(1)
MtBG582681_at	21.2367	MtBG582681_at	CRP1520 GSV03:BG582681 GVN(1)
MtBG582685_at	23.2625	MtBG582685_at	CRP1190 GSV03:BG582685 GVN(1) NOTE: immature unspliced mRNA, 129 bp intron removed, obvious based on alignment with close homologs
MtBG582750_at	66.7452	MtBG582750_at	CRP1450 GVN(1)
MtBG582888_s_at	122.308	MtBG582888_s_at	CRP1220 MtgAC162277_93031 MtgCG929850 MtgCG969515 GSV03:BG582888 no intron GVN(1) NOTE: took first 15 bp and corrected 1 frame shift error from genomic sequence
MtBG582939_x_at	5.3729	MtBG582939_x_at	CRP1520 GSV03:BG582939 GVN(1)
MtBG583119_at	1.46767	MtBG583119_at	CRP1230 GSV03:BG583119 GVN(1) NOTE: immature unspliced mRNA
MtBG583185_s_at	39.3168	MtBG583185_s_at	CRP1270 MtgCG970803 MtgCR971991 MtTC100586 GSV03:BG583185 89 bp intron GVN(1), MtSN4(1) NOTE: MtTC100586 is chimeric
MtBG583574_at	40.3881	MtBG583574_at	CRP1430 GVN(1)
MtBG583579_s_at	3.13265	MtBG583579_s_at	CRP1400 MtgAC146558_36582 GSV03:BG583579 100 bp intron GVN(1) NOTE: immature unspliced mRNA confirmed by genomic sequence
MtBG583616_s_at	29.5319	MtBG583616_s_at	CRP1230 GSV03:BG583616 GVN(1)
MtBG583642_at	5.24642	MtBG583642_at	CRP1400 GSV03:BG583642 GVN(1)
MtBG583735_s_at	87.8364	MtBG583735_s_at	CRP1150 GSV03:BG583735 GVN(1)
MtBG583759_at	36.161	MtBG583759_at	CRP1520 GSV03:BG583759 GVN(1) NOTE: used CCGB sequence
MtBG583768_at	16.7414	MtBG583768_at	CRP1180 GSV03:BG583768 GVN(1) NOTE: likely frame shift early on
MtBG583831_x_at	36.3758	MtBG583831_x_at	CRP1190 MtgCR500975 101 bp intron GVN(1) NOTE: immature, unspliced mRNA confirmed by genomic sequence; corrected 3 errors in EST
MtBG583854_s_at	38.2414	MtBG583854_s_at	CRP1150 MtgAC121234_54001 GSV03:BG583854 108 bp intron GVN(1)
MtBG583878_x_at	27.0059	MtBG583878_x_at	CRP1530 MtgAC130200_8371 GSV03:BG583878 728 bp intron GVN(1) NOTE: a nearly exact copy (with no start-M) of the 1st exon lies 93 bp up
MtBI309808_at	2.26172	MtBI309808_at	CRP0305 GESD(1)
MtCA991325_at	1.24666	MtCA991325_at	CRP0310 GESD(1)
MtgAC119408_21324_at	86.1642	MtgAC119408_21324_at	CRP1140 MtgAC149079_13135 IMGA|AC119408_14.2 IMGA|AC149079_19.1 97 bp intron
MtgAC119410_95190_at	5.45046	MtgAC119410_95190_at	CRP1150 MtgAC149307_112651 116 bp intron
MtgAC122165_26356_at	41.3981	MtgAC122165_26356_at	CRP1410 MtgCR967893 IMGA|AC122165_27.1 117 bp intron
MtgAC122165_31010_x_at	19.7696	MtgAC122165_31010_x_at	CRP1410 1024 bp intron
MtgAC130804_106001_s_at	26.8166	MtgAC130804_106001_s_at	CRP1140 MtgAC146818_79001 107 bp intron
MtgAC131248_121811_at	14.9007	MtgAC131248_121811_at	CRP1300 103 bp intron
MtgAC135315_88259_x_at	20.6016	MtgAC135315_88259_x_at	CRP1290 MtgAC149040_8571 95 bp intron
MtgAC135317_144001_x_at	8.66053	MtgAC135317_144001_x_at	CRP1400 MtgAC122725_8270 133 bp intron
MtgAC135317_147001_x_at	54.5758	MtgAC135317_147001_x_at	CRP1400 MtgAC122725_5889 102 bp intron
MtgAC135415_96736_s_at	1.90731	MtgAC135415_96736_s_at	CRP0675 90 bp intron
MtgAC135467_92632_x_at	1.3528	MtgAC135467_92632_x_at	CRP1210 MtgAC174290_124001 123 bp intron
MtgAC135604_92330_x_at	43.5342	MtgAC135604_92330_x_at	CRP1420 MtgAC174284_209001 IMGA|AC135604_32.1 104 bp intron
MtgAC135606_92115_x_at	129.694	MtgAC135606_92115_x_at	CRP1260 MtgCU182773_19257 105 bp intron
MtgAC136503_31043_x_at	1.81092	MtgAC136503_31043_x_at	CRP1140 MtgAC152886_75170 308 bp intron
MtgAC136505_27430_x_at	13.7928	MtgAC136505_27430_x_at	CRP1410 124 bp intron
MtgAC137081_122078_x_at	8.90453	MtgAC137081_122078_x_at	CRP1140 101 bp intron
MtgAC137521_118001_x_at	42.4825	MtgAC137521_118001_x_at	CRP1520 no intron NOTE: differs by MtMNC5026034 in only 3 scattered bp
MtgAC137521_120001_x_at	2.26258	MtgAC137521_120001_x_at	CRP1520 MtgCG925512 MtgCG959121 MtgCG972458 no intron
MtgAC137521_87001_s_at	70.1026	MtgAC137521_87001_s_at	CRP1470 102 bp intron
MtgAC138453_73653_at	2.62976	MtgAC138453_73653_at	CRP0000 470 bp intron
MtgAC139344_119626_s_at	123.255	MtgAC139344_119626_s_at	CRP1400 MtgAC169979_112001 99 bp intron
MtgAC139344_74230_x_at	64.6562	MtgAC139344_74230_x_at	CRP1400 94 bp intron
MtgAC139670_14184_x_at	8.31447	MtgAC139670_14184_x_at	CRP1210 MtgAC130805_124871 MtgAC150566_106400 IMGA|AC150566_26.1 101 bp intron
MtgAC139747_16816_s_at	12.3779	MtgAC139747_16816_s_at	CRP1530 91 bp intron
MtgAC140103_15087_at	17.6403	MtgAC140103_15087_at	CRP0110 IMGA|AC140103_4.2 123 bp intron NOTE: beautiful example of C-rich region looks like sigpep in adjacent frame
MtgAC140103_8086_x_at	24.4877	MtgAC140103_8086_x_at	CRP0110 MtgAC174369_91001 IMGA|AC140103_2.2 107 bp intron NOTE: beautiful example of C-rich region looks like sigpep in adjacent frame
MtgAC140671_79001_x_at	20.0868	MtgAC140671_79001_x_at	CRP1270 102 bp intron
MtgAC142095_35739_x_at	23.0586	MtgAC142095_35739_x_at	CRP1400 MtgAC171534_57690 109 bp intron
MtgAC142143_112588_at	30.756	MtgAC142143_112588_at	CRP1190 MtgAC174356_29114 104 bp intron
MtgAC142143_42814_x_at	8.45533	MtgAC142143_42814_x_at	CRP1300 105 bp intron
MtgAC142143_84524_x_at	14.0576	MtgAC142143_84524_x_at	CRP1430 MtgAC174356_1050 102 bp intron
MtgAC144344_53001_x_at	17.362	MtgAC144344_53001_x_at	CRP1450 MtgAC155919_110001 105 bp intron
MtgAC144516_63256_x_at	5.49876	MtgAC144516_63256_x_at	CRP1150 104 bp intron
MtgAC144725_20095_x_at	22.2528	MtgAC144725_20095_x_at	CRP1420 IMGA|AC144725_9.1 294 bp intron
MtgAC144929_200001_x_at	47.6709	MtgAC144929_200001_x_at	CRP1530 95 bp intron
MtgAC144929_78001_s_at	5.36936	MtgAC144929_78001_s_at	CRP1530 152 bp intron
MtgAC144930_24209_s_at	37.348	MtgAC144930_24209_s_at	CRP1530 84 bp intron
MtgAC145109_27001_x_at	124.013	MtgAC145109_27001_x_at	CRP1500 MtgAC186194_69001 no intron
MtgAC146558_53603_x_at	10.8663	MtgAC146558_53603_x_at	CRP1420 106 bp intron
MtgAC146566_71451_s_at	21.0464	MtgAC146566_71451_s_at	CRP1190 no intron NOTE: might have a 33 bp intron starting at pos 77 like some paralogs
MtgAC146566_89782_x_at	20.4206	MtgAC146566_89782_x_at	CRP1190 no intron
MtgAC146704_105298_s_at	19.6278	MtgAC146704_105298_s_at	CRP1530 MtgCR333327 MtgCT967318_105301 90 bp intron
MtgAC146719_15318_x_at	17.5728	MtgAC146719_15318_x_at	CRP1160 101 bp intron
MtgAC146774_92732_at	14.9529	MtgAC146774_92732_at	CRP1190 MtgCG923751 MtgCR504821 155 bp intron
MtgAC146853_17001_x_at	9.70005	MtgAC146853_17001_x_at	CRP1480 2 introns (109, 109)
MtgAC147407_38029_x_at	8.85417	MtgAC147407_38029_x_at	CRP0310 231 bp intron
MtgAC147407_40662_at	4.18993	MtgAC147407_40662_at	CRP0310 IMGA|AC147407_9.1 260 bp intron
MtgAC147472_94742_x_at	10.1791	MtgAC147472_94742_x_at	CRP1140 MtgCT963077_60151 127 bp intron
MtgAC148291_10398_x_at	36.2344	MtgAC148291_10398_x_at	CRP1530 83 bp intron
MtgAC148291_59721_at	55.4951	MtgAC148291_59721_at	CRP1530 IMGA|AC148291_18.2 97 bp intron
MtgAC148359_10020_x_at	78.6776	MtgAC148359_10020_x_at	CRP1280 MtgAC150877_17001 MtgCG963337 114 bp intron
MtgAC148762_56149_s_at	2.61676	MtgAC148762_56149_s_at	CRP1230 MtgAC166313_54787 108 bp intron
MtgAC148820_58001_at	22.0734	MtgAC148820_58001_at	CRP1150 107 bp intron
MtgAC148820_70001_x_at	129.688	MtgAC148820_70001_x_at	CRP1250 422 bp intron
MtgAC149039_32373_x_at	22.8168	MtgAC149039_32373_x_at	CRP1430 MtgCR335015 IMGA|AC149039_11.1 93 bp intron
MtgAC149039_33633_at	7.43092	MtgAC149039_33633_at	CRP1430 101 bp intron
MtgAC149208_92545_at	54.4426	MtgAC149208_92545_at	CRP1190 98 bp intron
MtgAC150505_45354_x_at	9.35154	MtgAC150505_45354_x_at	CRP1190 MtgAC174378_22619 103 bp intron
MtgAC150703_87001_x_at	67.1498	MtgAC150703_87001_x_at	CRP1230 104 bp intron
MtgAC150777_2031_x_at	66.2365	MtgAC150777_2031_x_at	CRP1440 MtgAC155888_13170 108 bp intron
MtgAC150800_53178_s_at	187.937	MtgAC150800_53178_s_at	CRP1400 IMGA|AC150800_18.1 99 bp intron
MtgAC151619_57001_x_at	162.339	MtgAC151619_57001_x_at	CRP1260 102 bp intron
MtgAC151666_75632_at	2.32974	MtgAC151666_75632_at	CRP0110 MtgAC157534_75632 IMGA|AC151666_12.1 IMGA|AC157534_17.1 470 bp intron
MtgAC152176_107247_s_at	74.3682	MtgAC152176_107247_s_at	CRP1430 98 bp intron
MtgAC152176_71220_s_at	37.3209	MtgAC152176_71220_s_at	CRP1400 99 bp intron
MtgAC152176_90251_at	54.0576	MtgAC152176_90251_at	CRP1400 IMGA|AC152176_25.1 99 bp intron
MtgAC152177_77001_x_at	10.7179	MtgAC152177_77001_x_at	CRP1210 105 bp intron
MtgAC152186_4001_x_at	7.80377	MtgAC152186_4001_x_at	CRP1410 MtgAC168147_11001 112 bp intron
MtgAC152186_89001_x_at	29.0769	MtgAC152186_89001_x_at	CRP1420 121 bp intron
MtgAC152936_92863_x_at	2.22303	MtgAC152936_92863_x_at	CRP1520 no intron
MtgAC153349_12001_x_at	23.7518	MtgAC153349_12001_x_at	CRP1470 101 bp intron
MtgAC157374_44001_at	6.81848	MtgAC157374_44001_at	CRP1290 94 bp intron
MtgAC157777_62235_x_at	3.5736	MtgAC157777_62235_x_at	CRP1140 91 bp intron
MtgAC159613_3001_x_at	8.91633	MtgAC159613_3001_x_at	CRP1440 MtgAC160516_93536 IMGA|AC160516_39.1 110 bp intron
MtgAC160096_73650_x_at	9.31375	MtgAC160096_73650_x_at	CRP1520 no intron
MtgAC161788_66001_x_at	2.48683	MtgAC161788_66001_x_at	CRP1520 no intron
MtgAC162277_30068_s_at	207.341	MtgAC162277_30068_s_at	CRP1160 no intron
MtgAC162277_55062_x_at	43.3885	MtgAC162277_55062_x_at	CRP1220 no intron
MtgAC162277_64348_at	37.28	MtgAC162277_64348_at	CRP1140 no intron
MtgAC162277_67619_s_at	45.7302	MtgAC162277_67619_s_at	CRP1140 no intron
MtgAC163385_18001_x_at	5.71819	MtgAC163385_18001_x_at	CRP1230 MtgAC175686_55037 283 bp intron
MtgAC165277_37001_x_at	23.8674	MtgAC165277_37001_x_at	CRP1520 no intron
MtgAC165943_100001_x_at	29.8752	MtgAC165943_100001_x_at	CRP1430 no intron
MtgAC167034_30001_x_at	12.1252	MtgAC167034_30001_x_at	CRP1240 MtgAC153162_64001 98 bp intron
MtgAC169667_18001_x_at	6.29056	MtgAC169667_18001_x_at	CRP1490 106 bp intron
MtgAC169979_52001_x_at	21.3567	MtgAC169979_52001_x_at	CRP1450 MtgAC174279_51001 115 bp intron
MtgAC171166_66001_x_at	4.47516	MtgAC171166_66001_x_at	CRP1520 no intron
MtgAC174316_34001_x_at	16.6606	MtgAC174316_34001_x_at	CRP1160 107 bp intron
MtgAC174468_6622_x_at	68.2585	MtgAC174468_6622_x_at	CRP1270 MtgAC169181_101001 162 bp intron
MtgAC175048_52283_at	64.8157	MtgAC175048_52283_at	CRP1220 137 bp intron
MtgAC185525_68574_at	1.72264	MtgAC185525_68574_at	CRP0010 1039 bp intron
MtgAC186134_39898_s_at	88.276	MtgAC186134_39898_s_at	CRP1190 101 bp intron
MtgAC186194_130001_x_at	4.07016	MtgAC186194_130001_x_at	CRP1450 no intron
MtgAC186194_135001_x_at	11.7607	MtgAC186194_135001_x_at	CRP1440 no intron
MtgAC187465_131786_at	14.054	MtgAC187465_131786_at	CRP1410 144 bp intron
MtgAC192708_27348_at	1.53715	MtgAC192708_27348_at	CRP0330 MtgAC169182_2001 588 bp intron
MtgCG921260_x_at	29.985	MtgCG921260_x_at	CRP1140 MtgCG958177 101 bp intron NOTE: incomplete 3'-sequence
MtgCG936374_at	4.05607	MtgCG936374_at	CRP1250 MtgAC146759_36175 MtgCR965789 104 bp intron
MtgCG937479_x_at	71.1416	MtgCG937479_x_at	CRP1300 102 bp intron
MtgCG948778_x_at	18.3466	MtgCG948778_x_at	CRP1160 85 bp intron
MtgCG951401_at	13.8558	MtgCG951401_at	CRP1190 MtgCG944458 MtgCG944650 99 bp intron
MtgCG959073_at	43.9652	MtgCG959073_at	CRP1160 99 bp intron
MtgCG970771_x_at	46.4598	MtgCG970771_x_at	CRP1300 MtgCG920380 100 bp intron
MtgCG972902_x_at	110.102	MtgCG972902_x_at	CRP1140 98 bp intron NOTE: only 3 bp different than MtAW980550, took splice sites and last 23 bp from there
MtgCR294183_x_at	11.689	MtgCR294183_x_at	CRP1500 MtgCR295662 MtgCR319323 MtgCR326509 MtgCR327386 MtgCR337288 MtgCR341934 MtgCR345924 MtgCR347846 MtgCR351205 172 bp intron
MtgCR297324_x_at	61.2082	MtgCR297324_x_at	CRP1190 MtgAC158464_46679 100 bp intron
MtgCR297497_at	33.5399	MtgCR297497_at	CRP1530 94 bp intron
MtgCR298044_x_at	8.90123	MtgCR298044_x_at	CRP1530 92 bp intron
MtgCR307757_at	18.6189	MtgCR307757_at	CRP1150 g.t. 126 bp intron
MtgCR314300_x_at	27.8338	MtgCR314300_x_at	CRP1520 MtgAC152936_105874 MtgCR307884 no intron
MtgCR316361_x_at	1.94063	MtgCR316361_x_at	CRP1500 g.t. 56 bp intron NOTE: base error in sequence
MtgCR317164_s_at	0.688836	MtgCR317164_s_at	CRP0310 MtgAC151598_9990 MtgAC159145_113001 IMGA|AC151598_4.1 250 bp intron
MtgCR318707_s_at	350.029	MtgCR318707_s_at	CRP1180 92 bp intron
MtgCR319275_x_at	21.426	MtgCR319275_x_at	CRP1520 no intron
MtgCR323910_x_at	19.3265	MtgCR323910_x_at	CRP1190 85 bp intron
MtgCR324984_x_at	10.1149	MtgCR324984_x_at	CRP1190 MtgAC152422_22666 107 bp intron
MtgCR328329_x_at	67.742	MtgCR328329_x_at	CRP1530 92 bp intron
MtgCR329769_at	9.48933	MtgCR329769_at	CRP1530 119 bp intron
MtgCR331787_x_at	2.74747	MtgCR331787_x_at	CRP1250 96 bp intron
MtgCR332820_x_at	11.9542	MtgCR332820_x_at	CRP1190 79 bp intron
MtgCR335164_x_at	3.98998	MtgCR335164_x_at	CRP1170 MtgCU013542_28655 97 bp intron
MtgCR342414_at	8.01438	MtgCR342414_at	CRP1500 MtgCR324612 171 bp intron
MtgCR347562_at	34.2656	MtgCR347562_at	CRP1290 MtgAC169176_37001 MtgCR493614 97 bp intron
MtgCR378661_18397_x_at	37.6424	MtgCR378661_18397_x_at	CRP1320 MtgCR937029_18397 MtgCT962505_18408 103 bp intron
MtgCR378661_24442_x_at	12.6054	MtgCR378661_24442_x_at	CRP1320 MtgCR326803 MtgCR937029_24442 MtgCR967517 MtgCT962505_12363 103 bp intron
MtgCR483162_x_at	17.1294	MtgCR483162_x_at	CRP1420 95 bp intron
MtgCR484272_x_at	20.048	MtgCR484272_x_at	CRP1140 MtgAC160098_78001 MtgCR510204 105 bp intron
MtgCR489860_x_at	2.65783	MtgCR489860_x_at	CRP1140 MtgCG968667 MtgCU326393_164774 99 bp intron
MtgCR504010_x_at	68.7918	MtgCR504010_x_at	CRP1230 107 bp intron
MtgCR509159_x_at	6.51225	MtgCR509159_x_at	CRP1520 MtgAC152936_126750 no intron
MtgCR510067_s_at	36.1597	MtgCR510067_s_at	CRP1520 MtgAC152936_86322 MtgCR970646 no intron
MtgCR511585_s_at	32.793	MtgCR511585_s_at	CRP1140 107 bp intron
MtgCR513705_x_at	42.0071	MtgCR513705_x_at	CRP1520 MtgCR513725 MtgCR513726 no intron NOTE: differs by MNC5026034 in only 2 bp
MtgCR932966_76484_x_at	69.1448	MtgCR932966_76484_x_at	CRP1140 102 bp intron
MtgCR932966_79795_x_at	130.625	MtgCR932966_79795_x_at	CRP1140 102 bp intron
MtgCR955011_31001_at	20.91	MtgCR955011_31001_at	CRP1420 118 bp intron
MtgCR962137_48560_x_at	2.3222	MtgCR962137_48560_x_at	CRP1140 99 bp intron
MtgCR962137_78638_x_at	58.652	MtgCR962137_78638_x_at	CRP1210 IMGA|CR962137_11.1 81 bp intron
MtgCR967474_x_at	5.62006	MtgCR967474_x_at	CRP1530 MtgCR966808 97 bp intron
MtgCR970286_x_at	106.57	MtgCR970286_x_at	CRP1400 106 bp intron
MtgCR971968_x_at	46.0039	MtgCR971968_x_at	CRP1400 90 bp intron
MtgCT009558_80876_at	39.607	MtgCT009558_80876_at	CRP1160 99 bp intron
MtgCT025156_13860_x_at	24.5787	MtgCT025156_13860_x_at	CRP1160 IMGA|CT025156_23.1 111 bp intron
MtgCT025156_6980_x_at	11.4931	MtgCT025156_6980_x_at	CRP1160 99 bp intron
MtgCT030192_37193_x_at	16.5564	MtgCT030192_37193_x_at	CRP1200 98 bp intron
MtgCT963074_107176_x_at	4.05452	MtgCT963074_107176_x_at	CRP1160 109 bp intron
MtgCT963094_12322_x_at	3.94531	MtgCT963094_12322_x_at	CRP1210 114 bp intron NOTE: not so sure about signal peptide
MtgCT963112_69183_at	21.873	MtgCT963112_69183_at	CRP1420 108 bp intron
MtgCT967303_9155_s_at	3.45579	MtgCT967303_9155_s_at	CRP1140 91 bp intron
MtgCT967315_47035_at	132.237	MtgCT967315_47035_at	CRP1160 100 bp intron
MtgCT967315_49858_x_at	79.3948	MtgCT967315_49858_x_at	CRP1320 no intron
MtgCU024876_135051_x_at	2.63486	MtgCU024876_135051_x_at	CRP1140 MtgCU024880_104001 MtgCU062625_61001 127 bp intron
MtgCU137655_123669_at	34.5761	MtgCU137655_123669_at	CRP1430 MtgCU302328_155001 113 bp intron
MtgCU137655_47096_x_at	9.20536	MtgCU137655_47096_x_at	CRP1430 111 bp intron
MtgCU179636_19231_at	4.89545	MtgCU179636_19231_at	CRP1530 92 bp intron
MtgCU179877_1528_x_at	3.00666	MtgCU179877_1528_x_at	CRP1440 MtgCU302328_2001 117 bp intron
MtgCU182773_68248_at	5.88668	MtgCU182773_68248_at	CRP1140 154 bp intron
MtgCU302328_110001_s_at	6.30175	MtgCU302328_110001_s_at	CRP1440 116 bp intron
MtgCU302342_67001_at	28.1616	MtgCU302342_67001_at	CRP1430 252 bp intron
MtgCU326393_10246_x_at	7.62977	MtgCU326393_10246_x_at	CRP1410 111 bp intron
MtMNC5018393_x_at	92.4123	MtMNC5018393_x_at	CRP1480 GVN(1) NOTE: TC109296 may be a fusion of two paralogs MNC5018393 and MNC5019124.
MtMNC5019124_x_at	84.4112	MtMNC5019124_x_at	CRP1480 GVSN(1) NOTE: TC109396 may be a fusion of two paralogs MNC5018393 and MNC5019124.
MtMNC5019169_s_at	446.739	MtMNC5019169_s_at	CRP1230 GVSN(1) NOTE: differs significantly from TC106869 only at the very 3' end
MtMNC5019524_s_at	42.7275	MtMNC5019524_s_at	CRP1470 MtgAC124956_109622 MtgAC153349_27001 99 bp intron MtBB(1)
MtMNC5026034_x_at	201.056	MtMNC5026034_x_at	CRP1520 GVN(1), GVSN(1)
MtMNC5031802_s_at	22.9067	MtMNC5031802_s_at	CRP0010 MtBB(3)
MtMNC5037136_at	47.1931	MtMNC5037136_at	CRP1260 MtgAC151619_38001 MtgCR965945 MtTC97123 91 bp intron GVSN(2), GVN(1) NOTE: TC97123 is an unspliced immature mRNA variant
MtMNC5042403_at	456.555	MtMNC5042403_at	CRP1520 GVSN(1), MtBB(1), Nodulated_root(1) NOTE: highly similar to, but distinct from TC108069 MNC5073832 (confirmed by visual inspection of contig image) Nearly identical to genomic clone mth2-34p9 AC121238 pos (96795, 96613) and pos (101012, 100832) -- one mismatch to each
MtMNC5187944_x_at	2.10122	MtMNC5187944_x_at	CRP1190 GVN(1)
MtMNC5188151_x_at	126.717	MtMNC5188151_x_at	CRP1520 GVN(1)
MtTC100045_at	63.9438	MtTC100045_at	CRP1530 GSV03:TC76204 GVN(1), GVSN(1)
MtTC100071_s_at	228.575	MtTC100071_s_at	CRP1440 GSV03:BE998272 MtSN4(1), GVSN(1)
MtTC100208_x_at	76.9939	MtTC100208_x_at	CRP1530 MtgAC144929_243001 MtgCR329660 2 introns (96, 1646) MtBB(18), GVN(6), MtBA(5), Drought(4), MHAM(3), DSIL(3), GPOD(3), Developing_root(2), HOGA(2), Developing_leaf(2), Nodulated_root(2), KV2(2), MTPOSE(2), Developing_stem(2), Phoma-infected(2), GESD(2), MHRP-(2), Elicited_cell_culture(2), Insect_herbivory(1), BNIR(1), Developing_flower(1), Phosphate_starved_leaf(1), GVSN(1), KV1(1), Germin…
MtTC100264_at	2.56899	MtTC100264_at	CRP0010 Irradiated(6), Drought(4), Developing_leaf(4), Virus-Infected_Leaves(1), MTAMP(1), Phosphate_starved_leaf(1) NOTE: contig was chimeric, fusing long sigpep to the front
MtTC100321_s_at	1062.04	MtTC100321_s_at	CRP1510 MtgCG934762 MtgCG937309 GSV03:AW980603 GSV03:AW980926 GSV03:TC59435 91 bp intron GVN(36), MtSTW(12), GVSN(10), Leguminosins(4), MtSN4(4), 6KUG(2) NOTE: TC chimeric
MtTC100325_at	735.211	MtTC100325_at	CRP1130 MtgCG934762 MtgCG937309 likely pseudogene no intron Leguminosins(4), MtSN4(3), 6KUG(2), GVN(2), MtSTW(1), GVSN(1) NOTE: either a frame shift within the first 16 bp or is a pseudogene
MtTC100329_x_at	124.751	MtTC100329_x_at	CRP1150 GSV03:BE997399 MtSN4(5), GVSN(1) NOTE: possible immature unspliced mRNA
MtTC100335_s_at	252.56	MtTC100335_s_at	CRP1310 MtgAC149807_102001 MtTC100374 2 introns (89, 812) GVN(5), GVSN(4), Leguminosins(4), 6KUG(1) NOTE: TC100341 is a splice variant
MtTC100341_x_at	93.1979	MtTC100341_x_at	CRP1310 MtgAC149807_102001 MtTC100342 89 bp intron Leguminosins(3), GVN(1) NOTE: MtTC100341 is probably chimeric
MtTC100351_at	145.708	MtTC100351_at	CRP1310 6KUG(5), GVN(4), GVSN(2), Developing_flower(1), Leguminosins(1)
MtTC100579_s_at	6.83521	MtTC100579_s_at	CRP1240 MtgCR501011 MtgCR940311_69522 GSV03:TC68206 128 bp intron MtBC(36), MTAMP(11), GVN(9), MTGIM(3), rootphos-(2), MtBB(2), MHRP-(2), Leguminosins(2), MtSCF(1), MtBA(1), GVSN(1), DSIR(1) NOTE: splice variant of AW587092
MtTC100580_x_at	46.8752	MtTC100580_x_at	CRP1440 MtgAC144725_6883 221 bp intron GVN(1) NOTE: chimeric fusion to MtN4; Took first 6 bp from genomic sequence. Chimerism confirmed by genomic sequence!
MtTC100607_at	344.902	MtTC100607_at	CRP1430 MtgCT963114_128520 MtgCR499268 GSV03:AW685269 GSV03:TC59759 105 bp intron GVN(7), GVSN(5), MtBB(4), Medicago_truncatula_R108Mt(1)
MtTC100789_at	46.8841	MtTC100789_at	CRP0010 MtBB(19), Leguminosins(6), MtSTW(5), MtSN4(3), KVKC(1), GVN(1), GVSN(1), 6KUG(1), MTUS(1)
MtTC100806_at	11.6748	MtTC100806_at	CRP1530 Leguminosins(4), GVN(3), GVSN(2), MTUS(1)
MtTC100865_at	280.158	MtTC100865_at	CRP1420 GSV03:BE997932 GSV03:TC68938 GVN(13), Leguminosins(9), GVSN(6), Medicago_truncatula_R108Mt(2), MtSN4(2), 6KUG(1), MTUS(1)
MtTC100893_x_at	50.5735	MtTC100893_x_at	CRP1520 Leguminosins(7), GVN(2), GVSN(1), 6KUG(1), MTUS(1)
MtTC100894_at	19.4496	MtTC100894_at	CRP1520 GVN(5), Leguminosins(4), 6KUG(1), MTUS(1) NOTE: took some 5' sequence from CCGB
MtTC100895_x_at	25.7027	MtTC100895_x_at	CRP1520 Leguminosins(5), GVN(3), Nodulated_root(1), MTUS(1)
MtTC101084_at	525.996	MtTC101084_at	CRP1490 MtgAC147774_103698 MtAJ388801 MtTC101085 IMGA|AC147774_21.1 111 bp intron GVN(9), Leguminosins(3), GVSN(5), Nodulated_root(1), MtSN4(2), MTUS(1), 6KUG(1), Medicago_truncatula_R108Mt(1) NOTE: MtTC101085 is an immature unspliced mRNA variant
MtTC101086_x_at	21.3146	MtTC101086_x_at	CRP1490 MtgAC138527_54532 108 bp intron GVN(1), GVSN(1) NOTE: immature unspliced mRNA, confirmed by genomic sequence
MtTC101177_s_at	230.724	MtTC101177_s_at	CRP1440 MtgCU302328_13001 MtTC101178 GSV03:AW980785 GSV03:TC61832 113 bp intron Leguminosins(11), GVN(7), GVSN(2), MtSN4(2)
MtTC101238_s_at	250.132	MtTC101238_s_at	CRP1200 MtgAC149572_119175 MtgCT030243_5950 MtTC101239 84 bp intron GVN(7), GVSN(5), 6KUG(5), MTUS(2), kiloclone(1) NOTE: TC101239 and MNC5074912 are unspliced mRNAs in high abundance GVN(10), GVSN(5), MTUS(2), KVKC(1)
MtTC101451_at	61.0207	MtTC101451_at	CRP0030 6KUG(2), GVN(1)
MtTC101615_x_at	249.752	MtTC101615_x_at	CRP1530 GSV03:TC71329 Leguminosins(7), GVN(5), 6KUG(1), MTUS(1), MtSN4(1)
MtTC101692_at	237.688	MtTC101692_at	CRP1250 GSV03:TC65828 Leguminosins(6), 6KUG(5), GVN(2), MTUS(1) NOTE: used CCGB sequence
MtTC101763_x_at	195.592	MtTC101763_x_at	CRP1230 MtgAC150703_91001 GSV03:TC63669 103 bp intron Leguminosins(6), GVN(4)
MtTC101764_s_at	457.446	MtTC101764_s_at	CRP1230 MtgAC150703_135001 MtBE999699 GSV03:BE999699 GSV03:BG582812 103 bp intron MtSTW(2), GVN(1), GVSN(1) NOTE: BE999699 differs in its first 4 bp
MtTC101768_s_at	128.343	MtTC101768_s_at	CRP1140 GSV03:TC73446 GVN(3), Leguminosins(2), 6KUG(1), MTUS(1)
MtTC101781_at	527.526	MtTC101781_at	CRP1140 MtgCR303364 MtgCR334742 GSV03:TC61549 100 bp intron GVN(10), MTUS(1), Leguminosins(1), MtSN4(1)
MtTC101991_at	203.561	MtTC101991_at	CRP1450 GVN(9), GVSN(2) NOTE: took first 3 bp from splice variant MNC5025212
MtTC102006_at	1.50262	MtTC102006_at	CRP0310 MtgAC147407_32138 IMGA|AC147407_8.1 316 bp intron 6KUG(4), GESD(4), MTPOSE(2), Leguminosins(1)
MtTC102038_at	115.607	MtTC102038_at	CRP1450 GSV03:TC64452 Leguminosins(4), GVN(3), 6KUG(2), MTUS(2) NOTE: corrected using CCGB sequence
MtTC102054_at	98.8111	MtTC102054_at	CRP1240 MtgAC149473_110988 MtgCR313043 MtgCR333608 95 bp intron 6KUG(5), Leguminosins(4), GVN(2)
MtTC102093_at	130.745	MtTC102093_at	CRP1510 MtgAC144515_26614 GSV03:TC64737 IMGA|AC144515_9.1 111 bp intron MtSN4(4), Leguminosins(3), GVN(2), GVSN(1), MTUS(1)
MtTC102094_x_at	25.392	MtTC102094_x_at	CRP1530 GSV03:TC72083 GVN(2), MTUS(2), GVSN(1), 6KUG(1), Leguminosins(1)
MtTC102095_x_at	177.969	MtTC102095_x_at	CRP1530 MtgAC144930_78071 GSV03:AJ388873 GSV03:TC63989 84 bp intron GVN(2), Medicago_truncatula_R108Mt(1)
MtTC102115_x_at	309.018	MtTC102115_x_at	CRP1220 GSV03:TC72002 GVN(4), Leguminosins(3), GVSN(1), MTUS(1), MtSN4(1)
MtTC102163_at	103.892	MtTC102163_at	CRP0010 MtBB(9), 6KUG(1)
MtTC102184_at	48.193	MtTC102184_at	CRP1520 Leguminosins(6), GVN(2), MTUS(1), 6KUG(1)
MtTC102310_at	52.7153	MtTC102310_at	CRP1520 MtgCU302335_106821 Leguminosins(6), GVN(2), MTUS(1)
MtTC102542_at	102.723	MtTC102542_at	CRP1130 GSV03:TC67759 Leguminosins(4), GVN(2), MTUS(1), MtSN4(1)
MtTC102581_at	250.241	MtTC102581_at	CRP1210 GSV03:TC72304 GVN(4), MtSN4(2), MTUS(1), Leguminosins(1)
MtTC102640_at	172.873	MtTC102640_at	CRP1520 GSV03:TC65630 Leguminosins(6), GVN(2)
MtTC102647_at	186.012	MtTC102647_at	CRP1410 GVN(4), GVSN(2), MTUS(1), MtSN4(1)
MtTC102655_x_at	141.733	MtTC102655_x_at	CRP1530 MtgCR301984 GSV03:TC67266 90 bp intron Leguminosins(6), GVN(2)
MtTC102778_at	211.495	MtTC102778_at	CRP1190 GSV03:TC72418 GVN(4), Leguminosins(3)
MtTC102828_at	7.04153	MtTC102828_at	CRP1400 Leguminosins(5), GVN(2) NOTE: possible immature unspliced mRNA
MtTC102850_at	37.2422	MtTC102850_at	CRP0110 MtgCT963132_13219 111 bp intron 6KUG(3), GVN(2), MTUS(2)
MtTC102862_at	142.081	MtTC102862_at	CRP1140 MtgAC124965_49789 MtgCT030211_18942 IMGA|AC124965_11.2 105 bp intron Leguminosins(4), GVN(2), MTUS(1)
MtTC102913_at	109.574	MtTC102913_at	CRP1520 MtgCT963093_44888 no intron GVN(5), MTUS(2) NOTE: corrected first base from genomic sequence
MtTC103031_at	77.6171	MtTC103031_at	CRP1190 GSV03:TC73218 Leguminosins(3), GVN(2), GVSN(1)
MtTC103042_s_at	49.7463	MtTC103042_s_at	CRP1490 MtgCT030192_2286 111 bp intron GVSN(2), Nodulated_root(2), GVN(1), MTUS(1) NOTE: TC represents an immature unspliced mRNA variant
MtTC103155_at	245.475	MtTC103155_at	CRP1310 Leguminosins(3), GVN(2), MTUS(1) NOTE: used CCGB sequence
MtTC103159_at	158.404	MtTC103159_at	CRP1230 GSV03:TC62721 GVN(3), GVSN(3)
MtTC103235_at	123.009	MtTC103235_at	CRP1400 GSV03:TC73506 GVN(2), Leguminosins(2), GVSN(1), MtSN4(1) NOTE: used CCGB sequence
MtTC103256_x_at	134.744	MtTC103256_x_at	CRP1420 MtgAC146558_59556 GSV03:TC74905 117 bp intron GVN(2), Leguminosins(2), MTUS(1) NOTE: took sequence from CCGB version
MtTC103322_s_at	67.0088	MtTC103322_s_at	CRP1440 MtgCU302328_6001 MtAW127179 GSV03:AW127179 GSV03:TC75027 114 bp intron GVN(2), Leguminosins(2), GVSN(1)
MtTC103550_at	166.301	MtTC103550_at	CRP1430 GSV03:TC67324 GVN(2), Leguminosins(2), MTUS(1)
MtTC103559_x_at	54.4836	MtTC103559_x_at	CRP1520 MtSN4(2), GVN(1), GVSN(1), MTUS(1) NOTE: took first 9 bp from CCGB sequence
MtTC103606_at	128.744	MtTC103606_at	CRP1430 MtgCU326393_98718 GSV03:TC65682 106 bp intron Leguminosins(3), GVN(2)
MtTC103613_at	421.941	MtTC103613_at	CRP1530 GSV03:TC65577 GVN(2), Leguminosins(2), MTUS(1)
MtTC103627_at	2.14204	MtTC103627_at	CRP0000 MtgAC148755_62599 MtgAC153459_42155 MtgAC174300_131829 MtBQ124948 920 bp intron GLSD(3), MTPOSE(2) NOTE: Corrected 1 base error with genomic sequence; BQ124948 is a splice variant
MtTC103903_s_at	402.151	MtTC103903_s_at	CRP1530 MtgAC142224_88585 MtgAC165277_9001 GSV03:TC73037 no intron GVN(3), MTUS(1)
MtTC104070_at	11.4472	MtTC104070_at	CRP1430 GVN(2), 6KUG(1), MTUS(1) NOTE: possible immature unspliced mRNA
MtTC104095_at	2.36959	MtTC104095_at	CRP1140 GVN(2), 6KUG(2) NOTE: immature unspliced mRNA, bad sequence or psedogene
MtTC104412_at	30.2294	MtTC104412_at	CRP1160 GSV03:BE124573 g.t. 68 bp intron Leguminosins(2), GVN(1) NOTE: immature unspliced mRNA
MtTC104456_at	114.645	MtTC104456_at	CRP1140 MtgCR954192_74248 MtBE999547 GSV03:BE999547 GSV03:BG582814 GSV03:TC64886 no intron GVN(3), GVSN(1) NOTE: BE999547 had 2 bp difference
MtTC104457_at	32.9391	MtTC104457_at	CRP1190 MtgCR323909 MtgCR331704 GSV03:AW573742 85 bp intron GVN(1)
MtTC104756_x_at	56.0728	MtTC104756_x_at	CRP1400 MtgAC123573_72001 MtAJ388893 GSV03:AJ388893 GSV03:TC64997 88 bp intron GVN(2), GVSN(1)
MtTC105030_at	3.76651	MtTC105030_at	CRP1460 GVN(1), GVSN(1) NOTE: used CCGB sequence
MtTC105188_at	384.985	MtTC105188_at	CRP1240 MtgAC153162_20001 MtgAC167034_5001 GSV03:AW980824 94 bp intron MtSTW(1), GVN(1) NOTE: corrected 2 adjacent bp with genomic sequence consistent for 2 BACs
MtTC105390_at	31.2094	MtTC105390_at	CRP1400 GSV03:TC74850 GVN(2)
MtTC105398_s_at	60.2017	MtTC105398_s_at	CRP1420 MtgCG954429 GSV03:AW684721 110 bp intron Nodulated_root(1), MtSN4(1) NOTE: immature unspliced mRNA
MtTC105451_x_at	59.5286	MtTC105451_x_at	CRP1420 MtSTW(1), MtSN4(1)
MtTC105820_at	146.45	MtTC105820_at	CRP1430 GSV03:TC75047 MtBB(2)
MtTC106080_at	113.199	MtTC106080_at	CRP1170 MtgCU013542_20103 GSV03:TC67434 100 bp intron GVN(2)
MtTC106263_at	28.934	MtTC106263_at	CRP0110 MtBB(2)
MtTC106358_at	72.8271	MtTC106358_at	CRP1140 GSV03:TC74045 Leguminosins(8), GVN(3), MtSN4(2), MTUS(1)
MtTC106423_at	267.486	MtTC106423_at	CRP1140 GSV03:BE124468 MtSTW(1), GVN(1) NOTE: frameshift error
MtTC106562_x_at	84.1067	MtTC106562_x_at	CRP1520 MtgAC148718_93001 no intron GVN(2)
MtTC106577_x_at	629.026	MtTC106577_x_at	CRP1450 GSV03:BG581203 GVN(94), GVSN(17), MtSN4(16), Medicago_truncatula_R108Mt(1), MTUS(1)
MtTC106581_x_at	170.784	MtTC106581_x_at	CRP1450 GVN(24), GVSN(4), MtSN4(3), Nodulated_root(1)
MtTC106585_x_at	110.993	MtTC106585_x_at	CRP1450 MtgAC148657_22001 102 bp intron GVN(16), GVSN(2), MTUS(2), 6KUG(1)
MtTC106589_s_at	63.1045	MtTC106589_s_at	CRP1440 MtgAC138527_99884 MtgCG958962 GSV03:TC64692 IMGA|AC138527_13.1 107 bp intron Leguminosins(7), GVN(3), GVSN(1) NOTE: used CCGB sequence
MtTC106590_at	115.42	MtTC106590_at	CRP1470 GVN(5), GVSN(3) NOTE: took first 57 bp from CCGB sequence
MtTC106595_x_at	7.98594	MtTC106595_x_at	CRP1440 MtgAC138527_94561 GSV03:TC75960 IMGA|AC138527_10.1 107 bp intron Leguminosins(4), GVN(2), MTUS(2)
MtTC106597_at	176.539	MtTC106597_at	CRP1460 GVN(2), GVSN(1)
MtTC106603_at	156.959	MtTC106603_at	CRP1200 GVN(6), Leguminosins(3), MTUS(2), GVSN(1), 6KUG(1)
MtTC106606_s_at	77.1669	MtTC106606_s_at	CRP1200 GSV03:AW574245 Leguminosins(3), GVN(1) NOTE: immature unspliced mRNA
MtTC106799_at	915.137	MtTC106799_at	CRP1180 MtgCR317569 GSV03:TC60038 92 bp intron GVN(25), MtSN4(18), GVSN(10), Leguminosins(5), MtSTW(3), Nodulated_root(1) NOTE: 2 mismatches early on)
MtTC106800_s_at	265.393	MtTC106800_s_at	CRP1180 MtgCR301946 GSV03:TC61962 92 bp intron GVN(6), MtSN4(4), GVSN(2), MtSTW(1)
MtTC106870-1_x_at	521.217	MtTC106870-1_x_at	CRP1230 MtgCR319378 GSV03:TC68641 no intron Leguminosins(9), GVSN(6), GVN(2), MtBB(2), MtSTW(1), Nodulated_root(1) NOTE: possible chimeric TC; exact match off the end of genomic clone CR319378
MtTC106870-2_x_at	130.578	MtTC106870-2_x_at	CRP1230 GSV03:BE997821 GSV03:TC68641 Leguminosins(13), GVSN(7), GVN(4), MtBB(2), MtSTW(1), Nodulated_root(1) NOTE: chimeric TC
MtTC107078_at	454.649	MtTC107078_at	CRP1150 GVN(20), MtSN4(10), GVSN(4), Leguminosins(3)
MtTC107181_at	13.6022	MtTC107181_at	CRP1140 GSV03:TC75041 6KUG(4), GVN(2), Leguminosins(2), MHAM(1), Nodulated_root(1), Methyl_Jasmonate-Elicited_Root_Cell_Suspension_Culture(1), MTUS(1)
MtTC107422_at	92.5593	MtTC107422_at	CRP1150 GVN(18), GVSN(2), MtSN4(2), MTUS(1)
MtTC107446_x_at	198.744	MtTC107446_x_at	CRP1510 GSV03:TC62487 MtSN4(8), Leguminosins(4), GVN(3), GVSN(3), 6KUG(2), Medicago_truncatula_R108Mt(1), MTUS(1)
MtTC107608_at	180.126	MtTC107608_at	CRP1520 GVN(13), GVSN(3), 6KUG(1), MTUS(1) NOTE: fixed first bp from CCGB
MtTC107615_at	160.619	MtTC107615_at	CRP1130 MtTC107617 GSV03:AW980690 GSV03:TC73298 Leguminosins(5), MtSN4(2), GVN(2), GVSN(1) NOTE: MtTC107617 is an immature unspliced mRNA
MtTC107616_at	4.61147	MtTC107616_at	CRP1130 GSV03:TC66077 Leguminosins(5), GVN(1), GVSN(1), MTUS(1) NOTE: possible immature unspliced mRNA
MtTC107866_s_at	2.66952	MtTC107866_s_at	CRP0110 MtgCR315831 MtgCR331597 216 bp intron Elicited_cell_culture(6), MtSNF(2), MGHG(1), MtBA(1), MHAM(1), Methyl_Jasmonate-Elicited_Root_Cell_Suspension_Culture(1), MtBB(1) NOTE: alternative splice variant of BF649584 (117 bp difference in splice donor)
MtTC107904_at	149.176	MtTC107904_at	CRP1140 GSV03:TC61982 GVN(7), Leguminosins(6), GVSN(1)
MtTC107906_at	66.0901	MtTC107906_at	CRP1400 MtgAC155100_68001 GSV03:TC65357 102 bp intron Leguminosins(10), GVN(2), 6KUG(1), MTUS(1)
MtTC108024_at	120.797	MtTC108024_at	CRP1410 MtgAC121244_36365 IMGA|AC121244_8.1 106 bp intron 6KUG(5), MtBB(3), GVN(2), MtSN4(2), MTUS(1)
MtTC108069_s_at	146.794	MtTC108069_s_at	CRP1520 MtgAC121238_96816 no intron GVSN(4), MtBB(4), GVN(3), MtSTW(1), Nodulated_root(1)
MtTC108086_at	78.8714	MtTC108086_at	CRP1520 GSV03:TC67271 Leguminosins(9), GVN(2), MTUS(1)
MtTC108107_x_at	525.975	MtTC108107_x_at	CRP1170 MtgCG931191 MtgCR492848 GSV03:TC61974 98 bp intron GVN(4), GVSN(4), Leguminosins(2), MTUS(1), MtSN4(1)
MtTC108178_at	9.50333	MtTC108178_at	CRP1520 MtgAC171166_76001 no intron GVN(5), GVSN(1), MtSN4(1) NOTE: 1 bp difference remains in draft genomic sequence
MtTC108179_x_at	30.2221	MtTC108179_x_at	CRP1520 MtgAC171166_64001 GVN(1), GVSN(1), MTUS(1)
MtTC108183_at	2.13512	MtTC108183_at	CRP1440 MtgAC138527_86424 MtgCR328372 GSV03:TC64231 IMGA|AC138527_2.1 108 bp intron Leguminosins(7), GVN(2), GVSN(1), 6KUG(1), MTUS(1)
MtTC108311_at	202.478	MtTC108311_at	CRP1140 MtgCR962137_86836 MtgCT033766_233001 MtgCT573510_186001 GSV03:TC65492 IMGA|CR962137_9.1 100 bp intron Leguminosins(7), GVN(3), MTUS(1)
MtTC108384_x_at	2.04808	MtTC108384_x_at	CRP1520 MtgAC137521_116001 MtgCG939652 GSV03:TC61958 likely pseudogene no intron GVN(5), GVSN(2) NOTE: pseudogene confirmed by genomic sequence and alignment with close family members
MtTC108385_x_at	164.893	MtTC108385_x_at	CRP1520 MtgAC137521_277001 MtgCG958343 GSV03:BG581581 no intron MtSTW(2), GVN(1)
MtTC108417_at	167.674	MtTC108417_at	CRP1490 Leguminosins(8), GVN(2)
MtTC108430_at	94.2382	MtTC108430_at	CRP1320 MtgCT967315_57293 GSV03:TC71598 no intron GVN(5), Leguminosins(4), MTUS(1)
MtTC108455_at	212.148	MtTC108455_at	CRP1520 GSV03:TC71330 GVN(4), Leguminosins(3), GVSN(2), MtSN4(1)
MtTC108507_x_at	2.89468	MtTC108507_x_at	CRP1160 GSV03:TC63607 Leguminosins(3), GVN(1), GVSN(1), Medicago_truncatula_R108Mt(1), MTUS(1), MtSN4(1)
MtTC108510_at	81.5217	MtTC108510_at	CRP0030 MtgAC144477_106135 MtgAC151744_89963 MtgCG945134 MtgCR348041 IMGA|AC144477_22.1 IMGA|AC151744_10.2 105 bp intron MtBB(7), MtSN4(1)
MtTC108563_at	76.3569	MtTC108563_at	CRP1430 MtgCR308629 GSV03:TC65029 107 bp intron Leguminosins(4), GVN(3), MtSN4(2)
MtTC108590_at	185.865	MtTC108590_at	CRP1520 6KUG(7), GVN(1), GVSN(1) NOTE: used CCGB sequence to correct possible errors
MtTC108713_s_at	203.392	MtTC108713_s_at	CRP1450 MtAW980715 GVN(7), GVSN(1)
MtTC108874_at	214.901	MtTC108874_at	CRP1430 MtSN4(4), GVN(2), MtSTW(1), MTUS(1)
MtTC109065_at	272.026	MtTC109065_at	CRP1230 MtgAC159146_2001 MtgAC169515_134001 GSV03:TC75998 108 bp intron Leguminosins(3), GVN(2), MtSTW(1), MTUS(1)
MtTC109109_at	31.4063	MtTC109109_at	CRP1520 MtgAC146558_26111 GSV03:TC67179 104 bp intron Leguminosins(4), GVN(2), MTUS(1) NOTE: took 5' sequence from CCGB
MtTC109179_x_at	36.8427	MtTC109179_x_at	CRP1440 MtgAC138527_17510 GSV03:TC73971 IMGA|AC138527_9.1 120 bp intron GVN(2), Leguminosins(2), 6KUG(1), MTUS(1)
MtTC109232_at	25.2282	MtTC109232_at	CRP1520 GVN(3), MtSN4(2), GVSN(1)
MtTC109261_s_at	266.426	MtTC109261_s_at	CRP1530 GSV03:BE997888 MtSTW(1), GVSN(1)
MtTC109332_at	8.74089	MtTC109332_at	CRP1520 GVN(2), GVSN(2), 6KUG(1), MTUS(1)
MtTC109349_x_at	135.219	MtTC109349_x_at	CRP1520 MtgAC151524_74510 no intron 6KUG(3), GVN(2), Leguminosins(1)
MtTC109393_at	26.2675	MtTC109393_at	CRP1220 MtBB(5), GVSN(1) NOTE: used CCGB sequence
MtTC109396_x_at	58.6181	MtTC109396_x_at	CRP1480 MtgAC146853_8001 GSV03:TC66291 106 bp intron Leguminosins(3), GVN(1), GVSN(1), MtSN4(1)
MtTC109532_at	3.92226	MtTC109532_at	CRP1400 MtgAC148818_49595 MtgCT009535_72052 GSV03:TC67407 91 bp intron Leguminosins(3), GVN(2)
MtTC109717_at	44.353	MtTC109717_at	CRP1140 GSV03:TC74767 Leguminosins(2), GVN(2), MTUS(1)
MtTC109907_at	38.2282	MtTC109907_at	CRP1400 MtgAC174328_45489 GSV03:TC66060 100 bp intron GVN(2), Leguminosins(2) NOTE: TC represents and immature unspliced mRNA; corrected 1 bp and a frameshift with genomic sequence
MtTC109916_x_at	69.2901	MtTC109916_x_at	CRP1180 MtgCR349319 GSV03:TC67361 g.t. 339 bp intron Leguminosins(2), GVN(1), GVSN(1)
MtTC109955_at	124.685	MtTC109955_at	CRP1290 MtgAC146583_18001 GSV03:TC67414 likely pseudogene 108 bp intron MtBB(2), MtSTW(1), MtSN4(1) NOTE: pseudogene and unusual GC donor confirmed by genomic sequence
MtTC110093_x_at	214.53	MtTC110093_x_at	CRP1310 GVSN(2), GVN(1), Medicago_truncatula_R108Mt(1)
MtTC110460_at	24.5457	MtTC110460_at	CRP1430 GSV03:TC73073 GVN(3)
MtTC110524_s_at	315.833	MtTC110524_s_at	CRP1140 MtgAC174340_55799 GSV03:BG580097 92 bp intron MtSTW(1), GVN(1) NOTE: corrected 1 bp from genomic sequence
MtTC110549_at	139.488	MtTC110549_at	CRP1520 MtSN4(2), MTUS(1)
MtTC111161_at	24.6986	MtTC111161_at	CRP1430 GSV03:AW980539 GVN(2), MTUS(1)
MtTC111225_at	21.2522	MtTC111225_at	CRP1320 MtSTW(2)
MtTC111268_x_at	377.586	MtTC111268_x_at	CRP1530 MtgCR480140 GSV03:TC65597 89 bp intron GVN(2)
MtTC111306_at	20.6941	MtTC111306_at	CRP1530 GSV03:BG582507 MtSTW(1), GVN(1)
MtTC111355_x_at	119.723	MtTC111355_x_at	CRP1530 GSV03:TC65803 GVSN(2)
MtTC111476_x_at	3.21921	MtTC111476_x_at	CRP1430 GSV03:BG581152 MtSN4(1), GVN(1)
MtTC111690_at	107.285	MtTC111690_at	CRP1460 GVN(2) NOTE: possible immature unspliced mRNA
MtTC112176_at	23.3357	MtTC112176_at	CRP1170 MtgCU013542_8065 GSV03:TC67436 97 bp intron MtBB(2) NOTE: splicing was not known given TC, but was obvious given close homologs on the BAC
MtTC112180_at	147.923	MtTC112180_at	CRP1430 GSV03:TC75716 GVN(2)
MtTC112237_at	17.5804	MtTC112237_at	CRP1280 GSV03:TC67385 MtBB(2)
MtTC112253_at	4.21951	MtTC112253_at	CRP1520 MtBB(2)
MtTC112295_at	12.6185	MtTC112295_at	CRP1530 MtgCR296732 MtgCR302032 MtBG581341 GSV03:BG581341 94 bp intron GVN(3) NOTE: BG581341 is an immature unspliced mRNA variant
MtTC94003_x_at	104.162	MtTC94003_x_at	CRP1240 MtgAC150877_111001 92 bp intron GVN(9), MTUS(2), Leguminosins(2) NOTE: splice variant of MNC5057041 (in 5'-UTR) and TC94044 (6 bp difference in splice donor)
MtTC94044_s_at	285.312	MtTC94044_s_at	CRP1240 MtgAC150877_111001 86 bp intron GVN(3), kiloclone(1), KVKC(1), 6KUG(1), MTUS(1), Leguminosins(1) NOTE: splice variant of MNC5057041 (in 5'-UTR) and TC94003 (6 bp difference in splice donor)
MtTC94214_x_at	0.741269	MtTC94214_x_at	CRP0000 MtgAC174355_94242 MtBG452001 MtMtTC94215_2 170 bp intron Irradiated(16), Drought(10), Phosphate_starved_leaf(8), MtBC(7), MGHG(4), Developing_leaf(4), GESD(4), GVN(3), GVSN(3), MtBA(2), MtSCF(2), rootphos-(2), Germinating_Seed(8), DSIR(2), MHRP-(3), BNIR(4), Developing_flower(4), DSIL(1), DSLC(1), 6KUG(1), MHAM(1), MTFLOW(1), KV1(1), Methyl_Jasmonate-Elicited_Root_Cell_Suspension_Culture(…
MtTC94240_s_at	754.227	MtTC94240_s_at	CRP1260 MtgAC149493_83339 MtgAC151619_16001 IMGA|AC149493_26.1 109 bp intron GVN(19), GVSN(5), Leguminosins(4), Medicago_truncatula_R108Mt(1), Nodulated_root(1) NOTE: alternative splice var is TC94244
MtTC94243_at	359.225	MtTC94243_at	CRP1260 MtgAC122161_114365 MtgAC122171_4261 MtgAC149493_70582 MtgAC151619_3001 MtTC94242 IMGA|AC122161_30.1 IMGA|AC122171_1.1 IMGA|AC149493_23.1 102 bp intron GVN(15), GVSN(7), Leguminosins(7), MtSN4(2), KV0(1), Elicited_cell_culture(1)
MtTC94244_s_at	824.413	MtTC94244_s_at	CRP1260 MtgAC149493_83339 MtgAC151619_16001 IMGA|AC149493_26.1 109 bp intron GVN(5), Leguminosins(3), GVSN(2) NOTE: TC has an alternative acceptor which destroys the mature peptide; alternative splice variant is TC94240
MtTC94421_s_at	917.722	MtTC94421_s_at	CRP1470 GVN(27), GVSN(8), 6KUG(2), MtSN4(2), KVKC(1), MTUS(1)
MtTC94422_at	5.86505	MtTC94422_at	CRP1470 MtSN4(5), GVN(4), MtSTW(1), GVSN(1) NOTE: likely immature unspliced mRNA version of TC85766
MtTC94567_at	497.975	MtTC94567_at	CRP1500 GSV03:TC69944 GVN(5), MtSN4(5), GVSN(3), Leguminosins(3), Medicago_truncatula_R108Mt(2), MtSTW(1), Nodulated_root(1), MTUS(1)
MtTC94694_at	10.3869	MtTC94694_at	CRP1470 MtgAC124956_74336 MtgAC153349_62001 GSV03:TC61920 99 bp intron GVN(6), MtBB(4), Leguminosins(3)
MtTC94696_at	90.3459	MtTC94696_at	CRP1450 GVN(3), GVSN(1), 6KUG(1), MTUS(1)
MtTC94879_at	4.53421	MtTC94879_at	CRP1240 MtgAC153162_17001 96 bp intron GVN(1) NOTE: this clone caused the TC to be chimeric; took 3' end from genomic sequence
MtTC94903_x_at	294.248	MtTC94903_x_at	CRP1530 MtgCG922511 GSV03:TC69126 91 bp intron GVN(12), Leguminosins(8), GVSN(5), Medicago_truncatula_R108Mt(1)
MtTC94921_x_at	470.352	MtTC94921_x_at	CRP1450 MtTC94922 GSV03:TC69290 GVN(11), GVSN(5), Leguminosins(8), MtSN4(2)
MtTC95056_x_at	199.473	MtTC95056_x_at	CRP1430 MtgAC152176_120012 GSV03:TC70826 102 bp intron MtSN4(5), GVN(4), Leguminosins(1) NOTE: corrected 1 bp from genomic sequence
MtTC95057_x_at	14.3715	MtTC95057_x_at	CRP1190 Leguminosins(7), GVN(2), GVSN(1) NOTE: chimeric MNC, also contains CCP from TC79761 downstream
MtTC95058_at	4.3694	MtTC95058_at	CRP1190 GSV03:BE124628 Leguminosins(1), GVN(1)
MtTC95126_at	522.487	MtTC95126_at	CRP1440 GSV03:TC70461 Leguminosins(11), GVN(4), GVSN(4), MtSN4(1) NOTE: used CCGB sequence
MtTC95184_at	386.095	MtTC95184_at	CRP1230 MtTC95185 GSV03:TC61947 GSV03:TC61948 Leguminosins(11), GVN(5), GVSN(3)
MtTC95193_at	22.3738	MtTC95193_at	CRP1530 MtgAC146783_20001 MtBF006268 GSV03:BF006268 GSV03:TC67766 85 bp intron Leguminosins(10), GVN(2), DSLC(2) NOTE: took first 27 bp and corrected one base near the 3'-end from genomic sequence; BF006268 was likely chimeric
MtTC95194_at	83.9476	MtTC95194_at	CRP1420 MtgAC146558_19364 MtgCR294198 GSV03:TC74289 104 bp intron Leguminosins(3), GVN(1), GVSN(1), MTUS(1)
MtTC95257_s_at	371.182	MtTC95257_s_at	CRP1450 MtgAC138063_22255 MtgAC146864_82290 GSV03:TC69894 93 bp intron GVN(10), Leguminosins(5), MtSTW(1), Medicago_truncatula_R108Mt(1), MTUS(1)
MtTC95273_at	275.365	MtTC95273_at	CRP1430 MtgAC149039_43497 GSV03:TC74789 86 bp intron Leguminosins(14), GVN(1), GVSN(1), MTUS(1) NOTE: corrected clear frame shift error early on from genomic sequence
MtTC95292_at	6.73231	MtTC95292_at	CRP1210 GSV03:BG582616 6KUG(7), GVSN(2) NOTE: used CCGB sequence
MtTC95293_s_at	116.083	MtTC95293_s_at	CRP1210 MtBG582616 GSV03:TC74827 GSV03:TC75948 Leguminosins(3), GVN(2), GVSN(1), MTUS(1), MtSN4(1)
MtTC95365_at	95.4858	MtTC95365_at	CRP1150 MtgAC161400_21707 GSV03:AW127297 GSV03:TC73467 72 bp intron Leguminosins(12), GVN(3), MTUS(1)
MtTC95501_at	183.17	MtTC95501_at	CRP1450 GSV03:TC61550 GVN(6), Leguminosins(3), GVSN(2), kiloclone(1), KVKC(1), MTUS(1)
MtTC95706_at	130.274	MtTC95706_at	CRP1430 GSV03:TC70448 GVN(6), Leguminosins(4), GVSN(2)
MtTC95710_x_at	57.8847	MtTC95710_x_at	CRP1200 100 bp intron GVN(4), GVSN(1), MtSN4(1) NOTE: TC is chimeric with internal polyA; also clearly an immature unspliced mRNA
MtTC95731_x_at	83.2382	MtTC95731_x_at	CRP1430 MtgCG927477 MtgCR932039_118466 GSV03:TC62443 IMGA|CR932039_17.1 454 bp intron GVN(6), Leguminosins(4), GVSN(1), MTUS(1)
MtTC95750_at	476.41	MtTC95750_at	CRP1430 GSV03:TC61802 GVN(7), Leguminosins(3), GVSN(2)
MtTC95833_at	146.986	MtTC95833_at	CRP1130 GSV03:TC73798 Leguminosins(7), GVN(2), GVSN(1), MTUS(1)
MtTC95912_s_at	204.053	MtTC95912_s_at	CRP1530 MtgCG935711 MtAW574038 GSV03:AW574038 GSV03:TC64585 86 bp intron Leguminosins(7), MtBB(2), MtSTW(1), GVN(2)
MtTC95930_at	130.521	MtTC95930_at	CRP1230 GSV03:TC62658 GVN(4), Leguminosins(4), GVSN(2), MTUS(1)
MtTC95998_at	197.164	MtTC95998_at	CRP1420 GSV03:TC63682 Leguminosins(5), MtBB(2), GVN(1), 6KUG(1), MTUS(1)
MtTC96032_at	269.209	MtTC96032_at	CRP1240 MtgAC153162_13001 GSV03:TC62461 g.t. 73 bp intron GVN(5), GVSN(2), Leguminosins(2), MTUS(1)
MtTC96120_s_at	65.9463	MtTC96120_s_at	CRP1280 Medicago_truncatula_R108Mt(1) NOTE: this clone caused TC chimerism
MtTC96121_at	37.0451	MtTC96121_at	CRP1280 GSV03:AW574081 MtSN4(1), GVN(1)
MtTC96185_at	392.738	MtTC96185_at	CRP1250 GSV03:BG582280 GSV03:TC65539 GVN(4), Leguminosins(4)
MtTC96209_at	201.28	MtTC96209_at	CRP1140 GSV03:TC62706 MtBB(4), GVN(2), Leguminosins(2), MTUS(1)
MtTC96476_at	9.87556	MtTC96476_at	CRP1450 GSV03:TC74061 Leguminosins(4), GVN(3), MTUS(1)
MtTC96509_at	184.197	MtTC96509_at	CRP1520 MtSN4(4), GVN(2), MTUS(1)
MtTC96571_at	87.1365	MtTC96571_at	CRP1140 MtgCR304933 MtgCR932957_22831 GSV03:TC64426 102 bp intron Leguminosins(4), GVN(3)
MtTC96603_x_at	96.2085	MtTC96603_x_at	CRP1520 MtgAC151524_97403 MtgCR316545 MtgCR316685 IMGA|AC151524_36.1 no intron GVN(5), GVSN(1), MtSN4(1)
MtTC96632_at	22.5183	MtTC96632_at	CRP1150 MtgAC144516_71647 GSV03:TC74863 103 bp intron Leguminosins(4), GVN(1), MtBB(1), MTUS(1)
MtTC96686_at	395.611	MtTC96686_at	CRP1140 GSV03:TC63762 MtSN4(2), kiloclone(1), KVKC(1), GVN(1), GVSN(1), MTUS(1)
MtTC96704_x_at	105.488	MtTC96704_x_at	CRP1450 MtgAC152176_93029 GSV03:TC65584 IMGA|AC152176_26.1 93 bp intron MTUS(2), Leguminosins(2), GVN(1), GVSN(1), MtSN4(1) NOTE: used CCGB sequence
MtTC96822_at	258.676	MtTC96822_at	CRP1460 GVN(3), MtSN4(2), MTUS(1) NOTE: used CCGB sequence
MtTC96869_at	15.5605	MtTC96869_at	CRP1400 MtgAC174348_108553 GSV03:TC74951 295 bp intron 6KUG(3), GVSN(2), MtSN4(1)
MtTC96950_x_at	121.054	MtTC96950_x_at	CRP1240 MtgAC153162_74001 g.t. 372 bp intron Leguminosins(4), GVN(1), GVSN(1)
MtTC97006_at	182.006	MtTC97006_at	CRP1280 MtgCT030253_59001 GSV03:TC72569 105 bp intron MtBB(4), MtSTW(2)
MtTC97008_at	61.6766	MtTC97008_at	CRP0030 MtBB(6)
MtTC97025_at	135.315	MtTC97025_at	CRP1530 MtgAC144930_48086 GSV03:TC64858 2 introns (84, 1418) GVN(3), Leguminosins(3)
MtTC97041_at	76.4685	MtTC97041_at	CRP1140 GSV03:TC65319 GVN(2), Leguminosins(2), GVSN(1), MTUS(1)
MtTC97065_at	219.243	MtTC97065_at	CRP1430 MtgCG927284 GSV03:TC67170 105 bp intron Leguminosins(3), GVN(2), MTUS(1)
MtTC97251_x_at	31.061	MtTC97251_x_at	CRP1400 MtgAC139344_119641 MtgAC169979_109001 2 introns (99, 2882) GVN(2), GVSN(2), MTUS(1) NOTE: fusion with highly acidic VEED...EEED peptide! confirmed by genomic sequence!
MtTC97283_at	204.074	MtTC97283_at	CRP1200 GVN(3), GVSN(1), MTUS(1)
MtTC97495_x_at	132.453	MtTC97495_x_at	CRP1530 MtgAC142224_82813 MtgAC165277_3001 GSV03:TC76283 no intron GVSN(2), Leguminosins(2), MTUS(1)
MtTC97576_at	149.526	MtTC97576_at	CRP1530 MtgAC169176_79001 MtBG583118 GSV03:BG583118 GSV03:TC64433 115 bp intron GVN(3), Leguminosins(1), GVSN(1)
MtTC97593_at	36.1081	MtTC97593_at	CRP1140 GVN(1), GVSN(1), Medicago_truncatula_R108Mt(1), MTUS(1)
MtTC97658_at	81.8922	MtTC97658_at	CRP1440 MtgCU302328_10001 GSV03:TC73189 108 bp intron GVN(3), MTUS(1)
MtTC97740_at	52.762	MtTC97740_at	CRP1280 GVN(2), GVSN(1), MTUS(1)
MtTC97746_x_at	149.165	MtTC97746_x_at	CRP1400 MtgAC146307_69198 100 bp intron GVN(2), Nodulated_root(1) NOTE: chimeric TC from caused by AW684570, confirmed by genomic seq
MtTC97803_at	37.2234	MtTC97803_at	CRP1400 GVN(2), 6KUG(1), MTUS(1) NOTE: immature unspliced mRNA
MtTC97930_at	103.965	MtTC97930_at	CRP1240 MtgAC150877_97001 104 bp intron GVN(2), 6KUG(1), MTUS(1)
MtTC98231_s_at	32.2942	MtTC98231_s_at	CRP1140 MtgCU326393_198912 MtAL375513 GSV03:AL375513 GSV03:TC73040 109 bp intron MtBB(4) NOTE: AL375513 had 5' sequence corrected
MtTC98265_at	214.004	MtTC98265_at	CRP1470 MtgAC124956_81876 MtgAC153349_55001 100 bp intron GVSN(1), Nodulated_root(1), MtBB(1)
MtTC98459_at	177.979	MtTC98459_at	CRP1430 MtgAC169979_62001 MtgAC174279_91001 GSV03:TC74311 355 bp intron GVN(1), GVSN(1), MTUS(1)
MtTC98994_at	2.90885	MtTC98994_at	CRP1310 Leguminosins(1), GVN(1)
MtTC99124_at	142.309	MtTC99124_at	CRP1430 MtgAC144459_104602 MtgAC150704_34929 MtgCR954192_3764 GSV03:BE998360 111 bp intron MtSN4(1), GVN(1)
MtTC99257_at	55.0767	MtTC99257_at	CRP1140 MtSTW(1), Nodulated_root(1)
MtTC99263_at	155.199	MtTC99263_at	CRP1500 GSV03:AW208174 MtSTW(1), GVSN(1)
MtTC99324_x_at	43.1918	MtTC99324_x_at	CRP0110 MtgCR482929 88 bp intron KV1(1), MTAMP(1)
MtTC99756_x_at	64.0564	MtTC99756_x_at	CRP1510 MtgAC144515_12990 GSV03:TC75669 102 bp intron MtBB(2) NOTE: immature unspliced mRNA
Mtr.10397.1.S1_at	0.787834	Mtr.10397.1.S1_at	TC106637 /FEA=mRNA /DEF=homologue to UP|Q8W2E3 (Q8W2E3) 3-hydroxy-3-methylglutaryl coenzyme A, partial (24%)
Mtr.10438.1.S1_at	1.16989	Mtr.10438.1.S1_at	TC106781 /FEA=mRNA /DEF=similar to UP|Q6IT03 (Q6IT03) Kunitz proteinase inhibitor-1 (Fragment), partial (32%)
Mtr.12615.1.S1_at	1.81774	Mtr.12615.1.S1_at	TC95383 /FEA=mRNA /DEF=weakly similar to UP|Q7Y083 (Q7Y083) Pathogenesis-related protein PR10A, partial (69%)
Mtr.12687.1.S1_at	1.82115	Mtr.12687.1.S1_at	TC95610 /FEA=mRNA /DEF=similar to UP|Q9SGU7 (Q9SGU7) F1N19.25 (At1g64680), partial (85%)
Mtr.13160.1.S1_at	0.775708	Mtr.13160.1.S1_at	TC97130 /FEA=mRNA /DEF=homologue to UP|Q7PJ20 (Q7PJ20) ENSANGP00000025225 (Fragment), partial (5%)
Mtr.37289.1.S1_at	3.58119	Mtr.37289.1.S1_at	TC100299 /FEA=mRNA /DEF=similar to UP|CVCA_PEA (P13915) Convicilin precursor, partial (87%)
Mtr.48829.1.S1_at	1.34158	Mtr.48829.1.S1_at	IMGAG|1149.m00007 /FEA=mRNA /DEF=Peptidase aspartic AC146865.11.61 31055 29748 mth2-36m14 01/13/05
Mtr.8458.1.S1_at	2.7037	Mtr.8458.1.S1_at	TC100250 /FEA=mRNA /DEF=similar to UP|LEGJ_PEA (P05692) Legumin J precursor [Contains: Legumin J alpha chain (Legumin J acidic chain); Legumin J beta chain (Legumin J basic chain)], partial (74%)
Mtr.8458.1.S1_x_at	2.55138	Mtr.8458.1.S1_x_at	TC100250 /FEA=mRNA /DEF=similar to UP|LEGJ_PEA (P05692) Legumin J precursor [Contains: Legumin J alpha chain (Legumin J acidic chain); Legumin J beta chain (Legumin J basic chain)], partial (74%)
a Probe sets with a prefix 'Mtr.' are marker probe sets
