# Supplementary material for: Spatio-Temporal Expression Patterns of Arabidopsis thaliana and Medicago truncatula Defensin-Like Genes
Source: PLoS One. 2013 Mar 18;8(3):e58992. doi: 10.1371/journal.pone.0058992 (PMC3601123; doi:10.1371/journal.pone.0058992)
Supplement: Table S8 — List of significantly (p<0.05) expressed Medicago genes at 24 hpi with C. trifolii. (XLSX) [file pone.0058992.s019.xlsx]

## Sheet: Sheet1
Table S8. List of significantly (p<0.05) expressed Medicago genes 24 hpi with C. trifolii.
	Expression ratios
Probe identifiera	Colletotrichum challenged / Mock-inoculated Leaf	Gene Description
MtgAY313166_s_at	0.0377241	CRP0080 99 bp intron NOTE: Def1
MtTC100579_s_at	0.18028	CRP1240 MtgCR501011 MtgCR940311_69522 GSV03:TC68206 128 bp intron MtBC(36), MTAMP(11), GVN(9), MTGIM(3), rootphos-(2), MtBB(2), MHRP-(2), Leguminosins(2), MtSCF(1), MtBA(1), GVSN(1), DSIR(1) NOTE: splice variant of AW587092
MtTC97678_x_at	0.0715934	CRP0080 MtgAY313169_1 654 bp intron Drought(1), Developing_leaf(1), GLSD(1) NOTE: Def2.1
MtTC99014_x_at	0.0296003	CRP0080 MTPOSE(1)
Mtr.20321.1.S1_at	0.620004	IMGAG|1211.m00018 /FEA=mRNA /DEF=Plant lipid transfer/seed storage/trypsin-alpha amylase inhibitor AC148405.5.181 73215 72823 mth2-37m7 01/13/05
Mtr.48829.1.S1_at	2.61299	IMGAG|1149.m00007 /FEA=mRNA /DEF=Peptidase aspartic AC146865.11.61 31055 29748 mth2-36m14 01/13/05
Mtr.5990.1.S1_s_at	0.743686	BG455728 /FEA=mRNA /DEF=
Mtr.8678.1.S1_at	1.32102	TC100985 /FEA=mRNA /DEF=
a Probe sets with a prefix 'Mtr.' are marker probe sets
