# Supplementary material for: Spatio-Temporal Expression Patterns of Arabidopsis thaliana and Medicago truncatula Defensin-Like Genes
Source: PLoS One. 2013 Mar 18;8(3):e58992. doi: 10.1371/journal.pone.0058992 (PMC3601123; doi:10.1371/journal.pone.0058992)
Supplement: Table S9 — List of differentially expressed (p<0.05) Medicago genes in P. medicaginis -inoculated roots. (XLSX) [file pone.0058992.s020.xlsx]

## Sheet: Sheet1
Table S9. List of differentially expressed (p<0.05) Medicago genes in P. medicaginis-inoculated roots.
	Expression ratios
Probe identifiera	Phytophthora challenged / Mock-inoculated Root	Gene Description
MtCB893590_s_at	1.83569	CRP0675 MtgAC135415_75016 IMGA|AC135415_26.1 91 bp intron HOGA(1) NOTE: direct hit to genomic clone mth2-10b9 AC135415, only the second exon was present in the EST, so I guessed on the 91 bp intron from the genomic sequence
MtgAC135415_96736_s_at	1.36791	CRP0675 90 bp intron
MtgAY313166_s_at	3.24768	CRP0080 99 bp intron NOTE: Def1
MtMNC5031802_s_at	2.85929	CRP0010 MtBB(3)
MtMNC5032753_x_at	1.23834	CRP0000 Irradiated(2), Drought(1)
MtTC100264_at	1.80769	CRP0010 Irradiated(6), Drought(4), Developing_leaf(4), Virus-Infected_Leaves(1), MTAMP(1), Phosphate_starved_leaf(1) NOTE: contig was chimeric, fusing long sigpep to the front
MtTC99014_x_at	3.05011	CRP0080 MTPOSE(1)
MtTC99324_x_at	1.75724	CRP0110 MtgCR482929 88 bp intron KV1(1), MTAMP(1)
Mtr.10438.1.S1_at	2.42996	TC106781 /FEA=mRNA /DEF=similar to UP|Q6IT03 (Q6IT03) Kunitz proteinase inhibitor-1 (Fragment), partial (32%)
Mtr.12615.1.S1_at	3.10283	TC95383 /FEA=mRNA /DEF=weakly similar to UP|Q7Y083 (Q7Y083) Pathogenesis-related protein PR10A, partial (69%)
Mtr.37859.1.S1_at	2.7506	TC101570 /FEA=mRNA /DEF=weakly similar to UP|Q9FIY1 (Q9FIY1) Patatin-like protein, partial (36%)
Mtr.40333.1.S1_x_at	1.87738	TC107068 /FEA=mRNA /DEF=weakly similar to UP|BCB2_ARATH (O80517) Uclacyanin II precursor (Blue copper-binding protein II) (BCB II) (Phytocyanin 2), partial (34%)
Mtr.5990.1.S1_s_at	0.397986	BG455728 /FEA=mRNA /DEF=
Mtr.8558.1.S1_at	1.59842	TC100617 /FEA=mRNA /DEF=similar to UP|Q05929 (Q05929) EDGP precursor (Fragment), partial (20%)
a Probe sets with a prefix 'Mtr.' are marker probe sets
