# Supplementary material for: Spatio-Temporal Expression Patterns of Arabidopsis thaliana and Medicago truncatula Defensin-Like Genes
Source: PLoS One. 2013 Mar 18;8(3):e58992. doi: 10.1371/journal.pone.0058992 (PMC3601123; doi:10.1371/journal.pone.0058992)
Supplement: Table S10 — MtDEFL probe set mapping to Medicago Mt3.5v5 gene annotation. (XLSX) [file pone.0058992.s021.xlsx]

## Sheet: Sheet1
Table S10. MtDEFL probeset mapping to Medicago Mt3.5v5 gene annotation.
Probe match count	MtDEFL Probe Set ID	IMGAG 3.5v5 gene		Color Key
2	MtAJ388700_at	IMGA|contig_94928_1			probe set in which all probes equally match 2 or more genes
7	MtAJ388787_x_at	IMGA|Medtr3g020920			probe set in which some probes match to some genes and not others
5	MtAJ388800_x_at	IMGA|contig_55022_2
2	MtAJ388870_x_at	IMGA|Medtr3g062820
1	MtAJ388896_at	IMGA|Medtr5g061825
11	MtAJ388915_x_at	IMGA|Medtr4g027000
2	MtAJ388916_x_at	IMGA|Medtr3g084820
9	MtAJ498133_at	IMGA|Medtr3g055320
10	MtAJ498165_at	IMGA|Medtr6g086500
6	MtAJ498451_at	IMGA|contig_244254_1
5	MtAJ847138_at	IMGA|Medtr4g033895
7	MtAJ848055_at	IMGA|Medtr7g065635
8	MtAJ848408_s_at	IMGA|Medtr1g075500
8	MtAJ848414_at	IMGA|contig_119682_1
9	MtAJ848553_at	IMGA|Medtr3g052100
8	MtAJ848743_s_at	IMGA|Medtr4g055680
10	MtAL374070_x_at	IMGA|Medtr5g054980
10	MtAL375811_s_at	IMGA|contig_81750_2
10	MtAL375811_s_at	IMGA|Medtr6g006250
10	MtAL375811_s_at	IMGA|Medtr6g006420
11	MtAL385826_s_at	IMGA|contig_16404_2
7	MtAW127115_at	IMGA|contig_34097_2
10	MtAW127185_at	IMGA|Medtr6g060320
3	MtAW127276_at	IMGA|contig_255846_1
8	MtAW208234_x_at	IMGA|Medtr2g083280
2	MtAW208286_at	IMGA|contig_21037_2
10	MtAW573738_x_at	IMGA|contig_125293_1
4	MtAW573781_at	IMGA|contig_70060_1
9	MtAW573795_at	IMGA|contig_102873_2
10	MtAW574028_at	IMGA|Medtr7g071695
5	MtAW574215_at	IMGA|contig_97811_10
6	MtAW587092_x_at	IMGA|Medtr6g021610
2	MtAW683803_at	IMGA|contig_98871_2
10	MtAW775198_at	IMGA|Medtr2g058625
11	MtAW775212_x_at	IMGA|Medtr3g033915
2	MtAW775212_x_at	IMGA|Medtr3g033925
8	MtAW775241_x_at	IMGA|Medtr4g026960
1	MtAW775255_x_at	IMGA|Medtr3g065050
7	MtAW980513_x_at	IMGA|contig_58492_1
7	MtAW980513_x_at	IMGA|contig_58492_2
10	MtAW980550_at	IMGA|Medtr3g062880
8	MtAW980554_at	IMGA|contig_181163_1
2	MtAW980625_at	IMGA|contig_127147_1
9	MtAW980877_s_at	IMGA|contig_110159_1
10	MtAW980950_s_at	IMGA|contig_96191_1
8	MtAW981107_x_at	IMGA|Medtr4g060000
10	MtBE124422_at	IMGA|AC149807_32
10	MtBE124471_x_at	IMGA|contig_100693_2
7	MtBE124525_at	IMGA|contig_86539_1
8	MtBE124548_x_at	IMGA|Medtr5g095620
7	MtBE124600_x_at	IMGA|Medtr4g033830
6	MtBE124600_x_at	IMGA|contig_104910_2
10	MtBE124945_at	IMGA|Medtr7g027050
6	MtBE124958_at	IMGA|contig_9890_2
1	MtBE124958_at	IMGA|contig_245975_2
11	MtBE997548_x_at	IMGA|contig_126862_1
11	MtBE997670_at	IMGA|Medtr4g018675
10	MtBE997676_x_at	IMGA|contig_105661_1
11	MtBE997678_s_at	IMGA|Medtr2g060960
11	MtBE997753_s_at	IMGA|Medtr3g014260
9	MtBE998007_s_at	IMGA|Medtr4g053580
11	MtBE998368_x_at	IMGA|Medtr5g072325
9	MtBE998784_x_at	IMGA|Medtr5g069500
10	MtBE999005_at	IMGA|Medtr4g060590
7	MtBE999056_s_at	IMGA|Medtr4g057160
8	MtBE999118_s_at	IMGA|Medtr5g068590
10	MtBE999361_x_at	IMGA|Medtr5g048310
10	MtBE999361_x_at	IMGA|Medtr5g048320
10	MtBE999361_x_at	IMGA|Medtr5g048330
10	MtBE999404_s_at	IMGA|Medtr3g020980
3	MtBE999796_s_at	IMGA|contig_129077_1
11	MtBG580073_s_at	IMGA|Medtr2g025780
9	MtBG580138_x_at	IMGA|Medtr3g033100
9	MtBG580142_x_at	IMGA|Medtr1g092720
1	MtBG580594_at	IMGA|Medtr4g059900
10	MtBG580727_x_at	IMGA|Medtr6g006345
2	MtBG580788_x_at	IMGA|contig_187971_1
6	MtBG581198_x_at	IMGA|Medtr3g014260
3	MtBG581309_at	IMGA|contig_242985_1
8	MtBG581396_s_at	IMGA|Medtr4g060610
7	MtBG581420_at	IMGA|Medtr1g042200
7	MtBG581420_at	IMGA|Medtr1g042590
7	MtBG581441_s_at	IMGA|Medtr6g025330
9	MtBG581442_x_at	IMGA|Medtr3g033260
1	MtBG581442_x_at	IMGA|Medtr3g033105
9	MtBG581778_at	IMGA|Medtr8g036850
11	MtBG581786_s_at	IMGA|Medtr8g055970
10	MtBG581989_at	IMGA|contig_171543_1
10	MtBG582210_x_at	IMGA|contig_246914_1
9	MtBG582252_s_at	IMGA|Medtr8g038715
7	MtBG582263_x_at	IMGA|Medtr7g070090
8	MtBG582611_at	IMGA|Medtr4g057260
1	MtBG582685_at	IMGA|contig_121504_1
4	MtBG582750_at	IMGA|contig_31025_2
11	MtBG582888_s_at	IMGA|Medtr7g071220
6	MtBG582939_x_at	IMGA|contig_100715_1
11	MtBG583119_at	IMGA|Medtr5g057460
2	MtBG583119_at	IMGA|Medtr5g031420
2	MtBG583119_at	IMGA|Medtr5g042630
1	MtBG583119_at	IMGA|Medtr1g083630
1	MtBG583119_at	IMGA|Medtr2g063480
1	MtBG583119_at	IMGA|Medtr3g082720
1	MtBG583119_at	IMGA|Medtr4g087210
1	MtBG583119_at	IMGA|Medtr8g083270
9	MtBG583185_s_at	IMGA|Medtr2g104570
11	MtBG583579_s_at	IMGA|Medtr5g063520
11	MtBG583616_s_at	IMGA|Medtr5g057460
11	MtBG583759_at	IMGA|contig_59226_1
9	MtBG583768_at	IMGA|Medtr7g027060
6	MtBG583768_at	IMGA|Medtr4g022570
5	MtBG583768_at	IMGA|Medtr7g082100
2	MtBG583768_at	IMGA|Medtr3g057840
9	MtBG583854_s_at	IMGA|Medtr8g039130
16	MtBG583878_x_at	IMGA|Medtr7g058880
7	MtBI271623_at	IMGA|contig_81230_1
10	MtBI310084_s_at	IMGA|contig_59877_5
10	MtBI310084_s_at	IMGA|Medtr2g018410
9	MtBI310817_s_at	IMGA|Medtr3g033650
9	MtBI311068_x_at	IMGA|Medtr2g037570
10	MtCA990416_x_at	IMGA|Medtr8g095375
7	MtCA991325_at	IMGA|contig_16431_2
11	MtCB893590_s_at	IMGA|Medtr2g037250
8	MtgAC119408_21324_at	IMGA|Medtr4g100690
7	MtgAC119410_95190_at	IMGA|Medtr8g040370
11	MtgAC121238_75196_x_at	IMGA|Medtr4g026680
10	MtgAC121238_87388_x_at	IMGA|Medtr4g026740
2	MtgAC121238_87388_x_at	IMGA|Medtr2g015480
7	MtgAC122165_26356_at	IMGA|Medtr5g095595
8	MtgAC122165_31010_x_at	IMGA|Medtr5g095590
10	MtgAC125474_118701_at	IMGA|Medtr2g076880
10	MtgAC125474_118701_at	IMGA|Medtr2g077290
6	MtgAC125474_118701_at	IMGA|contig_23537_1
10	MtgAC126794_30193_at	IMGA|Medtr8g100010
10	MtgAC128660_73339_s_at	IMGA|Medtr1g013870
10	MtgAC128660_73339_s_at	IMGA|Medtr1g013910
10	MtgAC128660_73339_s_at	IMGA|Medtr1g013950
6	MtgAC128660_73339_s_at	IMGA|contig_70503_3
11	MtgAC130804_106001_s_at	IMGA|Medtr6g051965
11	MtgAC130804_106001_s_at	IMGA|Medtr6g089155
6	MtgAC130804_106001_s_at	IMGA|contig_177933_1
9	MtgAC131248_121811_at	IMGA|Medtr2g035755
3	MtgAC131248_121811_at	IMGA|Medtr2g035545
9	MtgAC132565_54929_at	IMGA|Medtr2g062870
11	MtgAC134521_88789_x_at	IMGA|Medtr6g051770
8	MtgAC135233_34918_at	IMGA|Medtr4g021265
8	MtgAC135315_88259_x_at	IMGA|Medtr7g032720
9	MtgAC135317_144001_x_at	IMGA|Medtr1g072096
8	MtgAC135317_147001_x_at	IMGA|Medtr1g072095
11	MtgAC135415_105368_at	IMGA|Medtr2g037200
11	MtgAC135415_113042_x_at	IMGA|Medtr2g037190
10	MtgAC135415_11877_at	IMGA|Medtr2g037450
10	MtgAC135415_25717_x_at	IMGA|Medtr2g037400
11	MtgAC135415_28680_s_at	IMGA|Medtr2g037380
11	MtgAC135415_31085_s_at	IMGA|Medtr2g037370
11	MtgAC135415_36070_x_at	IMGA|Medtr2g037350
11	MtgAC135415_40297_x_at	IMGA|Medtr2g037330
11	MtgAC135415_44480_x_at	IMGA|Medtr2g037320
10	MtgAC135415_70779_x_at	IMGA|Medtr2g037260
1	MtgAC135415_70779_x_at	IMGA|Medtr2g037400
8	MtgAC135467_92632_x_at	IMGA|Medtr4g064375
11	MtgAC135604_92330_x_at	IMGA|Medtr5g056360
10	MtgAC135606_72778_at	IMGA|Medtr3g025470
8	MtgAC135606_92115_x_at	IMGA|Medtr3g025420
6	MtgAC135801_23085_at	IMGA|Medtr4g128085
3	MtgAC135801_23085_at	IMGA|Medtr4g128080
8	MtgAC136503_31043_x_at	IMGA|Medtr1g082600
6	MtgAC136505_27430_x_at	IMGA|Medtr7g084820
11	MtgAC137077_109818_at	IMGA|Medtr5g012860
9	MtgAC137081_122078_x_at	IMGA|Medtr1g041915
9	MtgAC137521_87001_s_at	IMGA|Medtr2g045290
9	MtgAC138014_45397_at	IMGA|Medtr3g033505
10	MtgAC138014_55051_at	IMGA|Medtr3g033510
9	MtgAC138014_56794_at	IMGA|Medtr3g033510
9	MtgAC138448_108945_at	IMGA|Medtr2g065985
11	MtgAC138453_73653_at	IMGA|Medtr8g075980
11	MtgAC139344_119626_s_at	IMGA|Medtr4g059900
7	MtgAC139344_74230_x_at	IMGA|Medtr4g059745
10	MtgAC139670_14184_x_at	IMGA|Medtr4g055100
11	MtgAC139747_16816_s_at	IMGA|Medtr7g045910
11	MtgAC140068_82890_at	IMGA|Medtr5g074470
11	MtgAC140103_15087_at	IMGA|Medtr8g056870
11	MtgAC140103_8086_x_at	IMGA|Medtr8g056890
10	MtgAC140671_79001_x_at	IMGA|Medtr5g058510
11	MtgAC140722_55559_s_at	IMGA|Medtr3g117160
8	MtgAC141862_148001_s_at	IMGA|Medtr2g063055
8	MtgAC142095_35739_x_at	IMGA|Medtr7g080850
10	MtgAC142096_11174_at	IMGA|Medtr1g042770
10	MtgAC142143_112588_at	IMGA|Medtr8g069310
8	MtgAC142143_42814_x_at	IMGA|Medtr8g069130
8	MtgAC142396_38300_at	IMGA|Medtr3g032570
9	MtgAC144516_63256_x_at	IMGA|Medtr5g014085
4	MtgAC144516_63256_x_at	IMGA|Medtr5g014050
9	MtgAC144591_31065_x_at	IMGA|Medtr7g046130
7	MtgAC144725_20095_x_at	IMGA|Medtr5g073580
2	MtgAC144725_20095_x_at	IMGA|Medtr5g073680
8	MtgAC144929_200001_x_at	IMGA|Medtr7g028550
11	MtgAC144929_78001_s_at	IMGA|Medtr7g028310
10	MtgAC144930_24209_s_at	IMGA|Medtr4g065390
11	MtgAC144930_62526_x_at	IMGA|Medtr4g065450
11	MtgAC145109_27001_x_at	IMGA|Medtr6g044570
9	MtgAC146333_108676_at	IMGA|Medtr7g021160
1	MtgAC146333_108676_at	IMGA|Medtr6g014550
7	MtgAC146558_53603_x_at	IMGA|Medtr5g063490
11	MtgAC146566_71451_s_at	IMGA|Medtr3g028380
11	MtgAC146566_89782_x_at	IMGA|Medtr3g028440
10	MtgAC146704_105298_s_at	IMGA|Medtr3g027180
9	MtgAC146719_15318_x_at	IMGA|Medtr1g058880
10	MtgAC146722_89433_x_at	IMGA|Medtr1g011420
8	MtgAC146774_92732_at	IMGA|Medtr2g063470
9	MtgAC146794_62001_x_at	IMGA|Medtr2g031060
10	MtgAC146853_17001_x_at	IMGA|Medtr3g014720
7	MtgAC146853_72001_x_at	IMGA|Medtr3g014695
8	MtgAC146854_43697_at	IMGA|Medtr5g038645
1	MtgAC146854_43697_at	IMGA|Medtr5g038650
9	MtgAC146910_97245_at	IMGA|Medtr6g026710
8	MtgAC147001_71001_s_at	IMGA|Medtr2g082250
8	MtgAC147001_71001_s_at	IMGA|Medtr2g082280
11	MtgAC147006_32544_s_at	IMGA|Medtr8g046075
11	MtgAC147006_32544_s_at	IMGA|Medtr8g046110
11	MtgAC147006_54756_at	IMGA|Medtr8g046040
10	MtgAC147363_37001_at	IMGA|Medtr3g041610
10	MtgAC147407_38029_x_at	IMGA|Medtr3g049795
11	MtgAC147407_40662_at	IMGA|Medtr3g049800
10	MtgAC147407_75050_at	IMGA|Medtr3g049925
11	MtgAC147472_94742_x_at	IMGA|Medtr3g064745
7	MtgAC147712_80528_at	IMGA|Medtr3g061040
9	MtgAC148291_10398_x_at	IMGA|Medtr7g070560
10	MtgAC148291_59721_at	IMGA|Medtr7g070645
9	MtgAC148359_10020_x_at	IMGA|Medtr7g071585
9	MtgAC148359_10020_x_at	IMGA|Medtr7g071755
7	MtgAC148762_56149_s_at	IMGA|Medtr7g010200
8	MtgAC148820_58001_at	IMGA|Medtr2g066255
9	MtgAC148820_70001_x_at	IMGA|Medtr2g066235
10	MtgAC148917_15001_s_at	IMGA|contig_62309_3
10	MtgAC148917_15001_s_at	IMGA|Medtr2g077060
10	MtgAC148917_24001_s_at	IMGA|Medtr2g077100
10	MtgAC148917_24001_s_at	IMGA|Medtr2g077460
10	MtgAC148917_24001_s_at	IMGA|Medtr2g077515
11	MtgAC148917_83001_s_at	IMGA|contig_20545_2
11	MtgAC148917_83001_s_at	IMGA|Medtr2g076980
11	MtgAC148917_83001_s_at	IMGA|Medtr2g077020
9	MtgAC148917_9001_at	IMGA|contig_247352_2
9	MtgAC148917_9001_at	IMGA|Medtr2g077040
11	MtgAC149039_32373_x_at	IMGA|Medtr7g016480
11	MtgAC149039_33633_at	IMGA|Medtr7g016470
10	MtgAC149130_10976_at	IMGA|Medtr2g037480
6	MtgAC149130_16614_at	IMGA|Medtr2g037500
8	MtgAC149130_18988_at	IMGA|Medtr2g037510
8	MtgAC149130_22951_x_at	IMGA|Medtr2g037530
11	MtgAC149130_78022_s_at	IMGA|Medtr2g037110
11	MtgAC149130_78022_s_at	IMGA|Medtr2g037670
9	MtgAC149208_92545_at	IMGA|Medtr7g031915
3	MtgAC150505_45354_x_at	IMGA|Medtr8g066300
5	MtgAC150703_87001_x_at	IMGA|Medtr6g091605
8	MtgAC150777_2031_x_at	IMGA|Medtr7g011480
5	MtgAC150800_53178_s_at	IMGA|Medtr7g037690
10	MtgAC151523_9283_at	IMGA|Medtr7g017120
2	MtgAC151523_9283_at	IMGA|Medtr7g017150
2	MtgAC151523_9283_at	IMGA|Medtr7g017160
8	MtgAC151529_63505_x_at	IMGA|Medtr3g064080
7	MtgAC151619_57001_x_at	IMGA|Medtr1g042850
10	MtgAC151666_75632_at	IMGA|Medtr8g023090
10	MtgAC151738_154001_at	IMGA|AC151738_59
11	MtgAC152176_107247_s_at	IMGA|Medtr4g060700
7	MtgAC152176_90251_at	IMGA|Medtr4g060650
9	MtgAC152177_77001_x_at	IMGA|Medtr7g045410
9	MtgAC152186_4001_x_at	IMGA|Medtr1g075045
8	MtgAC152186_89001_x_at	IMGA|Medtr1g074860
4	MtgAC152921_84680_at	IMGA|AC233109_36
4	MtgAC152921_84680_at	IMGA|Medtr5g010780
11	MtgAC152936_92863_x_at	IMGA|Medtr4g018625
11	MtgAC152936_92863_x_at	IMGA|Medtr4g018745
6	MtgAC153162_45001_x_at	IMGA|Medtr6g006355
7	MtgAC153349_12001_x_at	IMGA|Medtr4g031380
8	MtgAC155100_84001_at	IMGA|Medtr6g043690
8	MtgAC157374_44001_at	IMGA|Medtr7g046365
10	MtgAC157504_69109_at	IMGA|Medtr2g037090
10	MtgAC157777_62235_x_at	IMGA|Medtr7g051065
9	MtgAC159145_98001_at	IMGA|Medtr2g075955
8	MtgAC159613_3001_x_at	IMGA|Medtr7g021840
4	MtgAC159962_12001_x_at	IMGA|Medtr6g007075
11	MtgAC160096_73650_x_at	IMGA|Medtr8g075760
11	MtgAC161788_66001_x_at	IMGA|Medtr4g031900
11	MtgAC162277_30068_s_at	IMGA|Medtr7g071350
11	MtgAC162277_30068_s_at	IMGA|Medtr7g071390
11	MtgAC162277_55062_x_at	IMGA|Medtr7g071350
2	MtgAC162277_55062_x_at	IMGA|Medtr7g071390
11	MtgAC162277_64348_at	IMGA|Medtr7g071320
11	MtgAC162277_67619_s_at	IMGA|Medtr7g071310
8	MtgAC163385_18001_x_at	IMGA|Medtr2g048885
8	MtgAC165277_37001_x_at	IMGA|Medtr7g064970
11	MtgAC165943_100001_x_at	IMGA|Medtr4g014790
10	MtgAC167034_30001_x_at	IMGA|contig_66434_2
10	MtgAC169172_89001_at	IMGA|Medtr2g077490
11	MtgAC169174_49001_at	IMGA|Medtr2g089010
11	MtgAC169182_51001_at	IMGA|Medtr7g060600
9	MtgAC169182_60001_at	IMGA|Medtr7g060620
8	MtgAC169667_18001_x_at	IMGA|Medtr5g059670
9	MtgAC169979_52001_x_at	IMGA|Medtr4g060370
11	MtgAC171166_66001_x_at	IMGA|Medtr7g051300
4	MtgAC171166_66001_x_at	IMGA|Medtr7g051330
9	MtgAC174316_34001_x_at	IMGA|Medtr4g071890
11	MtgAC174355_101585_x_at	IMGA|AC229689_6
11	MtgAC174355_101585_x_at	IMGA|Medtr8g070790
11	MtgAC174355_98467_x_at	IMGA|AC229689_5
11	MtgAC174355_98467_x_at	IMGA|Medtr8g070780
10	MtgAC174468_6622_x_at	IMGA|Medtr5g063780
8	MtgAC175048_52283_at	IMGA|Medtr2g059035
9	MtgAC185525_68574_at	IMGA|Medtr8g009535
11	MtgAC186134_39898_s_at	IMGA|Medtr2g049950
11	MtgAC186134_39898_s_at	IMGA|Medtr2g050060
11	MtgAC186194_130001_x_at	IMGA|Medtr6g044730
11	MtgAC186194_135001_x_at	IMGA|Medtr6g044735
8	MtgAC187465_131786_at	IMGA|Medtr2g008910
9	MtgAC192708_23387_at	IMGA|AC225529_21
9	MtgAC192708_23387_at	IMGA|Medtr7g060520
6	MtgAC192708_23387_at	IMGA|contig_164603_2
10	MtgAC192708_27348_at	IMGA|AC225529_19
10	MtgAC192708_27348_at	IMGA|contig_70606_2
10	MtgAC192708_27348_at	IMGA|Medtr7g060500
11	MtgAC192708_6626_x_at	IMGA|AC225529_24
11	MtgAC192708_6626_x_at	IMGA|contig_112028_1
11	MtgAC192708_6626_x_at	IMGA|Medtr7g060550
8	MtgAC192708_71823_at	IMGA|AC225529_9
8	MtgAC192708_71823_at	IMGA|Medtr7g060400
5	MtgAC192708_71823_at	IMGA|contig_24177_2
11	MtgAY313166_s_at	IMGA|contig_81759_1
11	MtgAY571902_at	IMGA|contig_177799_1
11	MtgCG919149_at	IMGA|contig_66284_2
7	MtgCG921260_x_at	IMGA|Medtr5g056735
9	MtgCG936374_at	IMGA|Medtr1g044500
9	MtgCG937479_x_at	IMGA|contig_73516_1
9	MtgCG942331_x_at	IMGA|Medtr4g090305
5	MtgCG942331_x_at	IMGA|contig_26089_1
10	MtgCG948778_x_at	IMGA|Medtr5g061060
8	MtgCG951401_at	IMGA|contig_92617_2
9	MtgCG959073_at	IMGA|Medtr5g048335
8	MtgCG960833_x_at	IMGA|Medtr4g015695
2	MtgCG960833_x_at	IMGA|Medtr4g015750
8	MtgCG970771_x_at	IMGA|contig_86599_1
1	MtgCG970771_x_at	IMGA|contig_102120_1
6	MtgCG972902_x_at	IMGA|Medtr3g062880
11	MtgCR294808_at	IMGA|contig_79564_2
9	MtgCR297324_x_at	IMGA|Medtr2g049570
9	MtgCR297324_x_at	IMGA|Medtr2g049575
9	MtgCR297497_at	IMGA|contig_59778_3
9	MtgCR301950_x_at	IMGA|contig_101405_1
11	MtgCR307757_at	IMGA|contig_84866_3
10	MtgCR314300_x_at	IMGA|Medtr4g018720
10	MtgCR317164_s_at	IMGA|Medtr2g075990
7	MtgCR318707_s_at	IMGA|Medtr7g027125
10	MtgCR323910_x_at	IMGA|CU651565_31
10	MtgCR324984_x_at	IMGA|Medtr8g077515
5	MtgCR325470_at	IMGA|contig_239447_1
10	MtgCR328176_x_at	IMGA|Medtr3g015865
6	MtgCR328329_x_at	IMGA|contig_128381_1
9	MtgCR331787_x_at	IMGA|Medtr5g061640
8	MtgCR332820_x_at	IMGA|Medtr3g062830
9	MtgCR335164_x_at	IMGA|Medtr3g033965
7	MtgCR342414_at	IMGA|contig_105201_2
10	MtgCR347562_at	IMGA|Medtr7g032820
8	MtgCR348481_at	IMGA|Medtr3g034255
2	MtgCR348481_at	IMGA|Medtr5g044300
9	MtgCR378661_18397_x_at	IMGA|Medtr3g071335
11	MtgCR378661_24442_x_at	IMGA|Medtr3g071360
9	MtgCR378662_63836_at	IMGA|Medtr3g071605
1	MtgCR378662_63836_at	IMGA|Medtr3g049820
1	MtgCR378662_63836_at	IMGA|Medtr3g049850
1	MtgCR378662_63836_at	IMGA|Medtr3g049935
1	MtgCR378662_63836_at	IMGA|Medtr6g051770
2	MtgCR478137_x_at	IMGA|Medtr2g075240
10	MtgCR483162_x_at	IMGA|Medtr5g059780
10	MtgCR484272_x_at	IMGA|Medtr8g054260
4	MtgCR489860_x_at	IMGA|Medtr5g076110
10	MtgCR496665_x_at	IMGA|Medtr2g075240
11	MtgCR509159_x_at	IMGA|Medtr4g018695
11	MtgCR510067_s_at	IMGA|Medtr4g018746
11	MtgCR510067_s_at	IMGA|Medtr4g018747
10	MtgCR932966_76484_x_at	IMGA|Medtr3g008446
1	MtgCR932966_76484_x_at	IMGA|Medtr3g008445
11	MtgCR932966_79795_x_at	IMGA|Medtr3g008445
1	MtgCR932966_79795_x_at	IMGA|Medtr3g008446
11	MtgCR955011_2001_x_at	IMGA|Medtr5g076395
7	MtgCR962137_48560_x_at	IMGA|Medtr5g069465
8	MtgCR962137_78638_x_at	IMGA|Medtr5g069530
7	MtgCR971968_x_at	IMGA|Medtr4g035268
8	MtgCT009558_80876_at	IMGA|Medtr3g061750
11	MtgCT009657_20001_at	IMGA|Medtr5g029500
11	MtgCT009657_23001_x_at	IMGA|Medtr5g029510
11	MtgCT009657_40001_x_at	IMGA|Medtr5g029540
1	MtgCT009657_40001_x_at	IMGA|Medtr5g029510
9	MtgCT010518_99369_at	IMGA|Medtr3g034220
8	MtgCT025156_13860_x_at	IMGA|Medtr3g021050
9	MtgCT025156_6980_x_at	IMGA|Medtr3g021040
10	MtgCT030191_25483_at	IMGA|Medtr3g033700
9	MtgCT030192_37193_x_at	IMGA|Medtr3g010630
8	MtgCT963074_107176_x_at	IMGA|Medtr3g020950
9	MtgCT963094_12322_x_at	IMGA|Medtr3g065625
1	MtgCT963094_12322_x_at	IMGA|Medtr5g013260
8	MtgCT963112_69183_at	IMGA|Medtr5g066750
22	MtgCT967303_9155_s_at	IMGA|Medtr3g085660
9	MtgCT967315_47035_at	IMGA|Medtr3g069890
11	MtgCT967315_49858_x_at	IMGA|Medtr3g069870
9	MtgCU137655_123669_at	IMGA|Medtr5g072070
9	MtgCU137655_47096_x_at	IMGA|Medtr5g071880
9	MtgCU137664_55877_at	IMGA|Medtr5g040380
10	MtgCU179636_19231_at	IMGA|Medtr3g026070
8	MtgCU179877_1528_x_at	IMGA|Medtr5g072457
10	MtgCU179907_62307_x_at	IMGA|Medtr5g042490
10	MtgCU179907_65845_x_at	IMGA|Medtr5g042470
11	MtgCU179920_54668_x_at	IMGA|Medtr5g066130
9	MtgCU182773_68248_at	IMGA|Medtr3g025310
9	MtgCU302328_110001_s_at	IMGA|Medtr5g072210
9	MtgCU302328_110001_s_at	IMGA|Medtr5g072310
6	MtgCU302328_122001_x_at	IMGA|Medtr5g072180
1	MtgCU302328_122001_x_at	IMGA|Medtr5g072280
6	MtgCU302328_90001_x_at	IMGA|Medtr5g072280
2	MtgCU302328_90001_x_at	IMGA|Medtr5g072180
10	MtgCU302342_67001_at	IMGA|Medtr5g047670
9	MtgCU326393_10246_x_at	IMGA|Medtr5g076385
11	MtMNC5018393_x_at	IMGA|Medtr3g014710
5	MtMNC5018393_x_at	IMGA|Medtr3g014705
11	MtMNC5018724_at	IMGA|Medtr3g049570
11	MtMNC5019124_x_at	IMGA|Medtr3g014705
3	MtMNC5019124_x_at	IMGA|Medtr3g014710
9	MtMNC5019169_s_at	IMGA|Medtr6g091470
7	MtMNC5019524_s_at	IMGA|Medtr4g031430
7	MtMNC5019524_s_at	IMGA|Medtr4g031525
11	MtMNC5031802_s_at	IMGA|contig_63994_3
1	MtMNC5031802_s_at	IMGA|contig_58642_2
5	MtMNC5032753_x_at	IMGA|AC229689_4
7	MtMNC5037136_at	IMGA|Medtr1g042895
8	MtMNC5042403_at	IMGA|Medtr4g026750
1	MtMNC5187944_x_at	IMGA|contig_195405_2
11	MtMNC5188151_x_at	IMGA|Medtr7g008970
1	MtMTVAC51TV_x_at	IMGA|contig_97448_1
11	MtTC100071_s_at	IMGA|Medtr3g015670
8	MtTC100208_x_at	IMGA|Medtr7g028625
11	MtTC100264_at	IMGA|contig_58642_2
11	MtTC100321_s_at	IMGA|Medtr3g062775
11	MtTC100321_s_at	IMGA|Medtr3g062810
11	MtTC100325_at	IMGA|Medtr3g062775
3	MtTC100325_at	IMGA|Medtr3g062810
11	MtTC100329_x_at	IMGA|Medtr3g062820
11	MtTC100335_s_at	IMGA|AC149807_32
10	MtTC100341_x_at	IMGA|AC149807_32
11	MtTC100579_s_at	IMGA|Medtr6g021610
9	MtTC100580_x_at	IMGA|Medtr5g073530
10	MtTC100607_at	IMGA|Medtr5g055370
11	MtTC100789_at	IMGA|contig_63994_3
5	MtTC100806_at	IMGA|Medtr4g065110
3	MtTC100806_at	IMGA|Medtr3g035990
3	MtTC100806_at	IMGA|Medtr8g098360
2	MtTC100806_at	IMGA|Medtr1g007340
2	MtTC100806_at	IMGA|Medtr1g068720
2	MtTC100806_at	IMGA|Medtr2g093670
2	MtTC100806_at	IMGA|Medtr4g035220
2	MtTC100806_at	IMGA|Medtr5g084740
2	MtTC100806_at	IMGA|Medtr7g074430
2	MtTC100806_at	IMGA|Medtr8g073520
1	MtTC100806_at	IMGA|Medtr2g089230
1	MtTC100806_at	IMGA|Medtr3g065130
1	MtTC100806_at	IMGA|Medtr3g101440
1	MtTC100806_at	IMGA|Medtr5g087470
1	MtTC100806_at	IMGA|Medtr6g013140
10	MtTC100865_at	IMGA|contig_76902_2
5	MtTC100893_x_at	IMGA|contig_78251_47
11	MtTC100894_at	IMGA|contig_101534_1
7	MtTC100895_x_at	IMGA|contig_34597_7
10	MtTC101060_x_at	IMGA|contig_176188_1
9	MtTC101086_x_at	IMGA|Medtr3g016020
3	MtTC101086_x_at	IMGA|Medtr3g084910
11	MtTC101177_s_at	IMGA|Medtr5g072450
11	MtTC101238_s_at	IMGA|Medtr3g030060
4	MtTC101451_at	IMGA|contig_95381_1
5	MtTC101615_x_at	IMGA|contig_92284_2
6	MtTC101763_x_at	IMGA|Medtr6g091600
8	MtTC101764_s_at	IMGA|Medtr6g045150
8	MtTC101764_s_at	IMGA|Medtr6g091435
8	MtTC101764_s_at	IMGA|Medtr6g091500
11	MtTC101768_s_at	IMGA|Medtr3g031340
2	MtTC101781_at	IMGA|contig_106239_1
11	MtTC102006_at	IMGA|Medtr3g049780
4	MtTC102038_at	IMGA|contig_76921_1
10	MtTC102054_at	IMGA|Medtr3g044690
8	MtTC102054_at	IMGA|Medtr4g023900
9	MtTC102093_at	IMGA|Medtr4g053180
9	MtTC102093_at	IMGA|Medtr4g053570
5	MtTC102093_at	IMGA|contig_28926_1
10	MtTC102095_x_at	IMGA|Medtr4g065510
8	MtTC102115_x_at	IMGA|contig_124206_1
10	MtTC102184_at	IMGA|contig_70552_1
11	MtTC102310_at	IMGA|Medtr5g083260
4	MtTC102542_at	IMGA|contig_119297_1
9	MtTC102581_at	IMGA|contig_19966_1
11	MtTC102647_at	IMGA|Medtr5g062510
11	MtTC102647_at	IMGA|Medtr5g062640
5	MtTC102647_at	IMGA|contig_248955_1
11	MtTC102778_at	IMGA|Medtr7g045520
1	MtTC102828_at	IMGA|contig_132486_1
10	MtTC102850_at	IMGA|Medtr3g020340
10	MtTC102862_at	IMGA|Medtr3g030420
5	MtTC102913_at	IMGA|Medtr3g018870
10	MtTC102956_at	IMGA|contig_115996_1
7	MtTC103031_at	IMGA|contig_195405_2
11	MtTC103042_s_at	IMGA|Medtr3g010490
3	MtTC103159_at	IMGA|contig_22943_1
5	MtTC103235_at	IMGA|contig_69672_2
2	MtTC103256_x_at	IMGA|Medtr5g063460
3	MtTC103322_s_at	IMGA|Medtr5g072456
5	MtTC103559_x_at	IMGA|Medtr7g008940
10	MtTC103606_at	IMGA|Medtr5g076255
5	MtTC103613_at	IMGA|contig_248420_2
11	MtTC103627_at	IMGA|Medtr8g095370
11	MtTC103903_s_at	IMGA|contig_10621_1
11	MtTC104412_at	IMGA|Medtr5g061120
9	MtTC104456_at	IMGA|Medtr5g070300
5	MtTC104515_at	IMGA|contig_105598_2
11	MtTC104756_x_at	IMGA|Medtr7g029760
6	MtTC105086_at	IMGA|contig_121806_2
10	MtTC105188_at	IMGA|Medtr6g006240
10	MtTC105188_at	IMGA|Medtr6g006410
11	MtTC105398_s_at	IMGA|contig_97607_1
9	MtTC105451_x_at	IMGA|contig_127942_2
5	MtTC105820_at	IMGA|contig_73538_3
11	MtTC106080_at	IMGA|Medtr3g033955
3	MtTC106358_at	IMGA|contig_106833_2
11	MtTC106562_x_at	IMGA|Medtr4g026930
2	MtTC106577_x_at	IMGA|contig_182876_1
4	MtTC106585_x_at	IMGA|Medtr6g057520
4	MtTC106589_s_at	IMGA|Medtr3g016110
4	MtTC106589_s_at	IMGA|Medtr3g016130
7	MtTC106590_at	IMGA|Medtr2g065260
10	MtTC106603_at	IMGA|contig_180149_1
11	MtTC106606_s_at	IMGA|contig_246349_1
10	MtTC106799_at	IMGA|Medtr7g027180
4	MtTC106799_at	IMGA|Medtr7g027240
7	MtTC106800_s_at	IMGA|Medtr7g027125
8	MtTC106870-1_x_at	IMGA|Medtr6g091440
6	MtTC106870-2_x_at	IMGA|Medtr3g065690
9	MtTC107078_at	IMGA|AC229727_31
1	MtTC107181_at	IMGA|contig_21947_2
1	MtTC107181_at	IMGA|Medtr8g066690
4	MtTC107422_at	IMGA|contig_26196_1
1	MtTC107422_at	IMGA|Medtr7g104140
10	MtTC107446_x_at	IMGA|AC233661_24
11	MtTC107608_at	IMGA|contig_121179_1
7	MtTC107616_at	IMGA|contig_85077_1
11	MtTC107866_s_at	IMGA|contig_21756_1
9	MtTC107904_at	IMGA|Medtr3g031320
1	MtTC107906_at	IMGA|Medtr6g043650
10	MtTC108024_at	IMGA|Medtr4g070690
11	MtTC108069_s_at	IMGA|Medtr4g026745
11	MtTC108069_s_at	IMGA|Medtr4g026750
11	MtTC108086_at	IMGA|Medtr1g039440
2	MtTC108086_at	IMGA|Medtr6g042960
11	MtTC108178_at	IMGA|Medtr7g051340
2	MtTC108178_at	IMGA|Medtr7g051290
2	MtTC108178_at	IMGA|Medtr7g051320
1	MtTC108178_at	IMGA|Medtr7g051360
11	MtTC108179_x_at	IMGA|Medtr7g051290
11	MtTC108183_at	IMGA|Medtr3g016090
10	MtTC108205_at	IMGA|Medtr3g049755
8	MtTC108311_at	IMGA|Medtr5g069545
7	MtTC108311_at	IMGA|contig_17125_2
11	MtTC108417_at	IMGA|Medtr3g084910
11	MtTC108430_at	IMGA|Medtr3g069830
7	MtTC108507_x_at	IMGA|Medtr5g048320
3	MtTC108507_x_at	IMGA|Medtr5g048310
3	MtTC108507_x_at	IMGA|Medtr5g048330
11	MtTC108510_at	IMGA|Medtr4g116060
9	MtTC108563_at	IMGA|Medtr5g059445
11	MtTC108590_at	IMGA|contig_100451_1
7	MtTC108713_s_at	IMGA|contig_119247_1
10	MtTC109065_at	IMGA|Medtr7g022430
10	MtTC109109_at	IMGA|Medtr5g063580
10	MtTC109142_at	IMGA|contig_246882_2
10	MtTC109179_x_at	IMGA|Medtr3g015940
11	MtTC109185_at	IMGA|Medtr3g049935
9	MtTC109185_at	IMGA|Medtr3g049940
10	MtTC109261_s_at	IMGA|Medtr4g065160
11	MtTC109349_x_at	IMGA|Medtr7g009040
10	MtTC109393_at	IMGA|contig_113433_2
9	MtTC109396_x_at	IMGA|Medtr3g014710
3	MtTC109396_x_at	IMGA|Medtr3g014705
5	MtTC109532_at	IMGA|Medtr3g013960
4	MtTC109532_at	IMGA|Medtr2g025680
3	MtTC109532_at	IMGA|Medtr3g065050
3	MtTC109532_at	IMGA|Medtr5g019240
3	MtTC109532_at	IMGA|Medtr7g057010
2	MtTC109532_at	IMGA|AC235665_5
2	MtTC109532_at	IMGA|Medtr4g054690
2	MtTC109532_at	IMGA|Medtr4g073220
2	MtTC109532_at	IMGA|Medtr4g106470
2	MtTC109532_at	IMGA|Medtr5g013050
2	MtTC109532_at	IMGA|Medtr5g078490
1	MtTC109532_at	IMGA|Medtr2g058650
1	MtTC109532_at	IMGA|Medtr3g052420
1	MtTC109532_at	IMGA|Medtr3g060830
1	MtTC109532_at	IMGA|Medtr5g095760
8	MtTC109630_x_at	IMGA|Medtr7g070125
10	MtTC109717_at	IMGA|Medtr7g102170
8	MtTC109907_at	IMGA|Medtr6g060370
10	MtTC109916_x_at	IMGA|Medtr7g027120
1	MtTC109916_x_at	IMGA|Medtr7g027060
10	MtTC109955_at	IMGA|Medtr6g055700
2	MtTC110093_x_at	IMGA|contig_89507_2
11	MtTC110524_s_at	IMGA|Medtr6g025460
11	MtTC110524_s_at	IMGA|Medtr6g025480
11	MtTC111092_at	IMGA|Medtr3g049850
1	MtTC111161_at	IMGA|AC233112_1002
1	MtTC111161_at	IMGA|contig_124589_1
1	MtTC111161_at	IMGA|Medtr3g056290
1	MtTC111161_at	IMGA|Medtr4g030140
2	MtTC111306_at	IMGA|contig_24333_1
1	MtTC111476_x_at	IMGA|Medtr7g037690
10	MtTC112176_at	IMGA|Medtr3g033930
5	MtTC112180_at	IMGA|contig_38006_1
10	MtTC112237_at	IMGA|contig_255611_2
11	MtTC94044_s_at	IMGA|Medtr7g071720
11	MtTC94214_x_at	IMGA|AC229689_4
11	MtTC94214_x_at	IMGA|Medtr8g070770
8	MtTC94240_s_at	IMGA|Medtr1g042910
10	MtTC94243_at	IMGA|Medtr1g042940
9	MtTC94244_s_at	IMGA|Medtr1g042910
11	MtTC94421_s_at	IMGA|Medtr2g065210
6	MtTC94422_at	IMGA|Medtr2g065210
2	MtTC94422_at	IMGA|Medtr2g065260
2	MtTC94422_at	IMGA|Medtr3g114190
5	MtTC94567_at	IMGA|Medtr3g065710
9	MtTC94879_at	IMGA|Medtr6g006350
10	MtTC94903_x_at	IMGA|contig_97448_1
7	MtTC94921_x_at	IMGA|contig_19002_1
4	MtTC95056_x_at	IMGA|Medtr4g060730
1	MtTC95057_x_at	IMGA|Medtr4g060730
10	MtTC95126_at	IMGA|Medtr3g015870
5	MtTC95193_at	IMGA|Medtr8g036825
1	MtTC95193_at	IMGA|Medtr2g032740
1	MtTC95193_at	IMGA|Medtr3g009730
1	MtTC95193_at	IMGA|Medtr3g027920
1	MtTC95193_at	IMGA|Medtr4g115770
1	MtTC95193_at	IMGA|Medtr4g116770
1	MtTC95193_at	IMGA|Medtr4g127170
1	MtTC95193_at	IMGA|Medtr7g086170
1	MtTC95193_at	IMGA|Medtr8g018890
1	MtTC95193_at	IMGA|Medtr8g041620
1	MtTC95193_at	IMGA|Medtr8g074890
11	MtTC95194_at	IMGA|Medtr5g063600
1	MtTC95194_at	IMGA|Medtr1g008890
1	MtTC95194_at	IMGA|Medtr1g104790
1	MtTC95194_at	IMGA|Medtr5g028200
1	MtTC95194_at	IMGA|Medtr5g096040
1	MtTC95194_at	IMGA|Medtr7g022440
1	MtTC95194_at	IMGA|Medtr7g113660
1	MtTC95194_at	IMGA|Medtr8g011140
1	MtTC95194_at	IMGA|Medtr8g021820
1	MtTC95194_at	IMGA|Medtr8g022140
1	MtTC95194_at	IMGA|Medtr8g074890
10	MtTC95257_s_at	IMGA|Medtr6g055160
10	MtTC95273_at	IMGA|Medtr7g016440
11	MtTC95365_at	IMGA|Medtr2g048205
5	MtTC95710_x_at	IMGA|contig_36458_1
9	MtTC95731_x_at	IMGA|Medtr5g068810
9	MtTC95750_at	IMGA|Medtr5g061800
4	MtTC95833_at	IMGA|contig_110438_1
5	MtTC95912_s_at	IMGA|Medtr1g105330
6	MtTC95998_at	IMGA|Medtr5g062630
10	MtTC96032_at	IMGA|contig_23856_1
6	MtTC96032_at	IMGA|Medtr6g006346
3	MtTC96185_at	IMGA|AC235677_8
8	MtTC96209_at	IMGA|Medtr2g061175
11	MtTC96476_at	IMGA|contig_72455_3
11	MtTC96509_at	IMGA|contig_163455_1
10	MtTC96571_at	IMGA|Medtr5g044140
11	MtTC96603_x_at	IMGA|Medtr7g008985
1	MtTC96603_x_at	IMGA|Medtr7g008970
11	MtTC96632_at	IMGA|Medtr5g014050
9	MtTC96686_at	IMGA|Medtr2g061035
7	MtTC96704_x_at	IMGA|Medtr4g060660
7	MtTC96869_at	IMGA|Medtr6g027155
3	MtTC96950_x_at	IMGA|Medtr6g006400
11	MtTC97006_at	IMGA|Medtr2g054210
4	MtTC97006_at	IMGA|contig_83228_2
10	MtTC97008_at	IMGA|contig_55315_3
10	MtTC97025_at	IMGA|Medtr4g065410
9	MtTC97041_at	IMGA|contig_126212_1
11	MtTC97065_at	IMGA|Medtr5g026080
11	MtTC97251_x_at	IMGA|Medtr4g059900
11	MtTC97348_at	IMGA|Medtr3g049820
10	MtTC97576_at	IMGA|Medtr7g032920
5	MtTC97593_at	IMGA|AC225479_34
5	MtTC97593_at	IMGA|Medtr6g091340
9	MtTC97658_at	IMGA|Medtr5g072455
8	MtTC97678_x_at	IMGA|contig_165053_2
4	MtTC97740_at	IMGA|contig_28508_1
8	MtTC97746_x_at	IMGA|Medtr6g061820
10	MtTC97930_at	IMGA|Medtr7g071690
9	MtTC98064_at	IMGA|contig_60877_1
10	MtTC98231_s_at	IMGA|Medtr5g076040
11	MtTC98265_at	IMGA|Medtr4g031520
10	MtTC98459_at	IMGA|Medtr4g060015
7	MtTC98459_at	IMGA|Medtr4g060285
8	MtTC98994_at	IMGA|contig_89507_2
11	MtTC99014_x_at	IMGA|contig_81759_1
6	MtTC99124_at	IMGA|Medtr5g070410
5	MtTC99257_at	IMGA|contig_97134_1
8	MtTC99324_x_at	IMGA|contig_70372_1
1	MtTC99324_x_at	IMGA|contig_21756_1
10	MtTC99756_x_at	IMGA|contig_809_1
10	MtTC99756_x_at	IMGA|Medtr4g053210
10	MtTC99756_x_at	IMGA|Medtr4g053600
