# Supplementary material for: Spatio-Temporal Expression Patterns of Arabidopsis thaliana and Medicago truncatula Defensin-Like Genes
Source: PLoS One. 2013 Mar 18;8(3):e58992. doi: 10.1371/journal.pone.0058992 (PMC3601123; doi:10.1371/journal.pone.0058992)
Supplement: Table S11 — MtDEFL individual probe mapping to Medicago Mt3.5v5 gene annotation. (XLSX) [file pone.0058992.s022.xlsx]

## Sheet: Sheet1
Table S11. MtDEFL individual probe mapping to Medicago Mt3.5v5 gene annotation.
MtDEFL Probe Set ID	Probe design position	IMGAG 3.5v5 gene	Match start position	Probe sequence
MtAJ388700_at	231	IMGA|contig_94928_1	1103	TTCCACCGCTTGATGTCCACAAATT
MtAJ388700_at	330	IMGA|contig_94928_1	1004	ACGACATAAACCATGCACGAGAAAC
MtAJ388787_x_at	140	IMGA|Medtr3g020920	249	GCCCATCTTATTTGGCCGTGAAGTG
MtAJ388787_x_at	141	IMGA|Medtr3g020920	250	CCCATCTTATTTGGCCGTGAAGTGT
MtAJ388787_x_at	145	IMGA|Medtr3g020920	254	TCTTATTTGGCCGTGAAGTGTATCG
MtAJ388787_x_at	153	IMGA|Medtr3g020920	262	GGCCGTGAAGTGTATCGGAAGACTT
MtAJ388787_x_at	160	IMGA|Medtr3g020920	269	AAGTGTATCGGAAGACTTTGTAGGT
MtAJ388787_x_at	166	IMGA|Medtr3g020920	275	ATCGGAAGACTTTGTAGGTGTGGTA
MtAJ388787_x_at	171	IMGA|Medtr3g020920	280	AAGACTTTGTAGGTGTGGTAGACCG
MtAJ388800_x_at	101	IMGA|contig_55022_2	20	TGATGATGATTGTCCGCCAATTAAA
MtAJ388800_x_at	107	IMGA|contig_55022_2	26	TGATTGTCCGCCAATTAAATTTGCC
MtAJ388800_x_at	110	IMGA|contig_55022_2	29	TTGTCCGCCAATTAAATTTGCCAAG
MtAJ388800_x_at	123	IMGA|contig_55022_2	42	AAATTTGCCAAGTATTTGTGTATTA
MtAJ388800_x_at	129	IMGA|contig_55022_2	48	GCCAAGTATTTGTGTATTAACTACA
MtAJ388870_x_at	61	IMGA|Medtr3g062820	43	TATACCCTTTTTCTCGTTGGAACAG
MtAJ388870_x_at	63	IMGA|Medtr3g062820	45	TACCCTTTTTCTCGTTGGAACAGAA
MtAJ388896_at	81	IMGA|Medtr5g061825	229	AAGTCAAGTAAATTCTTTTGTGATA
MtAJ388915_x_at	13	IMGA|Medtr4g027000	20	ATGGTTCAAACTCCAAAGTTGGTTT
MtAJ388915_x_at	16	IMGA|Medtr4g027000	23	GTTCAAACTCCAAAGTTGGTTTATG
MtAJ388915_x_at	28	IMGA|Medtr4g027000	35	AAGTTGGTTTATGTTATAGTTCTAC
MtAJ388915_x_at	30	IMGA|Medtr4g027000	37	GTTGGTTTATGTTATAGTTCTACTT
MtAJ388915_x_at	43	IMGA|Medtr4g027000	50	ATAGTTCTACTTCTTTCCATATTTC
MtAJ388915_x_at	62	IMGA|Medtr4g027000	69	TATTTCTTGGCATGACAATATGTAA
MtAJ388915_x_at	70	IMGA|Medtr4g027000	77	GGCATGACAATATGTAATTCTTCTT
MtAJ388915_x_at	105	IMGA|Medtr4g027000	112	TTTTGAAGGTGCTTGTAAATCAGAT
MtAJ388915_x_at	107	IMGA|Medtr4g027000	114	TTGAAGGTGCTTGTAAATCAGATAA
MtAJ388915_x_at	137	IMGA|Medtr4g027000	144	GTCCAAAACTTCATAGGTCTAATGT
MtAJ388915_x_at	141	IMGA|Medtr4g027000	148	AAAACTTCATAGGTCTAATGTTAGG
MtAJ388916_x_at	93	IMGA|Medtr3g084820	229	GATTGTCCAGACATTTACAACTTGT
MtAJ388916_x_at	213	IMGA|Medtr3g084820	349	TGACAAACGCCATGCAAGGAGGAGT
MtAJ498133_at	65	IMGA|Medtr3g055320	51	GCCATGAAGCTATCTCTTTTGATCA
MtAJ498133_at	85	IMGA|Medtr3g055320	71	GATCATTTTCTTTGTGTCTCTCCTG
MtAJ498133_at	95	IMGA|Medtr3g055320	81	TTTGTGTCTCTCCTGGTTAGCTCAT
MtAJ498133_at	152	IMGA|Medtr3g055320	1347	ATTGAAGCACTATCATGTGACCCAA
MtAJ498133_at	162	IMGA|Medtr3g055320	1357	TATCATGTGACCCAAACAAGCCTGA
MtAJ498133_at	194	IMGA|Medtr3g055320	1389	ATTATTCGCATTTGGTTTTGCAAAC
MtAJ498133_at	224	IMGA|Medtr3g055320	1419	GAGTGCCATAGACAGTGTTTTGCTA
MtAJ498133_at	271	IMGA|Medtr3g055320	1466	AAATCCTCGTTGTGACGGCAGAGAC
MtAJ498133_at	291	IMGA|Medtr3g055320	1486	GAGACACTTGTGACTGTTGTTTTGA
MtAJ498165_at	35	IMGA|Medtr6g086500	21	GAAATTCTTCTCTACTAGTGACATT
MtAJ498165_at	95	IMGA|Medtr6g086500	212	GTATGGAATCACAAGCCAAGAGTGT
MtAJ498165_at	126	IMGA|Medtr6g086500	243	TGAGATTGTAGTTTGCAGTTCAACA
MtAJ498165_at	167	IMGA|Medtr6g086500	284	AAAATTATCCATGTCCATCCCCATT
MtAJ498165_at	182	IMGA|Medtr6g086500	299	CATCCCCATTGGTTCTTGATTGTGT
MtAJ498165_at	199	IMGA|Medtr6g086500	316	GATTGTGTTGCAAACGTATGTACTT
MtAJ498165_at	223	IMGA|Medtr6g086500	340	TGTATACATCTTCAACCAACCTTCA
MtAJ498165_at	253	IMGA|Medtr6g086500	370	GAAATTCATGCTCCAAAACCCTCAG
MtAJ498165_at	262	IMGA|Medtr6g086500	379	GCTCCAAAACCCTCAGTTACAAACT
MtAJ498165_at	337	IMGA|Medtr6g086500	454	GAGAAATGGTGATTGCATCATCTTT
MtAJ498451_at	104	IMGA|contig_244254_1	50	AAGAGTTCAGTTGGCTTCGGTGGTT
MtAJ498451_at	121	IMGA|contig_244254_1	67	CGGTGGTTTATGCATTGGTCCAAAA
MtAJ498451_at	132	IMGA|contig_244254_1	78	GCATTGGTCCAAAACTAAGTTATGA
MtAJ498451_at	161	IMGA|contig_244254_1	107	AACTTTATTTGCATGTATACTGACC
MtAJ498451_at	184	IMGA|contig_244254_1	130	CCATTTAAAAGGTGGTTACTGCAAA
MtAJ498451_at	211	IMGA|contig_244254_1	157	TGAGGAGTGCATGTGTTCCTGTTGA
MtAJ847138_at	13	IMGA|Medtr4g033895	174	ACTTACGCCGATTGCAGGAGAAAAT
MtAJ847138_at	16	IMGA|Medtr4g033895	177	TACGCCGATTGCAGGAGAAAATATC
MtAJ847138_at	27	IMGA|Medtr4g033895	188	CAGGAGAAAATATCGTGGTGCTAAT
MtAJ847138_at	38	IMGA|Medtr4g033895	199	ATCGTGGTGCTAATAAACATCTTTT
MtAJ847138_at	73	IMGA|Medtr4g033895	234	GACGGTTATTGTGAGTATCATACCC
MtAJ848055_at	22	IMGA|Medtr7g065635	67	GGAAACTTTTTTGAATTCTTTCACA
MtAJ848055_at	58	IMGA|Medtr7g065635	103	GACAGTGATTGTCCATCTCTTTTAT
MtAJ848055_at	64	IMGA|Medtr7g065635	109	GATTGTCCATCTCTTTTATGTAGAA
MtAJ848055_at	86	IMGA|Medtr7g065635	131	GAAACAAGTCTGAATTACCAAAATG
MtAJ848055_at	124	IMGA|Medtr7g065635	169	ATGTGTCGTTGTCCTAATGTTTAGT
MtAJ848055_at	168	IMGA|Medtr7g065635	213	GATTCTATAATGTTCCCTCAAAAAA
MtAJ848055_at	224	IMGA|Medtr7g065635	269	TCTAGTTTTTTGATACAGCATATTT
MtAJ848408_s_at	92	IMGA|Medtr1g075500	192	AACTTATATGTAAAACTGATGACAA
MtAJ848408_s_at	98	IMGA|Medtr1g075500	198	TATGTAAAACTGATGACAATTGTCC
MtAJ848408_s_at	105	IMGA|Medtr1g075500	205	AACTGATGACAATTGTCCAAGACGT
MtAJ848408_s_at	109	IMGA|Medtr1g075500	209	GATGACAATTGTCCAAGACGTGGAA
MtAJ848408_s_at	112	IMGA|Medtr1g075500	212	GACAATTGTCCAAGACGTGGAACCA
MtAJ848408_s_at	118	IMGA|Medtr1g075500	218	TGTCCAAGACGTGGAACCAACAAAT
MtAJ848408_s_at	125	IMGA|Medtr1g075500	225	GACGTGGAACCAACAAATATTTTAT
MtAJ848408_s_at	130	IMGA|Medtr1g075500	230	GGAACCAACAAATATTTTATTCATA
MtAJ848414_at	15	IMGA|contig_119682_1	3	GACTACATTTTTTAAGTCTGTGTAT
MtAJ848414_at	30	IMGA|contig_119682_1	18	GTCTGTGTATACTATGATCATCTTG
MtAJ848414_at	38	IMGA|contig_119682_1	26	ATACTATGATCATCTTGCTTCTCCT
MtAJ848414_at	42	IMGA|contig_119682_1	30	TATGATCATCTTGCTTCTCCTATTT
MtAJ848414_at	103	IMGA|contig_119682_1	190	ACATCTACCGTCAATTGTGTACATA
MtAJ848414_at	111	IMGA|contig_119682_1	198	CGTCAATTGTGTACATACTCCGTGT
MtAJ848414_at	125	IMGA|contig_119682_1	212	ATACTCCGTGTATGTCACCTACCTT
MtAJ848414_at	132	IMGA|contig_119682_1	219	GTGTATGTCACCTACCTTGCCTTTG
MtAJ848553_at	13	IMGA|Medtr3g052100	1	ATGGCTCAACTTCACAAATTGATTT
MtAJ848553_at	53	IMGA|Medtr3g052100	41	TTCTTTCTTTATTTATTGTTGGAGC
MtAJ848553_at	60	IMGA|Medtr3g052100	48	TTTATTTATTGTTGGAGCGGTTCGT
MtAJ848553_at	67	IMGA|Medtr3g052100	55	ATTGTTGGAGCGGTTCGTATTCCAA
MtAJ848553_at	73	IMGA|Medtr3g052100	61	GGAGCGGTTCGTATTCCAAGACCAT
MtAJ848553_at	112	IMGA|Medtr3g052100	233	AACTGCCATATTGATATTCATTGTA
MtAJ848553_at	138	IMGA|Medtr3g052100	259	ATACAAAGAATGTCGACGTCCGTTC
MtAJ848553_at	145	IMGA|Medtr3g052100	266	GAATGTCGACGTCCGTTCAAACCAT
MtAJ848553_at	153	IMGA|Medtr3g052100	274	ACGTCCGTTCAAACCATCTTGCCTT
MtAJ848743_s_at	13	IMGA|Medtr4g055680	14	AAAACATGGGTCAAATTCTCATATT
MtAJ848743_s_at	63	IMGA|Medtr4g055680	64	TCTCCAATTCTTGTTGAAATGACCA
MtAJ848743_s_at	95	IMGA|Medtr4g055680	197	CATTCCCTGCACTTCTATAGATGAC
MtAJ848743_s_at	103	IMGA|Medtr4g055680	205	GCACTTCTATAGATGACTGTCCAAA
MtAJ848743_s_at	113	IMGA|Medtr4g055680	215	AGATGACTGTCCAAAGATGCCTTTA
MtAJ848743_s_at	117	IMGA|Medtr4g055680	219	GACTGTCCAAAGATGCCTTTAGTTG
MtAJ848743_s_at	121	IMGA|Medtr4g055680	223	GTCCAAAGATGCCTTTAGTTGTAAA
MtAJ848743_s_at	153	IMGA|Medtr4g055680	255	GATAATTTTTGTAACTACTTTGAAA
MtAL374070_x_at	13	IMGA|Medtr5g054980	1	ATGGTAAAAACACTCAAGTTAGTTA
MtAL374070_x_at	46	IMGA|Medtr5g054980	34	ATTTTCTTTCTTTCTATTTTTCTTG
MtAL374070_x_at	86	IMGA|Medtr5g054980	74	ATGGTGATGATGTTGTCTTCCAATA
MtAL374070_x_at	118	IMGA|Medtr5g054980	3357	GATGGATGTAGAATTGATGCTGACT
MtAL374070_x_at	122	IMGA|Medtr5g054980	3361	GATGTAGAATTGATGCTGACTGTCC
MtAL374070_x_at	133	IMGA|Medtr5g054980	3372	GATGCTGACTGTCCAATAAGCGGGT
MtAL374070_x_at	139	IMGA|Medtr5g054980	3378	GACTGTCCAATAAGCGGGTTACAAT
MtAL374070_x_at	152	IMGA|Medtr5g054980	3391	GCGGGTTACAATTGCTTAAGTGGAT
MtAL374070_x_at	162	IMGA|Medtr5g054980	3401	ATTGCTTAAGTGGATGTGCATTAAC
MtAL374070_x_at	171	IMGA|Medtr5g054980	3410	GTGGATGTGCATTAACAATGAATGT
MtAL375811_s_at	103	IMGA|contig_81750_2	176	TTTACCTGCCAGAGAGACGAGGATT
MtAL375811_s_at	110	IMGA|contig_81750_2	183	GCCAGAGAGACGAGGATTGCAAAGT
MtAL375811_s_at	121	IMGA|contig_81750_2	194	GAGGATTGCAAAGTCGCGTGTGCCA
MtAL375811_s_at	126	IMGA|contig_81750_2	199	TTGCAAAGTCGCGTGTGCCACATAT
MtAL375811_s_at	130	IMGA|contig_81750_2	203	AAAGTCGCGTGTGCCACATATGGTG
MtAL375811_s_at	152	IMGA|contig_81750_2	225	GTGGTGATCCATGGTGCTTTCGGAA
MtAL375811_s_at	157	IMGA|contig_81750_2	230	GATCCATGGTGCTTTCGGAATGTCT
MtAL375811_s_at	165	IMGA|contig_81750_2	238	GTGCTTTCGGAATGTCTGTTTCTGC
MtAL375811_s_at	171	IMGA|contig_81750_2	244	TCGGAATGTCTGTTTCTGCAAGCAT
MtAL375811_s_at	178	IMGA|contig_81750_2	251	GTCTGTTTCTGCAAGCATTACAATG
MtAL375811_s_at	103	IMGA|Medtr6g006250	176	TTTACCTGCCAGAGAGACGAGGATT
MtAL375811_s_at	110	IMGA|Medtr6g006250	183	GCCAGAGAGACGAGGATTGCAAAGT
MtAL375811_s_at	121	IMGA|Medtr6g006250	194	GAGGATTGCAAAGTCGCGTGTGCCA
MtAL375811_s_at	126	IMGA|Medtr6g006250	199	TTGCAAAGTCGCGTGTGCCACATAT
MtAL375811_s_at	130	IMGA|Medtr6g006250	203	AAAGTCGCGTGTGCCACATATGGTG
MtAL375811_s_at	152	IMGA|Medtr6g006250	225	GTGGTGATCCATGGTGCTTTCGGAA
MtAL375811_s_at	157	IMGA|Medtr6g006250	230	GATCCATGGTGCTTTCGGAATGTCT
MtAL375811_s_at	165	IMGA|Medtr6g006250	238	GTGCTTTCGGAATGTCTGTTTCTGC
MtAL375811_s_at	171	IMGA|Medtr6g006250	244	TCGGAATGTCTGTTTCTGCAAGCAT
MtAL375811_s_at	178	IMGA|Medtr6g006250	251	GTCTGTTTCTGCAAGCATTACAATG
MtAL375811_s_at	103	IMGA|Medtr6g006420	176	TTTACCTGCCAGAGAGACGAGGATT
MtAL375811_s_at	110	IMGA|Medtr6g006420	183	GCCAGAGAGACGAGGATTGCAAAGT
MtAL375811_s_at	121	IMGA|Medtr6g006420	194	GAGGATTGCAAAGTCGCGTGTGCCA
MtAL375811_s_at	126	IMGA|Medtr6g006420	199	TTGCAAAGTCGCGTGTGCCACATAT
MtAL375811_s_at	130	IMGA|Medtr6g006420	203	AAAGTCGCGTGTGCCACATATGGTG
MtAL375811_s_at	152	IMGA|Medtr6g006420	225	GTGGTGATCCATGGTGCTTTCGGAA
MtAL375811_s_at	157	IMGA|Medtr6g006420	230	GATCCATGGTGCTTTCGGAATGTCT
MtAL375811_s_at	165	IMGA|Medtr6g006420	238	GTGCTTTCGGAATGTCTGTTTCTGC
MtAL375811_s_at	171	IMGA|Medtr6g006420	244	TCGGAATGTCTGTTTCTGCAAGCAT
MtAL375811_s_at	178	IMGA|Medtr6g006420	251	GTCTGTTTCTGCAAGCATTACAATG
MtAL385826_s_at	122	IMGA|contig_16404_2	110	GAGGTGCAAGCAAAACTTTGTAGAG
MtAL385826_s_at	142	IMGA|contig_16404_2	130	TAGAGGGAGAAGCAAACTTTGGTCA
MtAL385826_s_at	164	IMGA|contig_16404_2	152	TCAGGGCCTTGTATTAACTCAAAAT
MtAL385826_s_at	193	IMGA|contig_16404_2	181	AAGACAATGCATCAACGTGGAGCGC
MtAL385826_s_at	200	IMGA|contig_16404_2	188	TGCATCAACGTGGAGCGCGCAGTTA
MtAL385826_s_at	229	IMGA|contig_16404_2	217	GGGTTGTCACCTTGATAACACTGGA
MtAL385826_s_at	234	IMGA|contig_16404_2	222	GTCACCTTGATAACACTGGAGTTTT
MtAL385826_s_at	251	IMGA|contig_16404_2	239	GGAGTTTTTTGTTTCTGCGACTTCA
MtAL385826_s_at	265	IMGA|contig_16404_2	253	CTGCGACTTCAAATGCTGAGCTAAT
MtAL385826_s_at	279	IMGA|contig_16404_2	267	GCTGAGCTAATCAACACCAAGTTTG
MtAL385826_s_at	294	IMGA|contig_16404_2	282	ACCAAGTTTGTGTTCAAGCAGTATT
MtAW127115_at	185	IMGA|contig_34097_2	39	CTTTCTTTCTCCGTTTTTGATTGGA
MtAW127115_at	255	IMGA|contig_34097_2	201	TCTGATGATGATTGCATTGTGGCAC
MtAW127115_at	265	IMGA|contig_34097_2	211	ATTGCATTGTGGCACAACCTCCTTA
MtAW127115_at	275	IMGA|contig_34097_2	221	GGCACAACCTCCTTATGTTTTGCTA
MtAW127115_at	281	IMGA|contig_34097_2	227	ACCTCCTTATGTTTTGCTATGCGTT
MtAW127115_at	301	IMGA|contig_34097_2	247	GCGTTAATAACTTTTGCACATACTT
MtAW127115_at	329	IMGA|contig_34097_2	275	GGACGATGATTTACCTCAAAGATAG
MtAW127185_at	44	IMGA|Medtr6g060320	32	CTCTATTTCTTATTGAAGCGTCCAT
MtAW127185_at	48	IMGA|Medtr6g060320	36	ATTTCTTATTGAAGCGTCCATAAAA
MtAW127185_at	74	IMGA|Medtr6g060320	159	CTAAAATTGCATGTGTTACTGACAA
MtAW127185_at	77	IMGA|Medtr6g060320	162	AAATTGCATGTGTTACTGACAATGA
MtAW127185_at	89	IMGA|Medtr6g060320	174	TTACTGACAATGATTGTCCAAGGGC
MtAW127185_at	94	IMGA|Medtr6g060320	179	GACAATGATTGTCCAAGGGCAATAA
MtAW127185_at	102	IMGA|Medtr6g060320	187	TTGTCCAAGGGCAATAAAACCTGTA
MtAW127185_at	107	IMGA|Medtr6g060320	192	CAAGGGCAATAAAACCTGTAGTTAT
MtAW127185_at	118	IMGA|Medtr6g060320	203	AAACCTGTAGTTATGTGGTGTATTA
MtAW127185_at	121	IMGA|Medtr6g060320	206	CCTGTAGTTATGTGGTGTATTAATA
MtAW127276_at	161	IMGA|contig_255846_1	26	GTCTATTTCATAATTGTCCCCTTGG
MtAW127276_at	175	IMGA|contig_255846_1	40	TGTCCCCTTGGTTGGGTTATGAAGT
MtAW127276_at	195	IMGA|contig_255846_1	60	GAAGTGTTTCACTTATTTTTGTGCG
MtAW208234_x_at	13	IMGA|Medtr2g083280	1	ATGGCTCGAGTCATAAGTTTATTTT
MtAW208234_x_at	15	IMGA|Medtr2g083280	3	GGCTCGAGTCATAAGTTTATTTTAT
MtAW208234_x_at	86	IMGA|Medtr2g083280	177	ATTTGAGTCCCTGCCTTAGGAGTGG
MtAW208234_x_at	94	IMGA|Medtr2g083280	185	CCCTGCCTTAGGAGTGGAGATTGTT
MtAW208234_x_at	97	IMGA|Medtr2g083280	188	TGCCTTAGGAGTGGAGATTGTTCAA
MtAW208234_x_at	118	IMGA|Medtr2g083280	209	TCAAAAGATGAATGCCCCTCTCATT
MtAW208234_x_at	123	IMGA|Medtr2g083280	214	AGATGAATGCCCCTCTCATTTAGTT
MtAW208234_x_at	129	IMGA|Medtr2g083280	220	ATGCCCCTCTCATTTAGTTCCTAAA
MtAW208286_at	235	IMGA|contig_21037_2	177	GCAATTCATGAATGTCGTGCACACT
MtAW208286_at	247	IMGA|contig_21037_2	189	TGTCGTGCACACTCTCATTGTGTAG
MtAW573738_x_at	13	IMGA|contig_125293_1	5	ATGGCTGAAATTGGCAAATATATTT
MtAW573738_x_at	63	IMGA|contig_125293_1	55	TTTTTTCATTACAACGAGCGTTGAA
MtAW573738_x_at	112	IMGA|contig_125293_1	206	GATTGTATAAAAATACGGTTCTGCA
MtAW573738_x_at	120	IMGA|contig_125293_1	214	AAAAATACGGTTCTGCAAATTTCCT
MtAW573738_x_at	125	IMGA|contig_125293_1	219	TACGGTTCTGCAAATTTCCTACGAT
MtAW573738_x_at	130	IMGA|contig_125293_1	224	TTCTGCAAATTTCCTACGATAGCGA
MtAW573738_x_at	137	IMGA|contig_125293_1	231	AATTTCCTACGATAGCGAGGTGTAC
MtAW573738_x_at	144	IMGA|contig_125293_1	238	TACGATAGCGAGGTGTACAAAGCCA
MtAW573738_x_at	150	IMGA|contig_125293_1	244	AGCGAGGTGTACAAAGCCAGATTTT
MtAW573738_x_at	160	IMGA|contig_125293_1	254	ACAAAGCCAGATTTTTTATTTCTTG
MtAW573781_at	67	IMGA|contig_70060_1	13	GATACTAACTTCGATTGTCAGCAAA
MtAW573781_at	83	IMGA|contig_70060_1	29	GTCAGCAAAAGTTTTCTACTCAAGC
MtAW573781_at	91	IMGA|contig_70060_1	37	AAGTTTTCTACTCAAGCTGAAGATC
MtAW573781_at	106	IMGA|contig_70060_1	52	GCTGAAGATCTTTTGTGGTGCATTA
MtAW573795_at	13	IMGA|contig_102873_2	106	ATGGCCAAAACTACGAAGCTTATTT
MtAW573795_at	20	IMGA|contig_102873_2	113	AAACTACGAAGCTTATTTATGTTAT
MtAW573795_at	88	IMGA|contig_102873_2	291	GCACAGATTAGATGTAATGATGCCT
MtAW573795_at	95	IMGA|contig_102873_2	298	TTAGATGTAATGATGCCTTTGAGTG
MtAW573795_at	100	IMGA|contig_102873_2	303	TGTAATGATGCCTTTGAGTGTCGAA
MtAW573795_at	107	IMGA|contig_102873_2	310	ATGCCTTTGAGTGTCGAAGAAGTGC
MtAW573795_at	115	IMGA|contig_102873_2	318	GAGTGTCGAAGAAGTGCTATATGCA
MtAW573795_at	123	IMGA|contig_102873_2	326	AAGAAGTGCTATATGCAATTTTCCT
MtAW573795_at	135	IMGA|contig_102873_2	338	ATGCAATTTTCCTAATAAGTGGAAG
MtAW574028_at	42	IMGA|Medtr7g071695	121	TATACAACTTTTCATCCCTTTTCAT
MtAW574028_at	54	IMGA|Medtr7g071695	133	CATCCCTTTTCATTTACTTAATTTT
MtAW574028_at	72	IMGA|Medtr7g071695	151	TAATTTTTTGGCTTACATTACAGCG
MtAW574028_at	79	IMGA|Medtr7g071695	158	TTGGCTTACATTACAGCGGTTTACG
MtAW574028_at	96	IMGA|Medtr7g071695	175	GGTTTACGGATGTAATGACGACACA
MtAW574028_at	111	IMGA|Medtr7g071695	190	TGACGACACAGATTGTCCACCTAGT
MtAW574028_at	120	IMGA|Medtr7g071695	199	AGATTGTCCACCTAGTTGTACCACA
MtAW574028_at	136	IMGA|Medtr7g071695	215	TGTACCACACGAGGTTGTCCGGATA
MtAW574028_at	147	IMGA|Medtr7g071695	226	AGGTTGTCCGGATAGTTGTGCCTAT
MtAW574028_at	160	IMGA|Medtr7g071695	239	AGTTGTGCCTATCCTCATGTTCTGA
MtAW574215_at	18	IMGA|contig_97811_10	52	GCTGAAAGTCCGAAGTTTGTTTACG
MtAW574215_at	80	IMGA|contig_97811_10	114	AGTATGTGATTTTGCCTTTTTACCA
MtAW574215_at	91	IMGA|contig_97811_10	125	TTGCCTTTTTACCAACTTCTCGAAA
MtAW574215_at	100	IMGA|contig_97811_10	134	TACCAACTTCTCGAAATTGTATAAC
MtAW574215_at	165	IMGA|contig_97811_10	199	TGTCGTAAAGGCCAGTGCCTACAGA
MtAW587092_x_at	173	IMGA|Medtr6g021610	148	TTCTGTCTTAGCAGTTAAGTTTTTT
MtAW587092_x_at	244	IMGA|Medtr6g021610	219	ATATTCTTACACTTATGATTCCACG
MtAW587092_x_at	249	IMGA|Medtr6g021610	224	CTTACACTTATGATTCCACGCACAA
MtAW587092_x_at	260	IMGA|Medtr6g021610	235	GATTCCACGCACAATTCAATTTTTC
MtAW587092_x_at	275	IMGA|Medtr6g021610	250	TCAATTTTTCTCTCTTTAACCTTTA
MtAW587092_x_at	296	IMGA|Medtr6g021610	271	TTTAAATTTCTTTGACAGGTGGCAA
MtAW683803_at	107	IMGA|contig_98871_2	113	GATGCGAAGTCGATGGTGATTGTCC
MtAW683803_at	173	IMGA|contig_98871_2	177	GTGTATTAACAACAAATGCGTAAGG
MtAW775198_at	41	IMGA|Medtr2g058625	29	CTTTGATCATCATTCTTTCCTTAGC
MtAW775198_at	49	IMGA|Medtr2g058625	37	ATCATTCTTTCCTTAGCTTTGGTTG
MtAW775198_at	56	IMGA|Medtr2g058625	44	TTTCCTTAGCTTTGGTTGTAACATG
MtAW775198_at	85	IMGA|Medtr2g058625	219	GGTATTCCCATCTGCCAAACATATA
MtAW775198_at	89	IMGA|Medtr2g058625	223	TTCCCATCTGCCAAACATATATGGA
MtAW775198_at	97	IMGA|Medtr2g058625	231	TGCCAAACATATATGGATTGTCCAA
MtAW775198_at	108	IMGA|Medtr2g058625	242	TATGGATTGTCCAAGTGATATGTGC
MtAW775198_at	114	IMGA|Medtr2g058625	248	TTGTCCAAGTGATATGTGCACCCGT
MtAW775198_at	120	IMGA|Medtr2g058625	254	AAGTGATATGTGCACCCGTCCCAAA
MtAW775198_at	129	IMGA|Medtr2g058625	263	GTGCACCCGTCCCAAACATGCGTAT
MtAW775212_x_at	14	IMGA|Medtr3g033915	33	TGATTATCATTCTTTCCCTCTTTCA
MtAW775212_x_at	25	IMGA|Medtr3g033915	44	CTTTCCCTCTTTCAACTTTCAATAA
MtAW775212_x_at	35	IMGA|Medtr3g033915	54	TTCAACTTTCAATAAATGCCAGAGG
MtAW775212_x_at	45	IMGA|Medtr3g033915	64	AATAAATGCCAGAGGTAATCCGTTT
MtAW775212_x_at	50	IMGA|Medtr3g033915	69	ATGCCAGAGGTAATCCGTTTTTAAC
MtAW775212_x_at	89	IMGA|Medtr3g033915	108	TTAATTTGCTAAAACCTGTGTATTT
MtAW775212_x_at	161	IMGA|Medtr3g033915	180	ATTGTCTAGAAGTTTCATGTCTCAA
MtAW775212_x_at	169	IMGA|Medtr3g033915	188	GAAGTTTCATGTCTCAATGGTTCGA
MtAW775212_x_at	176	IMGA|Medtr3g033915	195	CATGTCTCAATGGTTCGAATGCGGA
MtAW775212_x_at	182	IMGA|Medtr3g033915	201	TCAATGGTTCGAATGCGGAGTGTGT
MtAW775212_x_at	209	IMGA|Medtr3g033915	228	GAAACAGTTGTGTATGTGTATTTGT
MtAW775212_x_at	14	IMGA|Medtr3g033925	32	TGATTATCATTCTTTCCCTCTTTCA
MtAW775212_x_at	89	IMGA|Medtr3g033925	290	TTAATTTGCTAAAACCTGTGTATTT
MtAW775241_x_at	29	IMGA|Medtr4g026960	783	CTATATTTCTTTGCATAGCAGTATC
MtAW775241_x_at	55	IMGA|Medtr4g026960	809	AATTCTTCTTTTAGTGAGATTATTG
MtAW775241_x_at	58	IMGA|Medtr4g026960	812	TCTTCTTTTAGTGAGATTATTGACA
MtAW775241_x_at	103	IMGA|Medtr4g026960	857	GATTGTCCAAAACTTCATAAAGTTA
MtAW775241_x_at	142	IMGA|Medtr4g026960	896	AAAGGCAAATGTGTAGCGATCTAAA
MtAW775241_x_at	145	IMGA|Medtr4g026960	899	GGCAAATGTGTAGCGATCTAAAACA
MtAW775241_x_at	152	IMGA|Medtr4g026960	906	GTGTAGCGATCTAAAACATCATAAT
MtAW775241_x_at	156	IMGA|Medtr4g026960	910	AGCGATCTAAAACATCATAATGAGA
MtAW775255_x_at	46	IMGA|Medtr3g065050	30	GCTTTGATCACATGTCTTTCTCTAT
MtAW980513_x_at	139	IMGA|contig_58492_1	1132	ATTAGGTGGGCACCACCATTCATTT
MtAW980513_x_at	148	IMGA|contig_58492_1	1123	CAGTACATAATTAGGTGGGCACCAC
MtAW980513_x_at	152	IMGA|contig_58492_1	1119	ACTTCAGTACATAATTAGGTGGGCA
MtAW980513_x_at	175	IMGA|contig_58492_1	1096	ACATGAACATTGGTAATTTATACAC
MtAW980513_x_at	192	IMGA|contig_58492_1	1079	GCCGGTGTGAATCCAATACATGAAC
MtAW980513_x_at	200	IMGA|contig_58492_1	1071	CATATATTGCCGGTGTGAATCCAAT
MtAW980513_x_at	204	IMGA|contig_58492_1	1067	AACGCATATATTGCCGGTGTGAATC
MtAW980513_x_at	139	IMGA|contig_58492_2	214	AAATGAATGGTGGTGCCCACCTAAT
MtAW980513_x_at	148	IMGA|contig_58492_2	223	GTGGTGCCCACCTAATTATGTACTG
MtAW980513_x_at	152	IMGA|contig_58492_2	227	TGCCCACCTAATTATGTACTGAAGT
MtAW980513_x_at	175	IMGA|contig_58492_2	250	GTGTATAAATTACCAATGTTCATGT
MtAW980513_x_at	192	IMGA|contig_58492_2	267	GTTCATGTATTGGATTCACACCGGC
MtAW980513_x_at	200	IMGA|contig_58492_2	275	ATTGGATTCACACCGGCAATATATG
MtAW980513_x_at	204	IMGA|contig_58492_2	279	GATTCACACCGGCAATATATGCGTT
MtAW980550_at	220	IMGA|Medtr3g062880	300	GTGCCCACATGATCTAGTGTTCGAC
MtAW980550_at	230	IMGA|Medtr3g062880	310	GATCTAGTGTTCGACCAAAGAGAGT
MtAW980550_at	253	IMGA|Medtr3g062880	333	GTACACAAACGCCTACTAGAATACT
MtAW980550_at	268	IMGA|Medtr3g062880	348	CTAGAATACTTCATTAGCTGTCATT
MtAW980550_at	283	IMGA|Medtr3g062880	363	AGCTGTCATTTACTTACCGTGTTGG
MtAW980550_at	289	IMGA|Medtr3g062880	369	CATTTACTTACCGTGTTGGCATTTA
MtAW980550_at	298	IMGA|Medtr3g062880	378	ACCGTGTTGGCATTTAATTGTTTGA
MtAW980550_at	313	IMGA|Medtr3g062880	393	AATTGTTTGAATCTTTTCCTCTTTC
MtAW980550_at	321	IMGA|Medtr3g062880	401	GAATCTTTTCCTCTTTCTAATTTCA
MtAW980550_at	362	IMGA|Medtr3g062880	442	GGTTTTGTACTCTTACAGGATGGTA
MtAW980554_at	128	IMGA|contig_181163_1	257	ATGGTTTTGGAAAACGCCCCGATCT
MtAW980554_at	139	IMGA|contig_181163_1	268	AAACGCCCCGATCTTTAAGTGAATA
MtAW980554_at	171	IMGA|contig_181163_1	300	TATGTGCGCGTCATAATAGTAACAC
MtAW980554_at	186	IMGA|contig_181163_1	315	ATAGTAACACGATGCGCTCTTTTTT
MtAW980554_at	211	IMGA|contig_181163_1	340	TTCTTCCTTTTGTATTATCCCACTA
MtAW980554_at	227	IMGA|contig_181163_1	356	ATCCCACTAAGTTTTCTGCTAGCAA
MtAW980554_at	242	IMGA|contig_181163_1	371	CTGCTAGCAAGGATTTTAACGACAT
MtAW980554_at	268	IMGA|contig_181163_1	397	GTTGTCTGTAATATGTATCCCTTAG
MtAW980625_at	112	IMGA|contig_127147_1	31	ATTAGCTACAAGTGTCAATGTCATG
MtAW980625_at	123	IMGA|contig_127147_1	42	GTGTCAATGTCATGAGGCCTACTAA
MtAW980877_s_at	109	IMGA|contig_110159_1	19	AATGAATGTCCACCAAGTACTTGGA
MtAW980877_s_at	110	IMGA|contig_110159_1	20	ATGAATGTCCACCAAGTACTTGGAA
MtAW980877_s_at	115	IMGA|contig_110159_1	25	TGTCCACCAAGTACTTGGAAGCCCT
MtAW980877_s_at	120	IMGA|contig_110159_1	30	ACCAAGTACTTGGAAGCCCTTTGTA
MtAW980877_s_at	127	IMGA|contig_110159_1	37	ACTTGGAAGCCCTTTGTAAGGTGCA
MtAW980877_s_at	131	IMGA|contig_110159_1	41	GGAAGCCCTTTGTAAGGTGCAAAAT
MtAW980877_s_at	135	IMGA|contig_110159_1	45	GCCCTTTGTAAGGTGCAAAATGAAC
MtAW980877_s_at	141	IMGA|contig_110159_1	51	TGTAAGGTGCAAAATGAACCGATGT
MtAW980877_s_at	145	IMGA|contig_110159_1	55	AGGTGCAAAATGAACCGATGTATAT
MtAW980950_s_at	94	IMGA|contig_96191_1	235	GGAGAATCACACATGATCCCTCAAC
MtAW980950_s_at	108	IMGA|contig_96191_1	249	GATCCCTCAACAAGGAGTACAGTCT
MtAW980950_s_at	284	IMGA|contig_96191_1	425	TGTGCAGTCCTGGTTGTAATAAACG
MtAW980950_s_at	305	IMGA|contig_96191_1	446	AACGATGTGTTGGTTTTGAGTGTCA
MtAW980950_s_at	319	IMGA|contig_96191_1	460	TTTGAGTGTCAATGCCCCTTATGAT
MtAW980950_s_at	334	IMGA|contig_96191_1	475	CCCTTATGATGCCTCTGGTTTTATG
MtAW980950_s_at	341	IMGA|contig_96191_1	482	GATGCCTCTGGTTTTATGAGTACTA
MtAW980950_s_at	358	IMGA|contig_96191_1	499	GAGTACTAGCTTCAACAAACACTTT
MtAW980950_s_at	413	IMGA|contig_96191_1	554	AAAGATCTATCTATGGCTATTGTCA
MtAW980950_s_at	497	IMGA|contig_96191_1	638	CTTTATGGCTTTTGTACTAGACAAT
MtAW981107_x_at	13	IMGA|Medtr4g060000	89	ATGGCTAATAATCACATGTTGATTT
MtAW981107_x_at	24	IMGA|Medtr4g060000	100	TCACATGTTGATTTATGCTATGATC
MtAW981107_x_at	47	IMGA|Medtr4g060000	123	TCATATGTCTTTTCCCGTATCTTGT
MtAW981107_x_at	52	IMGA|Medtr4g060000	128	TGTCTTTTCCCGTATCTTGTAGTAA
MtAW981107_x_at	59	IMGA|Medtr4g060000	135	TCCCGTATCTTGTAGTAACCTTTAA
MtAW981107_x_at	95	IMGA|Medtr4g060000	265	CATGCGATTGTAACGAAGACTGTCT
MtAW981107_x_at	98	IMGA|Medtr4g060000	268	GCGATTGTAACGAAGACTGTCTAAA
MtAW981107_x_at	125	IMGA|Medtr4g060000	295	TTTTTACACCTCTTGATAATTTGAA
MtBE124422_at	227	IMGA|AC149807_32	870	ATAAATTCAGTTAATCCCGAATATT
MtBE124422_at	323	IMGA|AC149807_32	966	GATGCAGAACTCAATCTTGATGATA
MtBE124422_at	358	IMGA|AC149807_32	1001	TCCATACGGAGCTTTGCTCTAGCTT
MtBE124422_at	361	IMGA|AC149807_32	1004	ATACGGAGCTTTGCTCTAGCTTTAA
MtBE124422_at	400	IMGA|AC149807_32	1043	AGTGGACGGTGGGACTGATCTCTTC
MtBE124422_at	409	IMGA|AC149807_32	1052	TGGGACTGATCTCTTCGGGTTACTC
MtBE124422_at	420	IMGA|AC149807_32	1063	TCTTCGGGTTACTCGGTCCTTGGAA
MtBE124422_at	425	IMGA|AC149807_32	1068	GGGTTACTCGGTCCTTGGAACATAT
MtBE124422_at	438	IMGA|AC149807_32	1081	CTTGGAACATATACCGAGTTTTTAA
MtBE124422_at	466	IMGA|AC149807_32	1109	AATATTCCTATGATTGATTTAGCAA
MtBE124471_x_at	66	IMGA|contig_100693_2	93	GTACTGCCCGGATACTTTTGTAGCA
MtBE124471_x_at	70	IMGA|contig_100693_2	97	TGCCCGGATACTTTTGTAGCAAAGT
MtBE124471_x_at	76	IMGA|contig_100693_2	103	GATACTTTTGTAGCAAAGTGTTTTG
MtBE124471_x_at	100	IMGA|contig_100693_2	127	GTTAGTTTTGCTTTATCCCAGTTCC
MtBE124471_x_at	103	IMGA|contig_100693_2	130	AGTTTTGCTTTATCCCAGTTCCTCT
MtBE124471_x_at	111	IMGA|contig_100693_2	138	TTTATCCCAGTTCCTCTCAAAAGGA
MtBE124471_x_at	144	IMGA|contig_100693_2	171	ATGTGTTTGAGTGATGAACCCAATT
MtBE124471_x_at	152	IMGA|contig_100693_2	179	GAGTGATGAACCCAATTGATTCTAT
MtBE124471_x_at	159	IMGA|contig_100693_2	186	GAACCCAATTGATTCTATTATAAAA
MtBE124471_x_at	191	IMGA|contig_100693_2	218	AGCTATCATTTATTTACTGTATTGG
MtBE124525_at	36	IMGA|contig_86539_1	37	ATGTTCCTCTGTCTTGTCATTTTCC
MtBE124525_at	128	IMGA|contig_86539_1	129	ATTCTAAGCCTTTTTTGATGTGCAG
MtBE124525_at	171	IMGA|contig_86539_1	172	GTGGAAGGCCAAATCGAACATGGTC
MtBE124525_at	194	IMGA|contig_86539_1	195	TCAGGGCCTTGTATTGATTCGGACT
MtBE124525_at	217	IMGA|contig_86539_1	218	CTGTGATGAAGCGTGCCTCGACTTA
MtBE124525_at	225	IMGA|contig_86539_1	226	AAGCGTGCCTCGACTTAGAGTTTGC
MtBE124525_at	279	IMGA|contig_86539_1	280	GTTATGATTGCTTCTGCTTCTTCAA
MtBE124548_x_at	25	IMGA|Medtr5g095620	256	CTCAAGTGTTTTTATACTATGAATT
MtBE124548_x_at	101	IMGA|Medtr5g095620	453	AATGTGTAATTGATGACGATTGTCC
MtBE124548_x_at	138	IMGA|Medtr5g095620	490	CAAGTTATTAATTATCAAGTGCATT
MtBE124548_x_at	151	IMGA|Medtr5g095620	503	ATCAAGTGCATTAATCATGTATGTC
MtBE124548_x_at	156	IMGA|Medtr5g095620	508	GTGCATTAATCATGTATGTCAGTAT
MtBE124548_x_at	167	IMGA|Medtr5g095620	519	ATGTATGTCAGTATGTTGGTAATCT
MtBE124548_x_at	182	IMGA|Medtr5g095620	534	TTGGTAATCTCCCTGATTTTGCATC
MtBE124548_x_at	194	IMGA|Medtr5g095620	546	CTGATTTTGCATCCCAGATCCCAAA
MtBE124600_x_at	35	IMGA|contig_104910_2	22	GTTTATGCTTTGATCTTCTCTAATT
MtBE124600_x_at	40	IMGA|contig_104910_2	27	TGCTTTGATCTTCTCTAATTTCATA
MtBE124600_x_at	46	IMGA|contig_104910_2	33	GATCTTCTCTAATTTCATATTTCTT
MtBE124600_x_at	88	IMGA|contig_104910_2	175	TGTCCTTGGATGTGTTTCTGATGAT
MtBE124600_x_at	132	IMGA|contig_104910_2	219	TACCTCGTTTTTTGAAGTGCATCGC
MtBE124600_x_at	157	IMGA|contig_104910_2	244	AAATTTGTGTTGTCTCGTCAGGAAA
MtBE124600_x_at	13	IMGA|Medtr4g033830	1569	TATGGTTCACATTCTCATGTTTGTT
MtBE124600_x_at	35	IMGA|Medtr4g033830	1591	GTTTATGCTTTGATCTTCTCTAATT
MtBE124600_x_at	40	IMGA|Medtr4g033830	1596	TGCTTTGATCTTCTCTAATTTCATA
MtBE124600_x_at	46	IMGA|Medtr4g033830	1602	GATCTTCTCTAATTTCATATTTCTT
MtBE124600_x_at	88	IMGA|Medtr4g033830	1744	TGTCCTTGGATGTGTTTCTGATGAT
MtBE124600_x_at	132	IMGA|Medtr4g033830	1788	TACCTCGTTTTTTGAAGTGCATCGC
MtBE124600_x_at	157	IMGA|Medtr4g033830	1813	AAATTTGTGTTGTCTCGTCAGGAAA
MtBE124945_at	37	IMGA|Medtr7g027050	174	GATGATGTTATTCCTTGCGTTTTGA
MtBE124945_at	46	IMGA|Medtr7g027050	183	ATTCCTTGCGTTTTGAACACCGACT
MtBE124945_at	60	IMGA|Medtr7g027050	197	GAACACCGACTGTCCAAGAGATATG
MtBE124945_at	82	IMGA|Medtr7g027050	219	ATGTGTCCCATTCATCTTTTTCCAA
MtBE124945_at	120	IMGA|Medtr7g027050	257	ATTATGTCGATGCAGTTATTGGGAG
MtBE124945_at	154	IMGA|Medtr7g027050	291	GTTGTCAATTTCGTTGTAAAGCTCA
MtBE124945_at	180	IMGA|Medtr7g027050	317	ATTTGTGGGTTGGTGTTATTCTTGG
MtBE124945_at	203	IMGA|Medtr7g027050	340	GGGAGAAACCGACTTGCTTATAGCA
MtBE124945_at	284	IMGA|Medtr7g027050	420	TTTATCTAAGTCATGTGTCCCTGTG
MtBE124945_at	298	IMGA|Medtr7g027050	434	GTGTCCCTGTGATTTGTTAGTGCTA
MtBE124958_at	130	IMGA|contig_245975_2	26	AGAACTTGGTGTTTTGGGCAGTTTT
MtBE124958_at	115	IMGA|contig_9890_2	21	GACATAGATTGTCCAAGAACTTGGT
MtBE124958_at	130	IMGA|contig_9890_2	36	AGAACTTGGTGTTTTGGGCAGTTTT
MtBE124958_at	146	IMGA|contig_9890_2	52	GGCAGTTTTTTGTGAAGTGTATTAC
MtBE124958_at	187	IMGA|contig_9890_2	93	GTTCATGAGGATAGATTACTTCCAC
MtBE124958_at	200	IMGA|contig_9890_2	106	GATTACTTCCACGAATTCCTTGGGA
MtBE124958_at	209	IMGA|contig_9890_2	115	CACGAATTCCTTGGGATCCATGGAT
MtBE997548_x_at	110	IMGA|contig_126862_1	55	CTTGTTGTAATGAACGTTGACGGTG
MtBE997548_x_at	121	IMGA|contig_126862_1	66	GAACGTTGACGGTGGTAAGCTATTT
MtBE997548_x_at	129	IMGA|contig_126862_1	74	ACGGTGGTAAGCTATTTTTCAATCC
MtBE997548_x_at	138	IMGA|contig_126862_1	83	AGCTATTTTTCAATCCTTTCCGGAT
MtBE997548_x_at	148	IMGA|contig_126862_1	93	CAATCCTTTCCGGATTTTCTTTAGT
MtBE997548_x_at	178	IMGA|contig_126862_1	123	TTTCGTACACAATCTTTTATCTCAT
MtBE997548_x_at	254	IMGA|contig_126862_1	199	ATGTACAATGGATGCTGATTGTCCA
MtBE997548_x_at	277	IMGA|contig_126862_1	222	CAACAAGTTTGAATCGTAAGTGGCT
MtBE997548_x_at	288	IMGA|contig_126862_1	233	AATCGTAAGTGGCTGTGTATTAACA
MtBE997548_x_at	296	IMGA|contig_126862_1	241	GTGGCTGTGTATTAACAACATATGT
MtBE997548_x_at	343	IMGA|contig_126862_1	288	TATGAGTGACATAACCAAGAGAGTA
MtBE997670_at	62	IMGA|Medtr4g018675	415	GGCATAACATTATCTAATTCTGCTT
MtBE997670_at	70	IMGA|Medtr4g018675	423	ATTATCTAATTCTGCTTTTAGTCAT
MtBE997670_at	78	IMGA|Medtr4g018675	431	ATTCTGCTTTTAGTCATTTTATTCC
MtBE997670_at	87	IMGA|Medtr4g018675	440	TTAGTCATTTTATTCCAGGCTGTAA
MtBE997670_at	94	IMGA|Medtr4g018675	447	TTTTATTCCAGGCTGTAAAACAGAT
MtBE997670_at	131	IMGA|Medtr4g018675	484	AAATTTTATGGATCTAATGTTAGGT
MtBE997670_at	162	IMGA|Medtr4g018675	515	AAGGCAAATGTGTACAATTGGGATA
MtBE997670_at	173	IMGA|Medtr4g018675	526	GTACAATTGGGATAAATGAGTTCTT
MtBE997670_at	293	IMGA|Medtr4g018675	646	CTTCTGTTTTCCCTAATTCCATGGA
MtBE997670_at	298	IMGA|Medtr4g018675	651	GTTTTCCCTAATTCCATGGACTTTA
MtBE997670_at	309	IMGA|Medtr4g018675	662	TTCCATGGACTTTAAAGTTATGATT
MtBE997676_x_at	60	IMGA|contig_105661_1	63	ATTTCCATACTTTTTGTCGTAATAG
MtBE997676_x_at	88	IMGA|contig_105661_1	91	GTGATTCTAGTTATATACCTATTTC
MtBE997676_x_at	97	IMGA|contig_105661_1	100	GTTATATACCTATTTCTCATCCTTG
MtBE997676_x_at	103	IMGA|contig_105661_1	106	TACCTATTTCTCATCCTTGTACAAC
MtBE997676_x_at	111	IMGA|contig_105661_1	114	TCTCATCCTTGTACAACAGTGAAAG
MtBE997676_x_at	127	IMGA|contig_105661_1	130	CAGTGAAAGATTGTCCAGAAGTGAA
MtBE997676_x_at	162	IMGA|contig_105661_1	165	TCTAGATGTCTGAAAGGCTTGTGTA
MtBE997676_x_at	175	IMGA|contig_105661_1	178	AAGGCTTGTGTATAAGTGGCAGATT
MtBE997676_x_at	191	IMGA|contig_105661_1	194	TGGCAGATTGAGATGAACAAGTTCT
MtBE997676_x_at	270	IMGA|contig_105661_1	273	GTCATTTGGTATTTGTCTAAGTTGT
MtBE997678_s_at	40	IMGA|Medtr2g060960	28	GTTTTGATCATCTTCCTTAGTCTTT
MtBE997678_s_at	42	IMGA|Medtr2g060960	30	TTTGATCATCTTCCTTAGTCTTTTT
MtBE997678_s_at	79	IMGA|Medtr2g060960	67	AATGGTGTTAAGTCATTGCTCTTAA
MtBE997678_s_at	90	IMGA|Medtr2g060960	78	GTCATTGCTCTTAATTAAAGTTAGA
MtBE997678_s_at	108	IMGA|Medtr2g060960	96	AGTTAGAAGTTTTATCCCTTGCCAG
MtBE997678_s_at	113	IMGA|Medtr2g060960	101	GAAGTTTTATCCCTTGCCAGAGAAG
MtBE997678_s_at	128	IMGA|Medtr2g060960	116	GCCAGAGAAGTGATGATTGCCCAAG
MtBE997678_s_at	142	IMGA|Medtr2g060960	130	GATTGCCCAAGAAATCTATGTGTGG
MtBE997678_s_at	152	IMGA|Medtr2g060960	140	GAAATCTATGTGTGGATCAAATAAT
MtBE997678_s_at	166	IMGA|Medtr2g060960	154	GATCAAATAATTCCAACATGTGTTT
MtBE997678_s_at	171	IMGA|Medtr2g060960	159	AATAATTCCAACATGTGTTTGGGCT
MtBE997753_s_at	51	IMGA|Medtr3g014260	39	ATTTCTATCCCTTTTCCTTGCTGCA
MtBE997753_s_at	56	IMGA|Medtr3g014260	44	TATCCCTTTTCCTTGCTGCAAAAAA
MtBE997753_s_at	61	IMGA|Medtr3g014260	49	CTTTTCCTTGCTGCAAAAAACATTG
MtBE997753_s_at	88	IMGA|Medtr3g014260	489	GCATTACCTGTTTGTCAAACTGCTG
MtBE997753_s_at	92	IMGA|Medtr3g014260	493	TACCTGTTTGTCAAACTGCTGCTGA
MtBE997753_s_at	95	IMGA|Medtr3g014260	496	CTGTTTGTCAAACTGCTGCTGATTG
MtBE997753_s_at	115	IMGA|Medtr3g014260	516	GATTGTCCAGAAGGTACCAGAGGTC
MtBE997753_s_at	122	IMGA|Medtr3g014260	523	CAGAAGGTACCAGAGGTCGCACATA
MtBE997753_s_at	127	IMGA|Medtr3g014260	528	GGTACCAGAGGTCGCACATATAAGT
MtBE997753_s_at	136	IMGA|Medtr3g014260	537	GGTCGCACATATAAGTGTATCAACA
MtBE997753_s_at	140	IMGA|Medtr3g014260	541	GCACATATAAGTGTATCAACAACAA
MtBE998007_s_at	52	IMGA|Medtr4g053580	40	TTTATTTTCCTATCGATTGCTGTAT
MtBE998007_s_at	56	IMGA|Medtr4g053580	44	TTTTCCTATCGATTGCTGTATCCAT
MtBE998007_s_at	98	IMGA|Medtr4g053580	1068	GGAATCTTGCCCGTGCTTCTCGAAA
MtBE998007_s_at	101	IMGA|Medtr4g053580	1071	ATCTTGCCCGTGCTTCTCGAAAGAA
MtBE998007_s_at	114	IMGA|Medtr4g053580	1084	TTCTCGAAAGAAGCCAGTGGATGTC
MtBE998007_s_at	124	IMGA|Medtr4g053580	1094	AAGCCAGTGGATGTCATTCCATGCA
MtBE998007_s_at	132	IMGA|Medtr4g053580	1102	GGATGTCATTCCATGCATTTATGAC
MtBE998007_s_at	138	IMGA|Medtr4g053580	1108	CATTCCATGCATTTATGACCATGAT
MtBE998007_s_at	146	IMGA|Medtr4g053580	1116	GCATTTATGACCATGATTGTCCAAG
MtBE998368_x_at	21	IMGA|Medtr5g072325	9	AATTCTCAAATTTGTCTTCGGTATA
MtBE998368_x_at	23	IMGA|Medtr5g072325	11	TTCTCAAATTTGTCTTCGGTATAAT
MtBE998368_x_at	31	IMGA|Medtr5g072325	19	TTTGTCTTCGGTATAATTATATTTC
MtBE998368_x_at	43	IMGA|Medtr5g072325	31	ATAATTATATTTCTTCCCATATTTC
MtBE998368_x_at	51	IMGA|Medtr5g072325	39	ATTTCTTCCCATATTTCTTGTTGCA
MtBE998368_x_at	65	IMGA|Medtr5g072325	53	TTCTTGTTGCAATGGATATTGTTGA
MtBE998368_x_at	67	IMGA|Medtr5g072325	55	CTTGTTGCAATGGATATTGTTGATA
MtBE998368_x_at	100	IMGA|Medtr5g072325	199	GAATGTGAATCTAACGTGGACTGTC
MtBE998368_x_at	103	IMGA|Medtr5g072325	202	TGTGAATCTAACGTGGACTGTCCAA
MtBE998368_x_at	111	IMGA|Medtr5g072325	210	TAACGTGGACTGTCCAAAATCCTAT
MtBE998368_x_at	125	IMGA|Medtr5g072325	224	CAAAATCCTATATCATAAATTGGGA
MtBE998784_x_at	13	IMGA|Medtr5g069500	56	ATGTTGCAAAGAATGACGACAATAA
MtBE998784_x_at	23	IMGA|Medtr5g069500	66	GAATGACGACAATAAATTACTTTTA
MtBE998784_x_at	70	IMGA|Medtr5g069500	223	GATTGTCCATACAATATGTGTCCGT
MtBE998784_x_at	74	IMGA|Medtr5g069500	227	GTCCATACAATATGTGTCCGTCTCC
MtBE998784_x_at	84	IMGA|Medtr5g069500	237	TATGTGTCCGTCTCCTTTAAAAGAA
MtBE998784_x_at	109	IMGA|Medtr5g069500	262	ATGTGTTATTTCATCAAGTGTGTAT
MtBE998784_x_at	120	IMGA|Medtr5g069500	273	CATCAAGTGTGTATGTGGTGTGTAC
MtBE998784_x_at	130	IMGA|Medtr5g069500	283	GTATGTGGTGTGTACGGGCCTATAA
MtBE998784_x_at	139	IMGA|Medtr5g069500	292	GTGTACGGGCCTATAAGAGAAAGAA
MtBE999005_at	13	IMGA|Medtr4g060590	27	ATGGCCCAAACACTCATGCTTGTTT
MtBE999005_at	21	IMGA|Medtr4g060590	35	AACACTCATGCTTGTTTATGCTTTG
MtBE999005_at	52	IMGA|Medtr4g060590	66	TTTACTTCTTTATTTCTGGTTGTAA
MtBE999005_at	87	IMGA|Medtr4g060590	198	AACTGATATTCCTTGCAAATCAGAC
MtBE999005_at	91	IMGA|Medtr4g060590	202	GATATTCCTTGCAAATCAGACGATG
MtBE999005_at	104	IMGA|Medtr4g060590	215	AATCAGACGATGCATGTCCTCGGGT
MtBE999005_at	109	IMGA|Medtr4g060590	220	GACGATGCATGTCCTCGGGTTTCAT
MtBE999005_at	117	IMGA|Medtr4g060590	228	ATGTCCTCGGGTTTCATCACATCAT
MtBE999005_at	120	IMGA|Medtr4g060590	231	TCCTCGGGTTTCATCACATCATATT
MtBE999005_at	131	IMGA|Medtr4g060590	242	CATCACATCATATTGAGTGCGTGAA
MtBE999056_s_at	60	IMGA|Medtr4g057160	48	CATCTTTAGTTCTCTATTTGTTAGA
MtBE999056_s_at	61	IMGA|Medtr4g057160	49	ATCTTTAGTTCTCTATTTGTTAGAG
MtBE999056_s_at	86	IMGA|Medtr4g057160	166	ATGGTATTCCTTGCTTGTCTGACGA
MtBE999056_s_at	90	IMGA|Medtr4g057160	170	TATTCCTTGCTTGTCTGACGATGAG
MtBE999056_s_at	101	IMGA|Medtr4g057160	181	TGTCTGACGATGAGTGTCCAGAGAT
MtBE999056_s_at	103	IMGA|Medtr4g057160	183	TCTGACGATGAGTGTCCAGAGATGT
MtBE999056_s_at	153	IMGA|Medtr4g057160	233	TAAAATATGTGAGTACGATTTAGGG
MtBE999118_s_at	28	IMGA|Medtr5g068590	16	AAGTTTATCTATGTTATAATCTTCT
MtBE999118_s_at	30	IMGA|Medtr5g068590	18	GTTTATCTATGTTATAATCTTCTTT
MtBE999118_s_at	32	IMGA|Medtr5g068590	20	TTATCTATGTTATAATCTTCTTTAT
MtBE999118_s_at	64	IMGA|Medtr5g068590	52	TTTTTTGTTTTAATAGACGTTGATG
MtBE999118_s_at	94	IMGA|Medtr5g068590	182	GTACTTGTTGAATGTATTGAGAACA
MtBE999118_s_at	150	IMGA|Medtr5g068590	238	TTTTATTGTGAGGTGCTTAATGGAC
MtBE999118_s_at	152	IMGA|Medtr5g068590	240	TTATTGTGAGGTGCTTAATGGACCA
MtBE999118_s_at	153	IMGA|Medtr5g068590	241	TATTGTGAGGTGCTTAATGGACCAA
MtBE999361_x_at	24	IMGA|Medtr5g048310	74	GGTAACCAATGGACGTGAGTAGTTT
MtBE999361_x_at	34	IMGA|Medtr5g048310	84	GGACGTGAGTAGTTTCTGACATTAA
MtBE999361_x_at	42	IMGA|Medtr5g048310	92	GTAGTTTCTGACATTAATTTCTTCT
MtBE999361_x_at	74	IMGA|Medtr5g048310	124	ATATACATAATATTCCCTCCGTCTC
MtBE999361_x_at	80	IMGA|Medtr5g048310	130	ATAATATTCCCTCCGTCTCAAAATA
MtBE999361_x_at	129	IMGA|Medtr5g048310	268	AAAACAGAGGGAGTATTTCATTACC
MtBE999361_x_at	138	IMGA|Medtr5g048310	277	GGAGTATTTCATTACCTCGTGGTAA
MtBE999361_x_at	150	IMGA|Medtr5g048310	289	TACCTCGTGGTAACATTGATTTGTT
MtBE999361_x_at	167	IMGA|Medtr5g048310	306	GATTTGTTGTTGTTTGACTTTGCAG
MtBE999361_x_at	175	IMGA|Medtr5g048310	314	GTTGTTTGACTTTGCAGAAGAATGT
MtBE999361_x_at	24	IMGA|Medtr5g048320	104	GGTAACCAATGGACGTGAGTAGTTT
MtBE999361_x_at	34	IMGA|Medtr5g048320	114	GGACGTGAGTAGTTTCTGACATTAA
MtBE999361_x_at	42	IMGA|Medtr5g048320	122	GTAGTTTCTGACATTAATTTCTTCT
MtBE999361_x_at	74	IMGA|Medtr5g048320	154	ATATACATAATATTCCCTCCGTCTC
MtBE999361_x_at	80	IMGA|Medtr5g048320	160	ATAATATTCCCTCCGTCTCAAAATA
MtBE999361_x_at	129	IMGA|Medtr5g048320	298	AAAACAGAGGGAGTATTTCATTACC
MtBE999361_x_at	138	IMGA|Medtr5g048320	307	GGAGTATTTCATTACCTCGTGGTAA
MtBE999361_x_at	150	IMGA|Medtr5g048320	319	TACCTCGTGGTAACATTGATTTGTT
MtBE999361_x_at	167	IMGA|Medtr5g048320	336	GATTTGTTGTTGTTTGACTTTGCAG
MtBE999361_x_at	175	IMGA|Medtr5g048320	344	GTTGTTTGACTTTGCAGAAGAATGT
MtBE999361_x_at	24	IMGA|Medtr5g048330	60	GGTAACCAATGGACGTGAGTAGTTT
MtBE999361_x_at	34	IMGA|Medtr5g048330	70	GGACGTGAGTAGTTTCTGACATTAA
MtBE999361_x_at	42	IMGA|Medtr5g048330	78	GTAGTTTCTGACATTAATTTCTTCT
MtBE999361_x_at	74	IMGA|Medtr5g048330	110	ATATACATAATATTCCCTCCGTCTC
MtBE999361_x_at	80	IMGA|Medtr5g048330	116	ATAATATTCCCTCCGTCTCAAAATA
MtBE999361_x_at	129	IMGA|Medtr5g048330	254	AAAACAGAGGGAGTATTTCATTACC
MtBE999361_x_at	138	IMGA|Medtr5g048330	263	GGAGTATTTCATTACCTCGTGGTAA
MtBE999361_x_at	150	IMGA|Medtr5g048330	275	TACCTCGTGGTAACATTGATTTGTT
MtBE999361_x_at	167	IMGA|Medtr5g048330	292	GATTTGTTGTTGTTTGACTTTGCAG
MtBE999361_x_at	175	IMGA|Medtr5g048330	300	GTTGTTTGACTTTGCAGAAGAATGT
MtBE999404_s_at	90	IMGA|Medtr3g020980	188	GGGTGGTAAAGATAAATGCTTTAGA
MtBE999404_s_at	160	IMGA|Medtr3g020980	258	AAGTGTATCAATAGGCTCTGCAGGT
MtBE999404_s_at	161	IMGA|Medtr3g020980	259	AGTGTATCAATAGGCTCTGCAGGTG
MtBE999404_s_at	162	IMGA|Medtr3g020980	260	GTGTATCAATAGGCTCTGCAGGTGT
MtBE999404_s_at	163	IMGA|Medtr3g020980	261	TGTATCAATAGGCTCTGCAGGTGTC
MtBE999404_s_at	164	IMGA|Medtr3g020980	262	GTATCAATAGGCTCTGCAGGTGTCG
MtBE999404_s_at	165	IMGA|Medtr3g020980	263	TATCAATAGGCTCTGCAGGTGTCGT
MtBE999404_s_at	166	IMGA|Medtr3g020980	264	ATCAATAGGCTCTGCAGGTGTCGTA
MtBE999404_s_at	167	IMGA|Medtr3g020980	265	TCAATAGGCTCTGCAGGTGTCGTAG
MtBE999404_s_at	168	IMGA|Medtr3g020980	266	CAATAGGCTCTGCAGGTGTCGTAGA
MtBE999796_s_at	104	IMGA|contig_129077_1	8	TTGTCCAAAATATAATGGGTTTCGC
MtBE999796_s_at	114	IMGA|contig_129077_1	18	TATAATGGGTTTCGCAAGTATGAGT
MtBE999796_s_at	131	IMGA|contig_129077_1	35	GTATGAGTGCGTTAACAATTGGTGT
MtBG580073_s_at	13	IMGA|Medtr2g025780	1018	AGCAACCATTGAAAATGAGTCAGAA
MtBG580073_s_at	27	IMGA|Medtr2g025780	1032	ATGAGTCAGAAGCACCAGCAGCAGT
MtBG580073_s_at	38	IMGA|Medtr2g025780	1043	GCACCAGCAGCAGTAACTGCTGAGG
MtBG580073_s_at	40	IMGA|Medtr2g025780	1045	ACCAGCAGCAGTAACTGCTGAGGAA
MtBG580073_s_at	94	IMGA|Medtr2g025780	1099	AGCTCCAGCAGCAGAAGAAGTTCCA
MtBG580073_s_at	95	IMGA|Medtr2g025780	1100	GCTCCAGCAGCAGAAGAAGTTCCAG
MtBG580073_s_at	97	IMGA|Medtr2g025780	1102	TCCAGCAGCAGAAGAAGTTCCAGTT
MtBG580073_s_at	122	IMGA|Medtr2g025780	1127	GAGAAATCTGAAGCTTAAAACAATG
MtBG580073_s_at	128	IMGA|Medtr2g025780	1133	TCTGAAGCTTAAAACAATGGAGGGT
MtBG580073_s_at	134	IMGA|Medtr2g025780	1139	GCTTAAAACAATGGAGGGTGTGTGA
MtBG580073_s_at	142	IMGA|Medtr2g025780	1147	CAATGGAGGGTGTGTGAATGGAATT
MtBG580138_x_at	13	IMGA|Medtr3g033100	1	ATGGACAAAGTTTACAAGTTTGTTT
MtBG580138_x_at	16	IMGA|Medtr3g033100	4	GACAAAGTTTACAAGTTTGTTTATG
MtBG580138_x_at	44	IMGA|Medtr3g033100	32	TGATTATCTTTTTCTCTCAAATTAT
MtBG580138_x_at	46	IMGA|Medtr3g033100	34	ATTATCTTTTTCTCTCAAATTATTG
MtBG580138_x_at	47	IMGA|Medtr3g033100	35	TTATCTTTTTCTCTCAAATTATTGT
MtBG580138_x_at	53	IMGA|Medtr3g033100	41	TTTTCTCTCAAATTATTGTAGCAAC
MtBG580138_x_at	56	IMGA|Medtr3g033100	44	TCTCTCAAATTATTGTAGCAACAAA
MtBG580138_x_at	63	IMGA|Medtr3g033100	51	AATTATTGTAGCAACAAATGCTCAA
MtBG580138_x_at	128	IMGA|Medtr3g033100	213	ATATGTGTACCCCTGGTGTGATACC
MtBG580142_x_at	13	IMGA|Medtr1g092720	25	ATGGCCCAGTTTCTCATGTTTATTT
MtBG580142_x_at	45	IMGA|Medtr1g092720	57	GATCATATTTCTTTATCTATTTTAT
MtBG580142_x_at	59	IMGA|Medtr1g092720	71	ATCTATTTTATGTTGAAGCTGCTAT
MtBG580142_x_at	66	IMGA|Medtr1g092720	78	TTATGTTGAAGCTGCTATGTTCGAA
MtBG580142_x_at	73	IMGA|Medtr1g092720	85	GAAGCTGCTATGTTCGAATTGACAA
MtBG580142_x_at	76	IMGA|Medtr1g092720	88	GCTGCTATGTTCGAATTGACAAAAT
MtBG580142_x_at	102	IMGA|Medtr1g092720	219	TACAATTCGTTGTGTTACTGACGCC
MtBG580142_x_at	123	IMGA|Medtr1g092720	240	CGCCGATTGTCCAAATGTGGTAAAA
MtBG580142_x_at	131	IMGA|Medtr1g092720	248	GTCCAAATGTGGTAAAACCCTTGAA
MtBG580594_at	476	IMGA|Medtr4g059900	3484	TACAACATTACTAATATGTCGAGAT
MtBG580727_x_at	13	IMGA|Medtr6g006345	1	ATGAGAATAAACAGGACGCCAGCAA
MtBG580727_x_at	15	IMGA|Medtr6g006345	3	GAGAATAAACAGGACGCCAGCAATT
MtBG580727_x_at	21	IMGA|Medtr6g006345	9	AAACAGGACGCCAGCAATTTTCAAG
MtBG580727_x_at	24	IMGA|Medtr6g006345	12	CAGGACGCCAGCAATTTTCAAGTTT
MtBG580727_x_at	26	IMGA|Medtr6g006345	14	GGACGCCAGCAATTTTCAAGTTTGT
MtBG580727_x_at	40	IMGA|Medtr6g006345	28	TTCAAGTTTGTCTATACTATAATCA
MtBG580727_x_at	68	IMGA|Medtr6g006345	56	ATCTTTTCCTACTTCGTGTTGTAGC
MtBG580727_x_at	71	IMGA|Medtr6g006345	59	TTTTCCTACTTCGTGTTGTAGCCAA
MtBG580727_x_at	131	IMGA|Medtr6g006345	220	ACTGTCTAGAATTTTGTGCTCATGA
MtBG580727_x_at	143	IMGA|Medtr6g006345	232	TTTGTGCTCATGATAAAGTGGCTAA
MtBG580788_x_at	113	IMGA|contig_187971_1	16	ATAAAATATTTTTGGGCCCTCCTCT
MtBG580788_x_at	119	IMGA|contig_187971_1	22	TATTTTTGGGCCCTCCTCTTATACC
MtBG581198_x_at	56	IMGA|Medtr3g014260	44	TATCCCTTTTCCTTGCTGCAAAAAA
MtBG581198_x_at	90	IMGA|Medtr3g014260	181	GAGGGTTTCTTACAACTCCTTTATA
MtBG581198_x_at	112	IMGA|Medtr3g014260	486	ATAGCATTACCTGTTTGTCAAACTG
MtBG581198_x_at	122	IMGA|Medtr3g014260	496	CTGTTTGTCAAACTGCTGCTGATTG
MtBG581198_x_at	142	IMGA|Medtr3g014260	516	GATTGTCCAGAAGGTACCAGAGGTC
MtBG581198_x_at	154	IMGA|Medtr3g014260	528	GGTACCAGAGGTCGCACATATAAGT
MtBG581309_at	54	IMGA|contig_242985_1	22	TTTCCGGTTGCAACGAAGACCCAAT
MtBG581309_at	68	IMGA|contig_242985_1	36	GAAGACCCAATTTCTCCCAAATTAT
MtBG581309_at	133	IMGA|contig_242985_1	200	GAAGTATGTGCCCAACTGGTAGCAA
MtBG581396_s_at	76	IMGA|Medtr4g060610	256	GAAGCTGATACTTCATGTCATTCTT
MtBG581396_s_at	88	IMGA|Medtr4g060610	268	TCATGTCATTCTTTCGATGATTGTC
MtBG581396_s_at	92	IMGA|Medtr4g060610	272	GTCATTCTTTCGATGATTGTCCGTG
MtBG581396_s_at	100	IMGA|Medtr4g060610	280	TTCGATGATTGTCCGTGGGTTGCAC
MtBG581396_s_at	104	IMGA|Medtr4g060610	284	ATGATTGTCCGTGGGTTGCACATCA
MtBG581396_s_at	107	IMGA|Medtr4g060610	287	ATTGTCCGTGGGTTGCACATCATTA
MtBG581396_s_at	115	IMGA|Medtr4g060610	295	TGGGTTGCACATCATTATCGCGAGT
MtBG581396_s_at	121	IMGA|Medtr4g060610	301	GCACATCATTATCGCGAGTGCATCG
MtBG581420_at	88	IMGA|Medtr1g042200	178	CGTATTCATTGCAAAGATGACTTTG
MtBG581420_at	101	IMGA|Medtr1g042200	191	AAGATGACTTTGATTGTATAGAAAA
MtBG581420_at	120	IMGA|Medtr1g042200	210	AGAAAATAGACTACAAGTTGGGTGT
MtBG581420_at	127	IMGA|Medtr1g042200	217	AGACTACAAGTTGGGTGTAGGCTTC
MtBG581420_at	132	IMGA|Medtr1g042200	222	ACAAGTTGGGTGTAGGCTTCAAAGA
MtBG581420_at	137	IMGA|Medtr1g042200	227	TTGGGTGTAGGCTTCAAAGAGAAAA
MtBG581420_at	150	IMGA|Medtr1g042200	240	TCAAAGAGAAAAACCTCGATGCGTT
MtBG581420_at	88	IMGA|Medtr1g042590	178	CGTATTCATTGCAAAGATGACTTTG
MtBG581420_at	101	IMGA|Medtr1g042590	191	AAGATGACTTTGATTGTATAGAAAA
MtBG581420_at	120	IMGA|Medtr1g042590	210	AGAAAATAGACTACAAGTTGGGTGT
MtBG581420_at	127	IMGA|Medtr1g042590	217	AGACTACAAGTTGGGTGTAGGCTTC
MtBG581420_at	132	IMGA|Medtr1g042590	222	ACAAGTTGGGTGTAGGCTTCAAAGA
MtBG581420_at	137	IMGA|Medtr1g042590	227	TTGGGTGTAGGCTTCAAAGAGAAAA
MtBG581420_at	150	IMGA|Medtr1g042590	240	TCAAAGAGAAAAACCTCGATGCGTT
MtBG581441_s_at	90	IMGA|Medtr6g025330	168	TATTGGTTGCGATAAGGACCGGGAC
MtBG581441_s_at	95	IMGA|Medtr6g025330	173	GTTGCGATAAGGACCGGGACTGTCC
MtBG581441_s_at	102	IMGA|Medtr6g025330	180	TAAGGACCGGGACTGTCCAAAACAA
MtBG581441_s_at	108	IMGA|Medtr6g025330	186	CCGGGACTGTCCAAAACAAATGTGT
MtBG581441_s_at	114	IMGA|Medtr6g025330	192	CTGTCCAAAACAAATGTGTCACCTT
MtBG581441_s_at	127	IMGA|Medtr6g025330	205	ATGTGTCACCTTAATCAAACTCCAA
MtBG581441_s_at	129	IMGA|Medtr6g025330	207	GTGTCACCTTAATCAAACTCCAAAG
MtBG581442_x_at	133	IMGA|Medtr3g033105	212	ATGTGTACCCTTGGTGTGATACCGA
MtBG581442_x_at	13	IMGA|Medtr3g033260	2	ATGGATGAAGTTTTCAAATTTGTTT
MtBG581442_x_at	45	IMGA|Medtr3g033260	34	GATTATCTTTCCCTTTCTAATTCTT
MtBG581442_x_at	47	IMGA|Medtr3g033260	36	TTATCTTTCCCTTTCTAATTCTTGA
MtBG581442_x_at	49	IMGA|Medtr3g033260	38	ATCTTTCCCTTTCTAATTCTTGACG
MtBG581442_x_at	52	IMGA|Medtr3g033260	41	TTTCCCTTTCTAATTCTTGACGTAG
MtBG581442_x_at	55	IMGA|Medtr3g033260	44	CCCTTTCTAATTCTTGACGTAGCAA
MtBG581442_x_at	62	IMGA|Medtr3g033260	51	TAATTCTTGACGTAGCAACAAATGC
MtBG581442_x_at	67	IMGA|Medtr3g033260	56	CTTGACGTAGCAACAAATGCTGAAA
MtBG581442_x_at	133	IMGA|Medtr3g033260	211	ATGTGTACCCTTGGTGTGATACCGA
MtBG581778_at	17	IMGA|Medtr8g036850	30	GCTGATCCATGTTTTTTTCCTGTTT
MtBG581778_at	21	IMGA|Medtr8g036850	34	ATCCATGTTTTTTTCCTGTTTATTG
MtBG581778_at	34	IMGA|Medtr8g036850	47	TCCTGTTTATTGTTAGAAAGTATGG
MtBG581778_at	67	IMGA|Medtr8g036850	203	GTATATCTGACACTGATTGCAATGT
MtBG581778_at	73	IMGA|Medtr8g036850	209	CTGACACTGATTGCAATGTACTATA
MtBG581778_at	81	IMGA|Medtr8g036850	217	GATTGCAATGTACTATATCCAATGT
MtBG581778_at	85	IMGA|Medtr8g036850	221	GCAATGTACTATATCCAATGTATAT
MtBG581778_at	111	IMGA|Medtr8g036850	247	AATAGAAGATTACGGTGTATTCAGG
MtBG581778_at	115	IMGA|Medtr8g036850	251	GAAGATTACGGTGTATTCAGGGTAT
MtBG581786_s_at	119	IMGA|Medtr8g055970	178	AATGCTTTAAAGATTCAGATTGTGT
MtBG581786_s_at	131	IMGA|Medtr8g055970	190	ATTCAGATTGTGTAAAATTGTTGTG
MtBG581786_s_at	142	IMGA|Medtr8g055970	201	GTAAAATTGTTGTGTCGAATTCCTT
MtBG581786_s_at	144	IMGA|Medtr8g055970	203	AAAATTGTTGTGTCGAATTCCTTTG
MtBG581786_s_at	150	IMGA|Medtr8g055970	209	GTTGTGTCGAATTCCTTTGAGACCA
MtBG581786_s_at	153	IMGA|Medtr8g055970	212	GTGTCGAATTCCTTTGAGACCAAAG
MtBG581786_s_at	158	IMGA|Medtr8g055970	217	GAATTCCTTTGAGACCAAAGTGTAT
MtBG581786_s_at	166	IMGA|Medtr8g055970	225	TTGAGACCAAAGTGTATGTACAGAC
MtBG581786_s_at	170	IMGA|Medtr8g055970	229	GACCAAAGTGTATGTACAGACACAT
MtBG581786_s_at	183	IMGA|Medtr8g055970	242	GTACAGACACATATGTAAATGCAAA
MtBG581786_s_at	188	IMGA|Medtr8g055970	247	GACACATATGTAAATGCAAAGTAGT
MtBG581989_at	94	IMGA|contig_171543_1	184	TTCTGCCGTTATGATGAGGACTGTC
MtBG581989_at	109	IMGA|contig_171543_1	199	GAGGACTGTCCACCTAGAATGTGTA
MtBG581989_at	120	IMGA|contig_171543_1	210	ACCTAGAATGTGTAGACTTCCTCAA
MtBG581989_at	130	IMGA|contig_171543_1	220	TGTAGACTTCCTCAAGTTCCTCAAT
MtBG581989_at	136	IMGA|contig_171543_1	226	CTTCCTCAAGTTCCTCAATGCAATG
MtBG581989_at	164	IMGA|contig_171543_1	254	TTATTTGTGACTGTGGGATGCCTGT
MtBG581989_at	178	IMGA|contig_171543_1	268	GGGATGCCTGTCTATAAACCTTACC
MtBG581989_at	242	IMGA|contig_171543_1	332	TGTGTATCTCTTTAATAACATGTAA
MtBG581989_at	269	IMGA|contig_171543_1	359	GATCGTGCATTTAAGATTCTTTACC
MtBG581989_at	282	IMGA|contig_171543_1	372	AGATTCTTTACCACCCATATTTTTT
MtBG582210_x_at	34	IMGA|contig_246914_1	27	GTTTATACTATGTCCATCTTTCTTT
MtBG582210_x_at	39	IMGA|contig_246914_1	32	TACTATGTCCATCTTTCTTTCACTA
MtBG582210_x_at	94	IMGA|contig_246914_1	189	GAGTGGAACTCGCATAGTTGGAACT
MtBG582210_x_at	104	IMGA|contig_246914_1	199	CGCATAGTTGGAACTCAGAATTCTA
MtBG582210_x_at	110	IMGA|contig_246914_1	205	GTTGGAACTCAGAATTCTATTTGAA
MtBG582210_x_at	131	IMGA|contig_246914_1	226	TGAAGAAAAGTTGCAGTTCTGACTT
MtBG582210_x_at	138	IMGA|contig_246914_1	233	AAGTTGCAGTTCTGACTTTGATTGT
MtBG582210_x_at	159	IMGA|contig_246914_1	254	TTGTCCAAGGACTATGTGCATAAAA
MtBG582210_x_at	173	IMGA|contig_246914_1	268	TGTGCATAAAACTTTCCCTTGCGAG
MtBG582210_x_at	174	IMGA|contig_246914_1	269	GTGCATAAAACTTTCCCTTGCGAGA
MtBG582252_s_at	45	IMGA|Medtr8g038715	57	GATTATTTATCTTTTCATGTTCAAT
MtBG582252_s_at	58	IMGA|Medtr8g038715	70	TTCATGTTCAATGTGGCAACCGGCA
MtBG582252_s_at	60	IMGA|Medtr8g038715	72	CATGTTCAATGTGGCAACCGGCAGT
MtBG582252_s_at	69	IMGA|Medtr8g038715	81	TGTGGCAACCGGCAGTGAGTTTATT
MtBG582252_s_at	76	IMGA|Medtr8g038715	88	ACCGGCAGTGAGTTTATTTTTACAA
MtBG582252_s_at	118	IMGA|Medtr8g038715	255	GATTCTAGTAAAGATTGTCGCAGTT
MtBG582252_s_at	128	IMGA|Medtr8g038715	265	AAGATTGTCGCAGTTTTCTCTGTTA
MtBG582252_s_at	137	IMGA|Medtr8g038715	274	GCAGTTTTCTCTGTTATAGTCCAAA
MtBG582252_s_at	144	IMGA|Medtr8g038715	281	TCTCTGTTATAGTCCAAAATTTCCA
MtBG582263_x_at	13	IMGA|Medtr7g070090	2	ATGGCGGCAACTCGAAAGTTTATTT
MtBG582263_x_at	40	IMGA|Medtr7g070090	29	GTTTTGAGTCACTTTCTTTTCTTAT
MtBG582263_x_at	42	IMGA|Medtr7g070090	31	TTTGAGTCACTTTCTTTTCTTATTT
MtBG582263_x_at	57	IMGA|Medtr7g070090	46	TTTCTTATTTCTTGTCACCAAAATA
MtBG582263_x_at	61	IMGA|Medtr7g070090	50	TTATTTCTTGTCACCAAAATAACTG
MtBG582263_x_at	130	IMGA|Medtr7g070090	208	ATATACAGGTATATACTCAAGTGTC
MtBG582263_x_at	131	IMGA|Medtr7g070090	209	TATACAGGTATATACTCAAGTGTCG
MtBG582611_at	23	IMGA|Medtr4g057260	44	CTGCTTTGATCATCTATATTTTCCT
MtBG582611_at	80	IMGA|Medtr4g057260	201	CTTGCAATTCTGATAGTGATTGTCC
MtBG582611_at	91	IMGA|Medtr4g057260	212	GATAGTGATTGTCCATGGAAGATAT
MtBG582611_at	121	IMGA|Medtr4g057260	242	ACATATAGGTGTAACGACGGTTTTT
MtBG582611_at	131	IMGA|Medtr4g057260	252	GTAACGACGGTTTTTGTGTGTACAA
MtBG582611_at	144	IMGA|Medtr4g057260	265	TTGTGTGTACAAATCCATAGATCCC
MtBG582611_at	150	IMGA|Medtr4g057260	271	GTACAAATCCATAGATCCCTCTACT
MtBG582611_at	159	IMGA|Medtr4g057260	280	CATAGATCCCTCTACTATACCGCAA
MtBG582685_at	102	IMGA|contig_121504_1	213	TGCTTGACTAGCTTTGGTTGTCCAA
MtBG582750_at	69	IMGA|contig_31025_2	171	GAGACTACCGCAGATTGTCCTGTGG
MtBG582750_at	78	IMGA|contig_31025_2	180	GCAGATTGTCCTGTGGCAGTTCCAC
MtBG582750_at	90	IMGA|contig_31025_2	192	GTGGCAGTTCCACCTGAATATTATA
MtBG582750_at	118	IMGA|contig_31025_2	220	GTATGTATAAGGTTTGTGTCCTCAT
MtBG582888_s_at	56	IMGA|Medtr7g071220	29	TTATCATCCTACTTATTTATCCACT
MtBG582888_s_at	59	IMGA|Medtr7g071220	32	TCATCCTACTTATTTATCCACTTCT
MtBG582888_s_at	73	IMGA|Medtr7g071220	46	TATCCACTTCTTGTTGTTACTGAAG
MtBG582888_s_at	76	IMGA|Medtr7g071220	49	CCACTTCTTGTTGTTACTGAAGAGA
MtBG582888_s_at	88	IMGA|Medtr7g071220	61	GTTACTGAAGAGAGCCATTATATGA
MtBG582888_s_at	98	IMGA|Medtr7g071220	71	AGAGCCATTATATGAAATTTTCTAT
MtBG582888_s_at	139	IMGA|Medtr7g071220	112	GATTGTCCAACTTTATTTTGTGTCT
MtBG582888_s_at	146	IMGA|Medtr7g071220	119	CAACTTTATTTTGTGTCTTGCCTAA
MtBG582888_s_at	153	IMGA|Medtr7g071220	126	ATTTTGTGTCTTGCCTAACGTTCCA
MtBG582888_s_at	160	IMGA|Medtr7g071220	133	GTCTTGCCTAACGTTCCAAAGTGTA
MtBG582888_s_at	165	IMGA|Medtr7g071220	138	GCCTAACGTTCCAAAGTGTATTGGT
MtBG582939_x_at	52	IMGA|contig_100715_1	30	AATTCTTCTTTTAGTAAGACTTTTG
MtBG582939_x_at	61	IMGA|contig_100715_1	39	TTTAGTAAGACTTTTGACAGGGCTT
MtBG582939_x_at	65	IMGA|contig_100715_1	43	GTAAGACTTTTGACAGGGCTTGTAA
MtBG582939_x_at	72	IMGA|contig_100715_1	50	TTTTGACAGGGCTTGTAAAACAGAT
MtBG582939_x_at	93	IMGA|contig_100715_1	71	AGATAAAGATTGTCCTAAACTTCGA
MtBG582939_x_at	132	IMGA|contig_100715_1	110	GTGTCGTAAAGATCAATGTGTAACG
MtBG583119_at	171	IMGA|Medtr1g083630	5310	GCAAAATTGACTTTTTAGGTTCATT
MtBG583119_at	171	IMGA|Medtr2g063480	29310	GCAAAATTGACTTTTTAGGTTCATT
MtBG583119_at	171	IMGA|Medtr3g082720	5915	AATGAACCTAAAAAGTCAATTTTGC
MtBG583119_at	171	IMGA|Medtr4g087210	2050	GCAAAATTGACTTTTTAGGTTCATT
MtBG583119_at	171	IMGA|Medtr5g031420	1097	GCAAAATTGACTTTTTAGGTTCATT
MtBG583119_at	171	IMGA|Medtr5g031420	1173	AATGAACCTAAAAAGTCAATTTTGC
MtBG583119_at	171	IMGA|Medtr5g042630	3253	GCAAAATTGACTTTTTAGGTTCATT
MtBG583119_at	171	IMGA|Medtr5g042630	3329	AATGAACCTAAAAAGTCAATTTTGC
MtBG583119_at	129	IMGA|Medtr5g057460	143	TTTTGAAACTATGATCTTTACTCCC
MtBG583119_at	133	IMGA|Medtr5g057460	147	GAAACTATGATCTTTACTCCCTCTG
MtBG583119_at	141	IMGA|Medtr5g057460	155	GATCTTTACTCCCTCTGTTTTTAAA
MtBG583119_at	171	IMGA|Medtr5g057460	185	GCAAAATTGACTTTTTAGGTTCATT
MtBG583119_at	187	IMGA|Medtr5g057460	201	AGGTTCATTCATTAATCCATATTAT
MtBG583119_at	270	IMGA|Medtr5g057460	284	AGACGGAGGAAATACTTCTTATGTA
MtBG583119_at	282	IMGA|Medtr5g057460	296	TACTTCTTATGTAATCTCCTTTCCC
MtBG583119_at	285	IMGA|Medtr5g057460	299	TTCTTATGTAATCTCCTTTCCCCTT
MtBG583119_at	303	IMGA|Medtr5g057460	317	TCCCCTTTAATTTGTAACATTCTTC
MtBG583119_at	320	IMGA|Medtr5g057460	334	CATTCTTCTGTATTTTTTCTCATTA
MtBG583119_at	325	IMGA|Medtr5g057460	339	TTCTGTATTTTTTCTCATTAGACGA
MtBG583119_at	171	IMGA|Medtr8g083270	968	AATGAACCTAAAAAGTCAATTTTGC
MtBG583185_s_at	87	IMGA|Medtr2g104570	188	TATTCCCATGATCCATCCACTTCTT
MtBG583185_s_at	93	IMGA|Medtr2g104570	194	CATGATCCATCCACTTCTTTATAAA
MtBG583185_s_at	117	IMGA|Medtr2g104570	218	AAAAAGAGTTGTTCCCAACTGCCAA
MtBG583185_s_at	122	IMGA|Medtr2g104570	223	GAGTTGTTCCCAACTGCCAAACAAT
MtBG583185_s_at	127	IMGA|Medtr2g104570	228	GTTCCCAACTGCCAAACAATAGTGG
MtBG583185_s_at	137	IMGA|Medtr2g104570	238	GCCAAACAATAGTGGATTGTCCAGA
MtBG583185_s_at	150	IMGA|Medtr2g104570	251	GGATTGTCCAGATAATATGTGCACC
MtBG583185_s_at	160	IMGA|Medtr2g104570	261	GATAATATGTGCACCCATCCTAAAG
MtBG583185_s_at	168	IMGA|Medtr2g104570	269	GTGCACCCATCCTAAAGAGGTGTAT
MtBG583579_s_at	86	IMGA|Medtr5g063520	174	CTAATATTCGTTGTGTTTCTGATGA
MtBG583579_s_at	109	IMGA|Medtr5g063520	197	GATGATTGCCCAAAGGTAATAAAAC
MtBG583579_s_at	110	IMGA|Medtr5g063520	198	ATGATTGCCCAAAGGTAATAAAACC
MtBG583579_s_at	112	IMGA|Medtr5g063520	200	GATTGCCCAAAGGTAATAAAACCTC
MtBG583579_s_at	115	IMGA|Medtr5g063520	203	TGCCCAAAGGTAATAAAACCTCTAG
MtBG583579_s_at	120	IMGA|Medtr5g063520	208	AAAGGTAATAAAACCTCTAGTTATG
MtBG583579_s_at	123	IMGA|Medtr5g063520	211	GGTAATAAAACCTCTAGTTATGAAG
MtBG583579_s_at	127	IMGA|Medtr5g063520	215	ATAAAACCTCTAGTTATGAAGTGTA
MtBG583579_s_at	130	IMGA|Medtr5g063520	218	AAACCTCTAGTTATGAAGTGTATTG
MtBG583579_s_at	133	IMGA|Medtr5g063520	221	CCTCTAGTTATGAAGTGTATTGGTA
MtBG583579_s_at	136	IMGA|Medtr5g063520	224	CTAGTTATGAAGTGTATTGGTAATT
MtBG583616_s_at	67	IMGA|Medtr5g057460	56	GGCTAAACTTATGATGTTTTTCTAT
MtBG583616_s_at	107	IMGA|Medtr5g057460	96	TTTGTTCTTGTTGCTTGTCAGAAAA
MtBG583616_s_at	135	IMGA|Medtr5g057460	359	GACGAAGTACTGAATGCCGTAATGA
MtBG583616_s_at	147	IMGA|Medtr5g057460	371	AATGCCGTAATGATTCTGATTGTGA
MtBG583616_s_at	182	IMGA|Medtr5g057460	406	AAGTGTGTGCTTCCTAGAATTGCTC
MtBG583616_s_at	189	IMGA|Medtr5g057460	413	TGCTTCCTAGAATTGCTCGGTGTAT
MtBG583616_s_at	206	IMGA|Medtr5g057460	430	CGGTGTATCAAGTATCGATGTCAAT
MtBG583616_s_at	221	IMGA|Medtr5g057460	445	CGATGTCAATGTCGCAATTTTCTTG
MtBG583616_s_at	231	IMGA|Medtr5g057460	455	GTCGCAATTTTCTTGAATCATTCGA
MtBG583616_s_at	257	IMGA|Medtr5g057460	481	TAATCATTAGAGTACAAAGCCAAAG
MtBG583616_s_at	389	IMGA|Medtr5g057460	613	GTTGGCACTCAATACTTTAAATTGT
MtBG583759_at	402	IMGA|contig_59226_1	408	GAGTGTATCCGTATCTTGTAAATTT
MtBG583759_at	420	IMGA|contig_59226_1	426	TAAATTTGACGGTATCACCATGGCC
MtBG583759_at	433	IMGA|contig_59226_1	439	ATCACCATGGCCTGGATTTCAGCTA
MtBG583759_at	618	IMGA|contig_59226_1	624	AATCCCAAGAGTTTCCTTTTCTCAT
MtBG583759_at	627	IMGA|contig_59226_1	633	AGTTTCCTTTTCTCATCAGATCCAA
MtBG583759_at	653	IMGA|contig_59226_1	659	ATGGCATTCAGATTCTGACCCATCT
MtBG583759_at	668	IMGA|contig_59226_1	674	TGACCCATCTCTTCTTACTTAGTAG
MtBG583759_at	687	IMGA|contig_59226_1	693	TAGTAGCTTGAGCATCCATCTTCTG
MtBG583759_at	695	IMGA|contig_59226_1	701	TGAGCATCCATCTTCTGCTTCATAG
MtBG583759_at	711	IMGA|contig_59226_1	717	GCTTCATAGCAGTCCTCTGAGCAGA
MtBG583759_at	780	IMGA|contig_59226_1	786	ATAGCTCGAAGCATGCACACCAGAA
MtBG583768_at	345	IMGA|Medtr3g057840	1005	TAGTGCACTTTTGGTTTTAGCCCCT
MtBG583768_at	345	IMGA|Medtr3g057840	2061	AGGGGCTAAAACCAAAAGTGCACTA
MtBG583768_at	325	IMGA|Medtr4g022570	2383	TGTTTTTGGCCCCTGTAATATAGTG
MtBG583768_at	325	IMGA|Medtr4g022570	4235	CACTATATTACAGGGGCCAAAAACA
MtBG583768_at	330	IMGA|Medtr4g022570	2388	TTGGCCCCTGTAATATAGTGCACTT
MtBG583768_at	330	IMGA|Medtr4g022570	4230	AAGTGCACTATATTACAGGGGCCAA
MtBG583768_at	345	IMGA|Medtr4g022570	2403	TAGTGCACTTTTGGTTTTAGCCCCT
MtBG583768_at	345	IMGA|Medtr4g022570	4215	AGGGGCTAAAACCAAAAGTGCACTA
MtBG583768_at	151	IMGA|Medtr7g027060	1000	TTGTCAATGCAGTGCTGAGTTCTAC
MtBG583768_at	156	IMGA|Medtr7g027060	1005	AATGCAGTGCTGAGTTCTACAATAT
MtBG583768_at	224	IMGA|Medtr7g027060	1073	ATATTATGGAAGTATGTTGCTATCA
MtBG583768_at	232	IMGA|Medtr7g027060	1081	GAAGTATGTTGCTATCATGAACTCA
MtBG583768_at	239	IMGA|Medtr7g027060	1088	GTTGCTATCATGAACTCATAGAAGA
MtBG583768_at	325	IMGA|Medtr7g027060	1174	TGTTTTTGGCCCCTGTAATATAGTG
MtBG583768_at	330	IMGA|Medtr7g027060	1179	TTGGCCCCTGTAATATAGTGCACTT
MtBG583768_at	345	IMGA|Medtr7g027060	1194	TAGTGCACTTTTGGTTTTAGCCCCT
MtBG583768_at	351	IMGA|Medtr7g027060	1200	ACTTTTGGTTTTAGCCCCTGCAAAT
MtBG583768_at	325	IMGA|Medtr7g082100	1086	TGTTTTTGGCCCCTGTAATATAGTG
MtBG583768_at	325	IMGA|Medtr7g082100	2656	TGTTTTTGGCCCCTGTAATATAGTG
MtBG583768_at	330	IMGA|Medtr7g082100	1091	TTGGCCCCTGTAATATAGTGCACTT
MtBG583768_at	330	IMGA|Medtr7g082100	2661	TTGGCCCCTGTAATATAGTGCACTT
MtBG583768_at	345	IMGA|Medtr7g082100	1106	TAGTGCACTTTTGGTTTTAGCCCCT
MtBG583854_s_at	47	IMGA|Medtr8g039130	35	TTATTTATCTTTACATGCTCACCAT
MtBG583854_s_at	50	IMGA|Medtr8g039130	38	TTTATCTTTACATGCTCACCATCGT
MtBG583854_s_at	56	IMGA|Medtr8g039130	44	TTTACATGCTCACCATCGTAACCAA
MtBG583854_s_at	93	IMGA|Medtr8g039130	189	ATGTGATTCTGATCAAGATTGTCGC
MtBG583854_s_at	103	IMGA|Medtr8g039130	199	GATCAAGATTGTCGCAGATATCGTT
MtBG583854_s_at	112	IMGA|Medtr8g039130	208	TGTCGCAGATATCGTTGTGACCCTC
MtBG583854_s_at	120	IMGA|Medtr8g039130	216	ATATCGTTGTGACCCTCCTGAATAT
MtBG583854_s_at	128	IMGA|Medtr8g039130	224	GTGACCCTCCTGAATATCCAAGATG
MtBG583854_s_at	137	IMGA|Medtr8g039130	233	CTGAATATCCAAGATGCCTAGGGAT
MtBG583878_x_at	13	IMGA|Medtr7g058880	1	ATGGATGAAACTCTTAAGTTTGTAT
MtBG583878_x_at	13	IMGA|Medtr7g058880	636	ATGGATGAAACTCTTAAGTTTGTAT
MtBG583878_x_at	29	IMGA|Medtr7g058880	17	AGTTTGTATATATTTTGATCCTTTT
MtBG583878_x_at	62	IMGA|Medtr7g058880	50	TATGTCTTGTTGTAGCCGATGGCGT
MtBG583878_x_at	62	IMGA|Medtr7g058880	685	TATGTCTTGTTGTAGCCGATGGCGT
MtBG583878_x_at	64	IMGA|Medtr7g058880	52	TGTCTTGTTGTAGCCGATGGCGTAA
MtBG583878_x_at	64	IMGA|Medtr7g058880	687	TGTCTTGTTGTAGCCGATGGCGTAA
MtBG583878_x_at	73	IMGA|Medtr7g058880	61	GTAGCCGATGGCGTAAAGAATATTA
MtBG583878_x_at	73	IMGA|Medtr7g058880	696	GTAGCCGATGGCGTAAAGAATATTA
MtBG583878_x_at	76	IMGA|Medtr7g058880	64	GCCGATGGCGTAAAGAATATTAACA
MtBG583878_x_at	76	IMGA|Medtr7g058880	699	GCCGATGGCGTAAAGAATATTAACA
MtBG583878_x_at	103	IMGA|Medtr7g058880	184	GAATGCACACAAACTAGTGATTGTT
MtBG583878_x_at	103	IMGA|Medtr7g058880	819	GAATGCACACAAACTAGTGATTGTT
MtBG583878_x_at	107	IMGA|Medtr7g058880	188	GCACACAAACTAGTGATTGTTATAA
MtBG583878_x_at	107	IMGA|Medtr7g058880	823	GCACACAAACTAGTGATTGTTATAA
MtBG583878_x_at	128	IMGA|Medtr7g058880	844	ATAAAAAATATCCGTTTATTCCTTG
MtBI271623_at	123	IMGA|contig_81230_1	3	GAATTTTTGTCCCAGAGTTCTAAAG
MtBI271623_at	148	IMGA|contig_81230_1	28	GGATTGTGTGGTCCCTGTCTCGACA
MtBI271623_at	162	IMGA|contig_81230_1	42	CTGTCTCGACAGTTGTTCTTTTAAA
MtBI271623_at	172	IMGA|contig_81230_1	52	AGTTGTTCTTTTAAAACCTGCGAAG
MtBI271623_at	217	IMGA|contig_81230_1	97	AAAGGAGCTCAACCTCGGAGTTGTA
MtBI271623_at	250	IMGA|contig_81230_1	130	ACTACTGGCAATACACACATGTGTT
MtBI271623_at	267	IMGA|contig_81230_1	147	CATGTGTTCATGTTGGATACGTTGT
MtBI310084_s_at	89	IMGA|contig_59877_5	284	ATTTGACAGGTTCTGGAGAAGTTTC
MtBI310084_s_at	109	IMGA|contig_59877_5	304	GTTTCAGGAGAATGCTTCCCTTTTC
MtBI310084_s_at	125	IMGA|contig_59877_5	320	TCCCTTTTCCGACATGTCCAAATGA
MtBI310084_s_at	131	IMGA|contig_59877_5	326	TTCCGACATGTCCAAATGATACATT
MtBI310084_s_at	148	IMGA|contig_59877_5	343	GATACATTTCAATGCTCCCTTCATT
MtBI310084_s_at	160	IMGA|contig_59877_5	355	TGCTCCCTTCATTGCCTTAACAAGG
MtBI310084_s_at	166	IMGA|contig_59877_5	361	CTTCATTGCCTTAACAAGGGCTACC
MtBI310084_s_at	176	IMGA|contig_59877_5	371	TTAACAAGGGCTACCAACATCGTGG
MtBI310084_s_at	181	IMGA|contig_59877_5	376	AAGGGCTACCAACATCGTGGCGATT
MtBI310084_s_at	194	IMGA|contig_59877_5	389	ATCGTGGCGATTGTGCATTTGGCAA
MtBI310084_s_at	89	IMGA|Medtr2g018410	284	ATTTGACAGGTTCTGGAGAAGTTTC
MtBI310084_s_at	109	IMGA|Medtr2g018410	304	GTTTCAGGAGAATGCTTCCCTTTTC
MtBI310084_s_at	125	IMGA|Medtr2g018410	320	TCCCTTTTCCGACATGTCCAAATGA
MtBI310084_s_at	131	IMGA|Medtr2g018410	326	TTCCGACATGTCCAAATGATACATT
MtBI310084_s_at	148	IMGA|Medtr2g018410	343	GATACATTTCAATGCTCCCTTCATT
MtBI310084_s_at	160	IMGA|Medtr2g018410	355	TGCTCCCTTCATTGCCTTAACAAGG
MtBI310084_s_at	166	IMGA|Medtr2g018410	361	CTTCATTGCCTTAACAAGGGCTACC
MtBI310084_s_at	176	IMGA|Medtr2g018410	371	TTAACAAGGGCTACCAACATCGTGG
MtBI310084_s_at	181	IMGA|Medtr2g018410	376	AAGGGCTACCAACATCGTGGCGATT
MtBI310084_s_at	194	IMGA|Medtr2g018410	389	ATCGTGGCGATTGTGCATTTGGCAA
MtBI310817_s_at	34	IMGA|Medtr3g033650	1106	GCTCTCATAACGATATACTTATTGG
MtBI310817_s_at	40	IMGA|Medtr3g033650	1112	ATAACGATATACTTATTGGCTTTCA
MtBI310817_s_at	48	IMGA|Medtr3g033650	1120	ATACTTATTGGCTTTCACCATCTTT
MtBI310817_s_at	95	IMGA|Medtr3g033650	1313	CAGAAGGAAAGGGATTTTGTAACAA
MtBI310817_s_at	113	IMGA|Medtr3g033650	1331	GTAACAAAGATGCTGATTGTGATCC
MtBI310817_s_at	120	IMGA|Medtr3g033650	1338	AGATGCTGATTGTGATCCTTGTCCG
MtBI310817_s_at	125	IMGA|Medtr3g033650	1343	CTGATTGTGATCCTTGTCCGTCTCC
MtBI310817_s_at	156	IMGA|Medtr3g033650	1374	ACATAGGAAATGTGACATTCACCGA
MtBI310817_s_at	161	IMGA|Medtr3g033650	1379	GGAAATGTGACATTCACCGATGTTT
MtBI311068_x_at	137	IMGA|Medtr2g037570	826	AAATAAATTGTGCAGTTCATTGTCA
MtBI311068_x_at	204	IMGA|Medtr2g037570	893	ATTCTACGACTTATGCATTTGTGCT
MtBI311068_x_at	209	IMGA|Medtr2g037570	898	ACGACTTATGCATTTGTGCTTTTGA
MtBI311068_x_at	243	IMGA|Medtr2g037570	932	TCCAGGATTAGTTCAACCTGCCTGT
MtBI311068_x_at	266	IMGA|Medtr2g037570	955	GTGAAGTTGGGTTGGCACAATGCAA
MtBI311068_x_at	274	IMGA|Medtr2g037570	963	GGGTTGGCACAATGCAATGCTCCAT
MtBI311068_x_at	283	IMGA|Medtr2g037570	972	CAATGCAATGCTCCATGTAGTGATT
MtBI311068_x_at	316	IMGA|Medtr2g037570	1005	AACGCAAATTGTGTTAGCAAATATA
MtBI311068_x_at	363	IMGA|Medtr2g037570	1052	ATGTGTTTTTTTTGCCCTTAATAAG
MtCA990416_x_at	16	IMGA|Medtr8g095375	31	GAGAGGAAAACACTCGGCATTTTGT
MtCA990416_x_at	25	IMGA|Medtr8g095375	40	ACACTCGGCATTTTGTTCATGCTCT
MtCA990416_x_at	92	IMGA|Medtr8g095375	271	GTCGAAGGTGTGAATCTCAGAGTCA
MtCA990416_x_at	95	IMGA|Medtr8g095375	274	GAAGGTGTGAATCTCAGAGTCACAA
MtCA990416_x_at	103	IMGA|Medtr8g095375	282	GAATCTCAGAGTCACAAGTTTAAGG
MtCA990416_x_at	109	IMGA|Medtr8g095375	288	CAGAGTCACAAGTTTAAGGGACCAT
MtCA990416_x_at	117	IMGA|Medtr8g095375	296	CAAGTTTAAGGGACCATGTGTGAGT
MtCA990416_x_at	123	IMGA|Medtr8g095375	302	TAAGGGACCATGTGTGAGTGACAGC
MtCA990416_x_at	127	IMGA|Medtr8g095375	306	GGACCATGTGTGAGTGACAGCAACT
MtCA990416_x_at	137	IMGA|Medtr8g095375	316	TGAGTGACAGCAACTGTGGATCGGT
MtCA991325_at	66	IMGA|contig_16431_2	42	AACACCATCAAGTTTGCACCCTTCA
MtCA991325_at	75	IMGA|contig_16431_2	51	AAGTTTGCACCCTTCAGGTGCTGTT
MtCA991325_at	90	IMGA|contig_16431_2	66	AGGTGCTGTTAATTGCCTTGGTCCG
MtCA991325_at	109	IMGA|contig_16431_2	85	GGTCCGGTGCCATGTGATCAATGCC
MtCA991325_at	137	IMGA|contig_16431_2	113	AAAGGTGCATCGCTATCGGAGCAAA
MtCA991325_at	159	IMGA|contig_16431_2	135	AAATTCCTATATTTGCGGCATACTC
MtCA991325_at	173	IMGA|contig_16431_2	149	GCGGCATACTCACTTGTTGTTGTTA
MtCB893590_s_at	215	IMGA|Medtr2g037250	294	GTACTTTTGATAAGCCACCACCAGG
MtCB893590_s_at	219	IMGA|Medtr2g037250	298	TTTTGATAAGCCACCACCAGGATTA
MtCB893590_s_at	223	IMGA|Medtr2g037250	302	GATAAGCCACCACCAGGATTAACAC
MtCB893590_s_at	236	IMGA|Medtr2g037250	315	CAGGATTAACACCACCTGGTAATTG
MtCB893590_s_at	238	IMGA|Medtr2g037250	317	GGATTAACACCACCTGGTAATTGTA
MtCB893590_s_at	245	IMGA|Medtr2g037250	324	CACCACCTGGTAATTGTATTATTGG
MtCB893590_s_at	332	IMGA|Medtr2g037250	411	ATAGTAAAACGGGTTCTGGGAATTG
MtCB893590_s_at	336	IMGA|Medtr2g037250	415	TAAAACGGGTTCTGGGAATTGTGTC
MtCB893590_s_at	345	IMGA|Medtr2g037250	424	TTCTGGGAATTGTGTCGATGCCTTT
MtCB893590_s_at	349	IMGA|Medtr2g037250	428	GGGAATTGTGTCGATGCCTTTGGTA
MtCB893590_s_at	351	IMGA|Medtr2g037250	430	GAATTGTGTCGATGCCTTTGGTATG
MtgAC119408_21324_at	40	IMGA|Medtr4g100690	28	GCTTTGATGATCTTGGTTTCCCTAA
MtgAC119408_21324_at	45	IMGA|Medtr4g100690	33	GATGATCTTGGTTTCCCTAATTCTA
MtgAC119408_21324_at	55	IMGA|Medtr4g100690	43	GTTTCCCTAATTCTAGTTGTAACCA
MtgAC119408_21324_at	89	IMGA|Medtr4g100690	174	TTCTCCCTTGTGTGACTAAGGATGA
MtgAC119408_21324_at	97	IMGA|Medtr4g100690	182	TGTGTGACTAAGGATGATTGTGCAT
MtgAC119408_21324_at	118	IMGA|Medtr4g100690	203	GCATATGATGAATGTATCTCTCCTA
MtgAC119408_21324_at	124	IMGA|Medtr4g100690	209	GATGAATGTATCTCTCCTAGAAAAC
MtgAC119408_21324_at	129	IMGA|Medtr4g100690	214	ATGTATCTCTCCTAGAAAACCGACG
MtgAC119410_95190_at	63	IMGA|Medtr8g040370	12	TATCAAGTTTCTTTTTGTTATGGTT
MtgAC119410_95190_at	85	IMGA|Medtr8g040370	34	GTTATTTATCTTTTAATGTTCACCA
MtgAC119410_95190_at	122	IMGA|Medtr8g040370	186	CGACTTCTTTTTGTGATTCTGTTAA
MtgAC119410_95190_at	136	IMGA|Medtr8g040370	200	GATTCTGTTAAAGATTGTCGCGAAC
MtgAC119410_95190_at	145	IMGA|Medtr8g040370	209	AAAGATTGTCGCGAACCTGCTTTTT
MtgAC119410_95190_at	157	IMGA|Medtr8g040370	221	GAACCTGCTTTTTTTTGTGAGCCTC
MtgAC119410_95190_at	170	IMGA|Medtr8g040370	234	TTTGTGAGCCTCCTAAAATTGCAAG
MtgAC121238_75196_x_at	77	IMGA|Medtr4g026680	65	CTATATTTCTTTGCATAACAGTATC
MtgAC121238_75196_x_at	85	IMGA|Medtr4g026680	73	CTTTGCATAACAGTATCTAATTCTT
MtgAC121238_75196_x_at	88	IMGA|Medtr4g026680	76	TGCATAACAGTATCTAATTCTTCTT
MtgAC121238_75196_x_at	108	IMGA|Medtr4g026680	96	TTCTTTTAGTCAGATTTTTAATAGT
MtgAC121238_75196_x_at	110	IMGA|Medtr4g026680	98	CTTTTAGTCAGATTTTTAATAGTGC
MtgAC121238_75196_x_at	114	IMGA|Medtr4g026680	102	TAGTCAGATTTTTAATAGTGCTTGT
MtgAC121238_75196_x_at	116	IMGA|Medtr4g026680	104	GTCAGATTTTTAATAGTGCTTGTAA
MtgAC121238_75196_x_at	120	IMGA|Medtr4g026680	108	GATTTTTAATAGTGCTTGTAAAACA
MtgAC121238_75196_x_at	123	IMGA|Medtr4g026680	111	TTTTAATAGTGCTTGTAAAACAGAT
MtgAC121238_75196_x_at	151	IMGA|Medtr4g026680	139	GATTGTCCAAAATTTGGAAGAGTTA
MtgAC121238_75196_x_at	156	IMGA|Medtr4g026680	144	TCCAAAATTTGGAAGAGTTAATGTT
MtgAC121238_87388_x_at	107	IMGA|Medtr2g015480	4508	GGGCGAAAAGTGGTGTTTAGCCTAA
MtgAC121238_87388_x_at	54	IMGA|Medtr4g026740	42	TTATGTCATAATTTTTTTCTTTCTA
MtgAC121238_87388_x_at	78	IMGA|Medtr4g026740	66	ATATTTTTTTTTTAGACAGATGATT
MtgAC121238_87388_x_at	90	IMGA|Medtr4g026740	78	TAGACAGATGATTATTCTTAGGCTA
MtgAC121238_87388_x_at	95	IMGA|Medtr4g026740	83	AGATGATTATTCTTAGGCTAAACAC
MtgAC121238_87388_x_at	101	IMGA|Medtr4g026740	89	TTATTCTTAGGCTAAACACCACTTT
MtgAC121238_87388_x_at	105	IMGA|Medtr4g026740	93	TCTTAGGCTAAACACCACTTTTCGC
MtgAC121238_87388_x_at	107	IMGA|Medtr4g026740	95	TTAGGCTAAACACCACTTTTCGCCC
MtgAC121238_87388_x_at	158	IMGA|Medtr4g026740	424	CAAATAAAGATTGCCCAAAACTTCG
MtgAC121238_87388_x_at	167	IMGA|Medtr4g026740	433	ATTGCCCAAAACTTCGAAGAGCTAA
MtgAC121238_87388_x_at	174	IMGA|Medtr4g026740	440	AAAACTTCGAAGAGCTAATGTTAGG
MtgAC122165_26356_at	101	IMGA|Medtr5g095595	337	CGTGTGTAACTGATGACGATTGTCC
MtgAC122165_26356_at	129	IMGA|Medtr5g095595	365	ACCTGTGAACAAGTTAAGAGTTATC
MtgAC122165_26356_at	138	IMGA|Medtr5g095595	374	CAAGTTAAGAGTTATCAAGTGCATT
MtgAC122165_26356_at	163	IMGA|Medtr5g095595	399	GATCACATATGTCAGTATGCTCGTA
MtgAC122165_26356_at	167	IMGA|Medtr5g095595	403	ACATATGTCAGTATGCTCGTAATCT
MtgAC122165_26356_at	189	IMGA|Medtr5g095595	425	TCTCCCTGATTTTGCGTCTGAGATC
MtgAC122165_26356_at	192	IMGA|Medtr5g095595	428	CCCTGATTTTGCGTCTGAGATCTCA
MtgAC122165_31010_x_at	101	IMGA|Medtr5g095590	1113	AGCGTGTAACTGATGACGGTTGTCC
MtgAC122165_31010_x_at	129	IMGA|Medtr5g095590	1141	ACCTGTGAACCATTTAAGAGTTGTC
MtgAC122165_31010_x_at	138	IMGA|Medtr5g095590	1150	CCATTTAAGAGTTGTCAAGTGCATT
MtgAC122165_31010_x_at	158	IMGA|Medtr5g095590	1170	GCATTGAACACATATGTGAGTATGG
MtgAC122165_31010_x_at	173	IMGA|Medtr5g095590	1185	GTGAGTATGGTTATAATTATCGCCC
MtgAC122165_31010_x_at	177	IMGA|Medtr5g095590	1189	GTATGGTTATAATTATCGCCCTGAT
MtgAC122165_31010_x_at	185	IMGA|Medtr5g095590	1197	ATAATTATCGCCCTGATTTTGCATC
MtgAC122165_31010_x_at	197	IMGA|Medtr5g095590	1209	CTGATTTTGCATCCCAGATTCCAGA
MtgAC125474_118701_at	87	IMGA|contig_23537_1	5	AGCAATTAATGGAATACCTCCTGAA
MtgAC125474_118701_at	98	IMGA|contig_23537_1	16	GAATACCTCCTGAAACAAATTGCAT
MtgAC125474_118701_at	116	IMGA|contig_23537_1	34	ATTGCATCAGCAAAGGACCATGTGC
MtgAC125474_118701_at	130	IMGA|contig_23537_1	48	GGACCATGTGCAAAATATAGTGACT
MtgAC125474_118701_at	147	IMGA|contig_23537_1	65	TAGTGACTATTGTGCTGTTTTTTGT
MtgAC125474_118701_at	168	IMGA|contig_23537_1	86	TTGTTCAAATACTGGGTTTGCTAGG
MtgAC125474_118701_at	13	IMGA|Medtr2g076880	1	ATGGCTACTGGCATCAACTGCATGC
MtgAC125474_118701_at	29	IMGA|Medtr2g076880	17	ACTGCATGCAACTTTTGATCACTTT
MtgAC125474_118701_at	45	IMGA|Medtr2g076880	33	GATCACTTTTCTATGCATTGCTTGC
MtgAC125474_118701_at	59	IMGA|Medtr2g076880	47	GCATTGCTTGCGTTTTGACTTTAGG
MtgAC125474_118701_at	87	IMGA|Medtr2g076880	501	AGCAATTAATGGAATACCTCCTGAA
MtgAC125474_118701_at	98	IMGA|Medtr2g076880	512	GAATACCTCCTGAAACAAATTGCAT
MtgAC125474_118701_at	116	IMGA|Medtr2g076880	530	ATTGCATCAGCAAAGGACCATGTGC
MtgAC125474_118701_at	130	IMGA|Medtr2g076880	544	GGACCATGTGCAAAATATAGTGACT
MtgAC125474_118701_at	147	IMGA|Medtr2g076880	561	TAGTGACTATTGTGCTGTTTTTTGT
MtgAC125474_118701_at	168	IMGA|Medtr2g076880	582	TTGTTCAAATACTGGGTTTGCTAGG
MtgAC125474_118701_at	13	IMGA|Medtr2g077290	1	ATGGCTACTGGCATCAACTGCATGC
MtgAC125474_118701_at	29	IMGA|Medtr2g077290	17	ACTGCATGCAACTTTTGATCACTTT
MtgAC125474_118701_at	45	IMGA|Medtr2g077290	33	GATCACTTTTCTATGCATTGCTTGC
MtgAC125474_118701_at	59	IMGA|Medtr2g077290	47	GCATTGCTTGCGTTTTGACTTTAGG
MtgAC125474_118701_at	87	IMGA|Medtr2g077290	501	AGCAATTAATGGAATACCTCCTGAA
MtgAC125474_118701_at	98	IMGA|Medtr2g077290	512	GAATACCTCCTGAAACAAATTGCAT
MtgAC125474_118701_at	116	IMGA|Medtr2g077290	530	ATTGCATCAGCAAAGGACCATGTGC
MtgAC125474_118701_at	130	IMGA|Medtr2g077290	544	GGACCATGTGCAAAATATAGTGACT
MtgAC125474_118701_at	147	IMGA|Medtr2g077290	561	TAGTGACTATTGTGCTGTTTTTTGT
MtgAC125474_118701_at	168	IMGA|Medtr2g077290	582	TTGTTCAAATACTGGGTTTGCTAGG
MtgAC126794_30193_at	22	IMGA|Medtr8g100010	10	CAAGCTGTCTTCACATTTCTCATAG
MtgAC126794_30193_at	51	IMGA|Medtr8g100010	39	GATGACGATTTTCTCTTTTGGCTTC
MtgAC126794_30193_at	127	IMGA|Medtr8g100010	205	GAGCAGACTAATTGCGTTAACATAC
MtgAC126794_30193_at	153	IMGA|Medtr8g100010	231	ATGTGGTAATGATTGTGCCTATTTC
MtgAC126794_30193_at	161	IMGA|Medtr8g100010	239	ATGATTGTGCCTATTTCTTTCCACC
MtgAC126794_30193_at	171	IMGA|Medtr8g100010	249	CTATTTCTTTCCACCAGAGACACAT
MtgAC126794_30193_at	187	IMGA|Medtr8g100010	265	GAGACACATGGATCTTGCATTACAC
MtgAC126794_30193_at	196	IMGA|Medtr8g100010	274	GGATCTTGCATTACACCAAATCATT
MtgAC126794_30193_at	208	IMGA|Medtr8g100010	286	ACACCAAATCATTGTCGTTGCTTTT
MtgAC126794_30193_at	216	IMGA|Medtr8g100010	294	TCATTGTCGTTGCTTTTACAAGTCT
MtgAC128660_73339_s_at	82	IMGA|contig_70503_3	13	GGAGATGTCGTATTTCCACCAGGAA
MtgAC128660_73339_s_at	96	IMGA|contig_70503_3	27	TCCACCAGGAAAGCGTTGCTTTGTT
MtgAC128660_73339_s_at	105	IMGA|contig_70503_3	36	AAAGCGTTGCTTTGTTTCGATATAT
MtgAC128660_73339_s_at	122	IMGA|contig_70503_3	53	CGATATATTGTCCAACTATGCCAAA
MtgAC128660_73339_s_at	149	IMGA|contig_70503_3	80	TATGTGACCATTTTTGTAAAGCATC
MtgAC128660_73339_s_at	163	IMGA|contig_70503_3	94	TGTAAAGCATCATCGGGTTTTTGTT
MtgAC128660_73339_s_at	14	IMGA|Medtr1g013870	2	TGGCATCTTGCATCAAACCCATCCT
MtgAC128660_73339_s_at	23	IMGA|Medtr1g013870	11	GCATCAAACCCATCCTTTTAACATT
MtgAC128660_73339_s_at	45	IMGA|Medtr1g013870	33	ATTTATAGTTATTTGCATTGCTTCA
MtgAC128660_73339_s_at	59	IMGA|Medtr1g013870	47	GCATTGCTTCAGTAATGGTTGCAGG
MtgAC128660_73339_s_at	82	IMGA|Medtr1g013870	282	GGAGATGTCGTATTTCCACCAGGAA
MtgAC128660_73339_s_at	96	IMGA|Medtr1g013870	296	TCCACCAGGAAAGCGTTGCTTTGTT
MtgAC128660_73339_s_at	105	IMGA|Medtr1g013870	305	AAAGCGTTGCTTTGTTTCGATATAT
MtgAC128660_73339_s_at	122	IMGA|Medtr1g013870	322	CGATATATTGTCCAACTATGCCAAA
MtgAC128660_73339_s_at	149	IMGA|Medtr1g013870	349	TATGTGACCATTTTTGTAAAGCATC
MtgAC128660_73339_s_at	163	IMGA|Medtr1g013870	363	TGTAAAGCATCATCGGGTTTTTGTT
MtgAC128660_73339_s_at	14	IMGA|Medtr1g013910	2	TGGCATCTTGCATCAAACCCATCCT
MtgAC128660_73339_s_at	23	IMGA|Medtr1g013910	11	GCATCAAACCCATCCTTTTAACATT
MtgAC128660_73339_s_at	45	IMGA|Medtr1g013910	33	ATTTATAGTTATTTGCATTGCTTCA
MtgAC128660_73339_s_at	59	IMGA|Medtr1g013910	47	GCATTGCTTCAGTAATGGTTGCAGG
MtgAC128660_73339_s_at	82	IMGA|Medtr1g013910	282	GGAGATGTCGTATTTCCACCAGGAA
MtgAC128660_73339_s_at	96	IMGA|Medtr1g013910	296	TCCACCAGGAAAGCGTTGCTTTGTT
MtgAC128660_73339_s_at	105	IMGA|Medtr1g013910	305	AAAGCGTTGCTTTGTTTCGATATAT
MtgAC128660_73339_s_at	122	IMGA|Medtr1g013910	322	CGATATATTGTCCAACTATGCCAAA
MtgAC128660_73339_s_at	149	IMGA|Medtr1g013910	349	TATGTGACCATTTTTGTAAAGCATC
MtgAC128660_73339_s_at	163	IMGA|Medtr1g013910	363	TGTAAAGCATCATCGGGTTTTTGTT
MtgAC128660_73339_s_at	14	IMGA|Medtr1g013950	2	TGGCATCTTGCATCAAACCCATCCT
MtgAC128660_73339_s_at	23	IMGA|Medtr1g013950	11	GCATCAAACCCATCCTTTTAACATT
MtgAC128660_73339_s_at	45	IMGA|Medtr1g013950	33	ATTTATAGTTATTTGCATTGCTTCA
MtgAC128660_73339_s_at	59	IMGA|Medtr1g013950	47	GCATTGCTTCAGTAATGGTTGCAGG
MtgAC128660_73339_s_at	82	IMGA|Medtr1g013950	282	GGAGATGTCGTATTTCCACCAGGAA
MtgAC128660_73339_s_at	96	IMGA|Medtr1g013950	296	TCCACCAGGAAAGCGTTGCTTTGTT
MtgAC128660_73339_s_at	105	IMGA|Medtr1g013950	305	AAAGCGTTGCTTTGTTTCGATATAT
MtgAC128660_73339_s_at	122	IMGA|Medtr1g013950	322	CGATATATTGTCCAACTATGCCAAA
MtgAC128660_73339_s_at	149	IMGA|Medtr1g013950	349	TATGTGACCATTTTTGTAAAGCATC
MtgAC128660_73339_s_at	163	IMGA|Medtr1g013950	363	TGTAAAGCATCATCGGGTTTTTGTT
MtgAC130804_106001_s_at	108	IMGA|contig_177933_1	3	GCATTGTATATATCTTTCCTGTGGT
MtgAC130804_106001_s_at	113	IMGA|contig_177933_1	8	GTATATATCTTTCCTGTGGTTTTCC
MtgAC130804_106001_s_at	117	IMGA|contig_177933_1	12	ATATCTTTCCTGTGGTTTTCCTCAA
MtgAC130804_106001_s_at	124	IMGA|contig_177933_1	19	TCCTGTGGTTTTCCTCAATTAACAT
MtgAC130804_106001_s_at	128	IMGA|contig_177933_1	23	GTGGTTTTCCTCAATTAACATATTG
MtgAC130804_106001_s_at	131	IMGA|contig_177933_1	26	GTTTTCCTCAATTAACATATTGCCT
MtgAC130804_106001_s_at	88	IMGA|Medtr6g051965	188	GGAAAGTGTATATCTCACATGCATT
MtgAC130804_106001_s_at	90	IMGA|Medtr6g051965	190	AAAGTGTATATCTCACATGCATTGT
MtgAC130804_106001_s_at	93	IMGA|Medtr6g051965	193	GTGTATATCTCACATGCATTGTATA
MtgAC130804_106001_s_at	99	IMGA|Medtr6g051965	199	ATCTCACATGCATTGTATATATCTT
MtgAC130804_106001_s_at	103	IMGA|Medtr6g051965	203	CACATGCATTGTATATATCTTTCCT
MtgAC130804_106001_s_at	108	IMGA|Medtr6g051965	208	GCATTGTATATATCTTTCCTGTGGT
MtgAC130804_106001_s_at	113	IMGA|Medtr6g051965	213	GTATATATCTTTCCTGTGGTTTTCC
MtgAC130804_106001_s_at	117	IMGA|Medtr6g051965	217	ATATCTTTCCTGTGGTTTTCCTCAA
MtgAC130804_106001_s_at	124	IMGA|Medtr6g051965	224	TCCTGTGGTTTTCCTCAATTAACAT
MtgAC130804_106001_s_at	128	IMGA|Medtr6g051965	228	GTGGTTTTCCTCAATTAACATATTG
MtgAC130804_106001_s_at	131	IMGA|Medtr6g051965	231	GTTTTCCTCAATTAACATATTGCCT
MtgAC130804_106001_s_at	88	IMGA|Medtr6g089155	183	GGAAAGTGTATATCTCACATGCATT
MtgAC130804_106001_s_at	90	IMGA|Medtr6g089155	185	AAAGTGTATATCTCACATGCATTGT
MtgAC130804_106001_s_at	93	IMGA|Medtr6g089155	188	GTGTATATCTCACATGCATTGTATA
MtgAC130804_106001_s_at	99	IMGA|Medtr6g089155	194	ATCTCACATGCATTGTATATATCTT
MtgAC130804_106001_s_at	103	IMGA|Medtr6g089155	198	CACATGCATTGTATATATCTTTCCT
MtgAC130804_106001_s_at	108	IMGA|Medtr6g089155	203	GCATTGTATATATCTTTCCTGTGGT
MtgAC130804_106001_s_at	113	IMGA|Medtr6g089155	208	GTATATATCTTTCCTGTGGTTTTCC
MtgAC130804_106001_s_at	117	IMGA|Medtr6g089155	212	ATATCTTTCCTGTGGTTTTCCTCAA
MtgAC130804_106001_s_at	124	IMGA|Medtr6g089155	219	TCCTGTGGTTTTCCTCAATTAACAT
MtgAC130804_106001_s_at	128	IMGA|Medtr6g089155	223	GTGGTTTTCCTCAATTAACATATTG
MtgAC130804_106001_s_at	131	IMGA|Medtr6g089155	226	GTTTTCCTCAATTAACATATTGCCT
MtgAC131248_121811_at	130	IMGA|Medtr2g035545	15	GATGATGATGTTCCGTGTAATCCTC
MtgAC131248_121811_at	136	IMGA|Medtr2g035545	21	GATGTTCCGTGTAATCCTCATTTAT
MtgAC131248_121811_at	148	IMGA|Medtr2g035545	33	AATCCTCATTTATGTTTACCTCCTC
MtgAC131248_121811_at	24	IMGA|Medtr2g035755	61	AAGAAATATGTCTTATATCCTCAAA
MtgAC131248_121811_at	32	IMGA|Medtr2g035755	69	TGTCTTATATCCTCAAATCTCTCTA
MtgAC131248_121811_at	40	IMGA|Medtr2g035755	77	ATCCTCAAATCTCTCTATGATATGA
MtgAC131248_121811_at	88	IMGA|Medtr2g035755	125	TTTGTTGTAGAAAACGTTAGCGCTA
MtgAC131248_121811_at	130	IMGA|Medtr2g035755	270	GATGATGATGTTCCGTGTAATCCTC
MtgAC131248_121811_at	136	IMGA|Medtr2g035755	276	GATGTTCCGTGTAATCCTCATTTAT
MtgAC131248_121811_at	148	IMGA|Medtr2g035755	288	AATCCTCATTTATGTTTACCTCCTC
MtgAC131248_121811_at	158	IMGA|Medtr2g035755	298	TATGTTTACCTCCTCTGCAAGTGAT
MtgAC131248_121811_at	164	IMGA|Medtr2g035755	304	TACCTCCTCTGCAAGTGATTTGTGG
MtgAC132565_54929_at	13	IMGA|Medtr2g062870	1	ATGGCAACTCATATCAATCTCCTCA
MtgAC132565_54929_at	28	IMGA|Medtr2g062870	16	AATCTCCTCATTTTCACTTTTTTTG
MtgAC132565_54929_at	49	IMGA|Medtr2g062870	37	TTTGCAATTGCATTCATTGCTTCAG
MtgAC132565_54929_at	80	IMGA|Medtr2g062870	220	GAGTGGACGAAACATTACATTGCTT
MtgAC132565_54929_at	115	IMGA|Medtr2g062870	255	TGTGCTGGTAAAACGGGTCCTTGTA
MtgAC132565_54929_at	130	IMGA|Medtr2g062870	270	GGTCCTTGTACCCAGTTTTGTACAG
MtgAC132565_54929_at	145	IMGA|Medtr2g062870	285	TTTTGTACAGGAAAGGGCTACCCTA
MtgAC132565_54929_at	157	IMGA|Medtr2g062870	297	AAGGGCTACCCTAGAGGTGGCAACT
MtgAC132565_54929_at	170	IMGA|Medtr2g062870	310	GAGGTGGCAACTGTTTATTAAACAC
MtgAC134521_88789_x_at	24	IMGA|Medtr6g051770	12	TATTTCTCAATATTGTCTGTTGGCA
MtgAC134521_88789_x_at	33	IMGA|Medtr6g051770	21	ATATTGTCTGTTGGCAATTTTATGC
MtgAC134521_88789_x_at	85	IMGA|Medtr6g051770	261	ACACCAGGTTTAAGTTTCTGCCATT
MtgAC134521_88789_x_at	91	IMGA|Medtr6g051770	267	GGTTTAAGTTTCTGCCATTCTCATA
MtgAC134521_88789_x_at	98	IMGA|Medtr6g051770	274	GTTTCTGCCATTCTCATACATATTG
MtgAC134521_88789_x_at	112	IMGA|Medtr6g051770	288	CATACATATTGTGATAGCGAAGATA
MtgAC134521_88789_x_at	124	IMGA|Medtr6g051770	300	GATAGCGAAGATAATTGCGACGCAA
MtgAC134521_88789_x_at	143	IMGA|Medtr6g051770	319	ACGCAAGGTGCCGTGATTTGAACTA
MtgAC134521_88789_x_at	151	IMGA|Medtr6g051770	327	TGCCGTGATTTGAACTATGCGCGAG
MtgAC134521_88789_x_at	157	IMGA|Medtr6g051770	333	GATTTGAACTATGCGCGAGGAAGAT
MtgAC134521_88789_x_at	162	IMGA|Medtr6g051770	338	GAACTATGCGCGAGGAAGATGTATT
MtgAC135233_34918_at	27	IMGA|Medtr4g021265	15	GATGTTTATTTATGCCATGGTCCTT
MtgAC135233_34918_at	32	IMGA|Medtr4g021265	20	TTATTTATGCCATGGTCCTTTTTGT
MtgAC135233_34918_at	39	IMGA|Medtr4g021265	27	TGCCATGGTCCTTTTTGTATTTCTT
MtgAC135233_34918_at	43	IMGA|Medtr4g021265	31	ATGGTCCTTTTTGTATTTCTTGTTG
MtgAC135233_34918_at	92	IMGA|Medtr4g021265	190	GTAATTGCGAACTTGACTCTGATTG
MtgAC135233_34918_at	95	IMGA|Medtr4g021265	193	ATTGCGAACTTGACTCTGATTGTCC
MtgAC135233_34918_at	119	IMGA|Medtr4g021265	217	CAAATTATTTGTGTTACCCTCCTAA
MtgAC135233_34918_at	128	IMGA|Medtr4g021265	226	TGTGTTACCCTCCTAAAGTTGGGAA
MtgAC135315_88259_x_at	48	IMGA|Medtr7g032720	54	TATCTTTGCTTCTCCATTTGTTGTT
MtgAC135315_88259_x_at	87	IMGA|Medtr7g032720	188	CAGCGGATGGATCACAGAACTTCCT
MtgAC135315_88259_x_at	99	IMGA|Medtr7g032720	200	CACAGAACTTCCTTTTGGCATGTGT
MtgAC135315_88259_x_at	103	IMGA|Medtr7g032720	204	GAACTTCCTTTTGGCATGTGTACTT
MtgAC135315_88259_x_at	114	IMGA|Medtr7g032720	215	TGGCATGTGTACTTCTATTCTTGAT
MtgAC135315_88259_x_at	181	IMGA|Medtr7g032720	282	GAATTACATGGTGTCCCTATTCTGT
MtgAC135315_88259_x_at	186	IMGA|Medtr7g032720	287	ACATGGTGTCCCTATTCTGTATCAT
MtgAC135315_88259_x_at	189	IMGA|Medtr7g032720	290	TGGTGTCCCTATTCTGTATCATGGA
MtgAC135317_144001_x_at	23	IMGA|Medtr1g072096	11	GAACAAATATGACTCAAATCGTAAT
MtgAC135317_144001_x_at	31	IMGA|Medtr1g072096	19	ATGACTCAAATCGTAATTTTATTTT
MtgAC135317_144001_x_at	53	IMGA|Medtr1g072096	41	TTTATGTGTTGATCATCTTTCTTAT
MtgAC135317_144001_x_at	58	IMGA|Medtr1g072096	46	GTGTTGATCATCTTTCTTATTCTAT
MtgAC135317_144001_x_at	68	IMGA|Medtr1g072096	56	TCTTTCTTATTCTATTTCCTGTTGA
MtgAC135317_144001_x_at	76	IMGA|Medtr1g072096	64	ATTCTATTTCCTGTTGAAACTATTA
MtgAC135317_144001_x_at	130	IMGA|Medtr1g072096	251	GATTGTCCAAAGGTACCTTATCCTC
MtgAC135317_144001_x_at	139	IMGA|Medtr1g072096	260	AAGGTACCTTATCCTCTCTATATAA
MtgAC135317_144001_x_at	148	IMGA|Medtr1g072096	269	TATCCTCTCTATATAAAGTGCGAAG
MtgAC135317_147001_x_at	13	IMGA|Medtr1g072095	1	ATGACACAAATTCTCCTGTTTGTTT
MtgAC135317_147001_x_at	22	IMGA|Medtr1g072095	10	ATTCTCCTGTTTGTTTATTTTTTCA
MtgAC135317_147001_x_at	50	IMGA|Medtr1g072095	38	TTTTTCTTTCTCTATCTTTTGTTGT
MtgAC135317_147001_x_at	57	IMGA|Medtr1g072095	45	TTCTCTATCTTTTGTTGTAACCAGT
MtgAC135317_147001_x_at	114	IMGA|Medtr1g072095	204	TGATTGTCCAAAAGCATCGTATCCT
MtgAC135317_147001_x_at	118	IMGA|Medtr1g072095	208	TGTCCAAAAGCATCGTATCCTCTAT
MtgAC135317_147001_x_at	126	IMGA|Medtr1g072095	216	AGCATCGTATCCTCTATTTATAAAG
MtgAC135317_147001_x_at	132	IMGA|Medtr1g072095	222	GTATCCTCTATTTATAAAGTGCATT
MtgAC135415_105368_at	109	IMGA|Medtr2g037200	187	ATTGTTGGTAGCTGTGCAAGACAAG
MtgAC135415_105368_at	116	IMGA|Medtr2g037200	194	GTAGCTGTGCAAGACAAGATTGTTC
MtgAC135415_105368_at	133	IMGA|Medtr2g037200	211	GATTGTTCTGAACACTGTAATTCCT
MtgAC135415_105368_at	142	IMGA|Medtr2g037200	220	GAACACTGTAATTCCTTTGCAAGAG
MtgAC135415_105368_at	152	IMGA|Medtr2g037200	230	ATTCCTTTGCAAGAGGCGTTCGTGT
MtgAC135415_105368_at	161	IMGA|Medtr2g037200	239	CAAGAGGCGTTCGTGTTTTAGGATC
MtgAC135415_105368_at	222	IMGA|Medtr2g037200	300	TGATCAGCCACCACCTGGATTGACA
MtgAC135415_105368_at	237	IMGA|Medtr2g037200	315	TGGATTGACACCACCTGGTAACTGT
MtgAC135415_105368_at	248	IMGA|Medtr2g037200	326	CACCTGGTAACTGTGGTATTGGGAT
MtgAC135415_105368_at	347	IMGA|Medtr2g037200	425	TTGGGAAGTGTGTTGATGCCCTTGA
MtgAC135415_105368_at	350	IMGA|Medtr2g037200	428	GGAAGTGTGTTGATGCCCTTGATAT
MtgAC135415_113042_x_at	13	IMGA|Medtr2g037190	1	ATGGTGAGCCAAATGTCAAGTTATC
MtgAC135415_113042_x_at	23	IMGA|Medtr2g037190	11	AAATGTCAAGTTATCTTCTCTCCTT
MtgAC135415_113042_x_at	30	IMGA|Medtr2g037190	18	AAGTTATCTTCTCTCCTTGATGCTG
MtgAC135415_113042_x_at	36	IMGA|Medtr2g037190	24	TCTTCTCTCCTTGATGCTGGTTCTT
MtgAC135415_113042_x_at	88	IMGA|Medtr2g037190	215	GGAGAAAAATGCTCACTATTTATTG
MtgAC135415_113042_x_at	95	IMGA|Medtr2g037190	222	AATGCTCACTATTTATTGCTGGTTG
MtgAC135415_113042_x_at	115	IMGA|Medtr2g037190	242	GGTTGTCTTGACACACCAGCATGTG
MtgAC135415_113042_x_at	143	IMGA|Medtr2g037190	270	CTTATTGTAAAGATCAGTGGAGTGG
MtgAC135415_113042_x_at	168	IMGA|Medtr2g037190	295	TGGAATTGGGATTTGTAGCAATGAA
MtgAC135415_113042_x_at	343	IMGA|Medtr2g037190	470	TATTGTAGATCTCTTCTACCACCTC
MtgAC135415_113042_x_at	345	IMGA|Medtr2g037190	472	TTGTAGATCTCTTCTACCACCTCTT
MtgAC135415_11877_at	16	IMGA|Medtr2g037450	4	GCGAAGTACACCTCAAACGCTTTAT
MtgAC135415_11877_at	43	IMGA|Medtr2g037450	31	ATCTTTGTTGCCCTAATTTCAGTGT
MtgAC135415_11877_at	82	IMGA|Medtr2g037450	477	ATACTGGTGGGAGCTACATGTGCAA
MtgAC135415_11877_at	169	IMGA|Medtr2g037450	564	GGTGATTCACATTGTCGTTACTACA
MtgAC135415_11877_at	180	IMGA|Medtr2g037450	575	TTGTCGTTACTACAACCTATGCACT
MtgAC135415_11877_at	238	IMGA|Medtr2g037450	633	CAAGGAATACCAATGTGCAGTCTAG
MtgAC135415_11877_at	261	IMGA|Medtr2g037450	656	AGGGTATGGACTTTGCGACGCTAAT
MtgAC135415_11877_at	270	IMGA|Medtr2g037450	665	ACTTTGCGACGCTAATTGTGATTCA
MtgAC135415_11877_at	302	IMGA|Medtr2g037450	697	GCGATGCAAAGTGTACTTCCGCAGA
MtgAC135415_11877_at	314	IMGA|Medtr2g037450	709	GTACTTCCGCAGAAAGAGTCTACAA
MtgAC135415_25717_x_at	13	IMGA|Medtr2g037400	1	ATGTTAAAATCTGTTTGCTTCTTCG
MtgAC135415_25717_x_at	15	IMGA|Medtr2g037400	3	GTTAAAATCTGTTTGCTTCTTCGCA
MtgAC135415_25717_x_at	19	IMGA|Medtr2g037400	7	AAATCTGTTTGCTTCTTCGCATTTT
MtgAC135415_25717_x_at	26	IMGA|Medtr2g037400	14	TTTGCTTCTTCGCATTTTTGGCTTT
MtgAC135415_25717_x_at	30	IMGA|Medtr2g037400	18	CTTCTTCGCATTTTTGGCTTTGGTT
MtgAC135415_25717_x_at	69	IMGA|Medtr2g037400	164	AACACAGGTAGAAGGTGTTTGCACA
MtgAC135415_25717_x_at	117	IMGA|Medtr2g037400	212	TGAACATGTACATTGTCCATCACAA
MtgAC135415_25717_x_at	172	IMGA|Medtr2g037400	267	ATAGGATCGAGTTGTGACTTCTACA
MtgAC135415_25717_x_at	203	IMGA|Medtr2g037400	298	GCACATGTACTTACGCACATCAAGT
MtgAC135415_25717_x_at	345	IMGA|Medtr2g037400	440	GTATTGCGTGCAAGACTATGGTCTC
MtgAC135415_28680_s_at	123	IMGA|Medtr2g037380	212	GGTACATTGTAAACGGGTGTGTCAA
MtgAC135415_28680_s_at	180	IMGA|Medtr2g037380	269	TAATTGTGACTTCTATAACCTATGC
MtgAC135415_28680_s_at	186	IMGA|Medtr2g037380	275	TGACTTCTATAACCTATGCACTTGT
MtgAC135415_28680_s_at	203	IMGA|Medtr2g037380	292	GCACTTGTACTTTCGAACATCCAGC
MtgAC135415_28680_s_at	213	IMGA|Medtr2g037380	302	TTTCGAACATCCAGCACCAGGAGTA
MtgAC135415_28680_s_at	225	IMGA|Medtr2g037380	314	AGCACCAGGAGTACCACCATATGAT
MtgAC135415_28680_s_at	233	IMGA|Medtr2g037380	322	GAGTACCACCATATGATAAGTGTGA
MtgAC135415_28680_s_at	265	IMGA|Medtr2g037380	354	ATGGGACTCTGCAGCGATGAATGTG
MtgAC135415_28680_s_at	269	IMGA|Medtr2g037380	358	GACTCTGCAGCGATGAATGTGATAA
MtgAC135415_28680_s_at	295	IMGA|Medtr2g037380	384	GATTGTTGTAATGATAGGTGTCGTA
MtgAC135415_28680_s_at	307	IMGA|Medtr2g037380	396	GATAGGTGTCGTATCAAATATCCTA
MtgAC135415_31085_s_at	14	IMGA|Medtr2g037370	2	TGTCAAATTCTTTAGGTTTCTTTAC
MtgAC135415_31085_s_at	17	IMGA|Medtr2g037370	5	CAAATTCTTTAGGTTTCTTTACCAT
MtgAC135415_31085_s_at	23	IMGA|Medtr2g037370	11	CTTTAGGTTTCTTTACCATATTCGC
MtgAC135415_31085_s_at	25	IMGA|Medtr2g037370	13	TTAGGTTTCTTTACCATATTCGCTT
MtgAC135415_31085_s_at	27	IMGA|Medtr2g037370	15	AGGTTTCTTTACCATATTCGCTTTA
MtgAC135415_31085_s_at	89	IMGA|Medtr2g037370	175	GCACATATATTGTGGCTGATTTTAG
MtgAC135415_31085_s_at	92	IMGA|Medtr2g037370	178	CATATATTGTGGCTGATTTTAGTGA
MtgAC135415_31085_s_at	93	IMGA|Medtr2g037370	179	ATATATTGTGGCTGATTTTAGTGAT
MtgAC135415_31085_s_at	257	IMGA|Medtr2g037370	343	TGGGACTCTGCACTAGTGATGCAAA
MtgAC135415_31085_s_at	259	IMGA|Medtr2g037370	345	GGACTCTGCACTAGTGATGCAAAGT
MtgAC135415_31085_s_at	262	IMGA|Medtr2g037370	348	CTCTGCACTAGTGATGCAAAGTGTA
MtgAC135415_36070_x_at	136	IMGA|Medtr2g037350	221	GCAGTGTGTAAAGCCTTTGGAAAAG
MtgAC135415_36070_x_at	214	IMGA|Medtr2g037350	299	TACGATCATCTACCATATAATTTTG
MtgAC135415_36070_x_at	260	IMGA|Medtr2g037350	345	GACTCTGCACTGAGGATTGTATGGA
MtgAC135415_36070_x_at	275	IMGA|Medtr2g037350	360	ATTGTATGGATGATTGTTGTGAAGC
MtgAC135415_36070_x_at	291	IMGA|Medtr2g037350	376	TTGTGAAGCAAGGTGTACTGGCCAA
MtgAC135415_36070_x_at	296	IMGA|Medtr2g037350	381	AAGCAAGGTGTACTGGCCAATATCC
MtgAC135415_36070_x_at	302	IMGA|Medtr2g037350	387	GGTGTACTGGCCAATATCCTTATTC
MtgAC135415_36070_x_at	310	IMGA|Medtr2g037350	395	GGCCAATATCCTTATTCGGGTGTTG
MtgAC135415_36070_x_at	330	IMGA|Medtr2g037350	415	TGTTGGGTTATGTGTGCGAGACTTT
MtgAC135415_36070_x_at	335	IMGA|Medtr2g037350	420	GGTTATGTGTGCGAGACTTTGGTCT
MtgAC135415_36070_x_at	339	IMGA|Medtr2g037350	424	ATGTGTGCGAGACTTTGGTCTCCAC
MtgAC135415_40297_x_at	87	IMGA|Medtr2g037330	173	TTGCACACGCATTGTGGCTGATTGT
MtgAC135415_40297_x_at	99	IMGA|Medtr2g037330	185	TGTGGCTGATTGTACTGCTAAAAAT
MtgAC135415_40297_x_at	102	IMGA|Medtr2g037330	188	GGCTGATTGTACTGCTAAAAATCTT
MtgAC135415_40297_x_at	112	IMGA|Medtr2g037330	198	ACTGCTAAAAATCTTAGTTGTCCAG
MtgAC135415_40297_x_at	260	IMGA|Medtr2g037330	346	GACTCTGCACTAAGGATTGTAGGAG
MtgAC135415_40297_x_at	270	IMGA|Medtr2g037330	356	TAAGGATTGTAGGAGTGATTGTTGT
MtgAC135415_40297_x_at	278	IMGA|Medtr2g037330	364	GTAGGAGTGATTGTTGTGATGCAAA
MtgAC135415_40297_x_at	283	IMGA|Medtr2g037330	369	AGTGATTGTTGTGATGCAAAGTGTA
MtgAC135415_40297_x_at	308	IMGA|Medtr2g037330	394	CCGGCCAATATCCAAAGTCGGGTGT
MtgAC135415_40297_x_at	309	IMGA|Medtr2g037330	395	CGGCCAATATCCAAAGTCGGGTGTT
MtgAC135415_40297_x_at	339	IMGA|Medtr2g037330	425	ATGTATCCATCACTTTGGTCTCGAC
MtgAC135415_44480_x_at	118	IMGA|Medtr2g037320	201	AAAGAGGTACATTGTCCACAGGTGT
MtgAC135415_44480_x_at	120	IMGA|Medtr2g037320	203	AGAGGTACATTGTCCACAGGTGTGT
MtgAC135415_44480_x_at	128	IMGA|Medtr2g037320	211	ATTGTCCACAGGTGTGTCAAGACTT
MtgAC135415_44480_x_at	148	IMGA|Medtr2g037320	231	GACTTTGGAAAAGGTGCTAAACCTA
MtgAC135415_44480_x_at	154	IMGA|Medtr2g037320	237	GGAAAAGGTGCTAAACCTATAAGCA
MtgAC135415_44480_x_at	241	IMGA|Medtr2g037320	324	GGAGTTAATCAATGCAGTATTGGGA
MtgAC135415_44480_x_at	249	IMGA|Medtr2g037320	332	TCAATGCAGTATTGGGATGGGACTA
MtgAC135415_44480_x_at	297	IMGA|Medtr2g037320	380	TTGTTGTGATAAAAGGTGTACTAGC
MtgAC135415_44480_x_at	308	IMGA|Medtr2g037320	391	AAAGGTGTACTAGCAAATATCCTAA
MtgAC135415_44480_x_at	311	IMGA|Medtr2g037320	394	GGTGTACTAGCAAATATCCTAAGTC
MtgAC135415_44480_x_at	327	IMGA|Medtr2g037320	410	TCCTAAGTCAGGTGTTGGGTTTTGT
MtgAC135415_70779_x_at	21	IMGA|Medtr2g037260	9	ATCTTTCGGTTTCTTTGCCATAGTA
MtgAC135415_70779_x_at	66	IMGA|Medtr2g037260	145	ATTAATTGAGGTTGAAGGTGTTTGC
MtgAC135415_70779_x_at	100	IMGA|Medtr2g037260	179	GTGGCTAATTGTGCTCATGAACATG
MtgAC135415_70779_x_at	117	IMGA|Medtr2g037260	196	TGAACATGTATATTGTCCATCACAA
MtgAC135415_70779_x_at	134	IMGA|Medtr2g037260	213	CATCACAATGTGAAGCCTTTGGAAG
MtgAC135415_70779_x_at	168	IMGA|Medtr2g037260	247	ACCTATAGGATGGAGTTGTGACTTC
MtgAC135415_70779_x_at	172	IMGA|Medtr2g037260	251	ATAGGATGGAGTTGTGACTTCTACA
MtgAC135415_70779_x_at	264	IMGA|Medtr2g037260	343	GATGGGACTATGCACCGATGATTGT
MtgAC135415_70779_x_at	272	IMGA|Medtr2g037260	351	TATGCACCGATGATTGTAGGAATGA
MtgAC135415_70779_x_at	346	IMGA|Medtr2g037260	425	GATTGTGTGCAAGACTATGGTATCG
MtgAC135415_70779_x_at	134	IMGA|Medtr2g037400	229	CATCACAATGTGAAGCCTTTGGAAG
MtgAC135467_92632_x_at	119	IMGA|Medtr4g064375	230	ATTCTCATTGTCCACACGATATATG
MtgAC135467_92632_x_at	126	IMGA|Medtr4g064375	237	TTGTCCACACGATATATGCCCGTTT
MtgAC135467_92632_x_at	131	IMGA|Medtr4g064375	242	CACACGATATATGCCCGTTTCATCT
MtgAC135467_92632_x_at	141	IMGA|Medtr4g064375	252	ATGCCCGTTTCATCTTAAACCAAAG
MtgAC135467_92632_x_at	160	IMGA|Medtr4g064375	271	CCAAAGTGTATTTTTACGAAAGTAG
MtgAC135467_92632_x_at	167	IMGA|Medtr4g064375	278	GTATTTTTACGAAAGTAGTTGGACA
MtgAC135467_92632_x_at	180	IMGA|Medtr4g064375	291	AGTAGTTGGACAAAAGTTTTTCTCA
MtgAC135467_92632_x_at	183	IMGA|Medtr4g064375	294	AGTTGGACAAAAGTTTTTCTCATTC
MtgAC135604_92330_x_at	13	IMGA|Medtr5g056360	1	ATGTTTAATACTCTCACGTTTGCTT
MtgAC135604_92330_x_at	17	IMGA|Medtr5g056360	5	TTAATACTCTCACGTTTGCTTTTGT
MtgAC135604_92330_x_at	22	IMGA|Medtr5g056360	10	ACTCTCACGTTTGCTTTTGTTATTA
MtgAC135604_92330_x_at	37	IMGA|Medtr5g056360	25	TTTGTTATTATTTTATTGGTTACTC
MtgAC135604_92330_x_at	49	IMGA|Medtr5g056360	37	TTATTGGTTACTCTATTTCTTGTTC
MtgAC135604_92330_x_at	118	IMGA|Medtr5g056360	210	TGTCCAAAGAGTGATTATATTCGTC
MtgAC135604_92330_x_at	126	IMGA|Medtr5g056360	218	GAGTGATTATATTCGTCAATATGAG
MtgAC135604_92330_x_at	134	IMGA|Medtr5g056360	226	ATATTCGTCAATATGAGTGTGTTAA
MtgAC135604_92330_x_at	148	IMGA|Medtr5g056360	240	GAGTGTGTTAATAACTGGTGTAGAT
MtgAC135604_92330_x_at	158	IMGA|Medtr5g056360	250	ATAACTGGTGTAGATTAGCTCGATT
MtgAC135604_92330_x_at	168	IMGA|Medtr5g056360	260	TAGATTAGCTCGATTACATGAGTTC
MtgAC135606_72778_at	15	IMGA|Medtr3g025470	3	GAAAACTACCACGACACATTCAGCT
MtgAC135606_72778_at	30	IMGA|Medtr3g025470	18	ACATTCAGCTCTCAGTTTCACATTG
MtgAC135606_72778_at	40	IMGA|Medtr3g025470	28	CTCAGTTTCACATTGTTGATTGCTT
MtgAC135606_72778_at	58	IMGA|Medtr3g025470	46	ATTGCTTTGTTAATCATTTCCTCAG
MtgAC135606_72778_at	127	IMGA|Medtr3g025470	220	GTATCCTCTCTGATTCATACAAATG
MtgAC135606_72778_at	154	IMGA|Medtr3g025470	247	AATGGCAATTGTTCATCCTGCAAAA
MtgAC135606_72778_at	189	IMGA|Medtr3g025470	282	TTGTATTAATTGTATCCTCCCTGAT
MtgAC135606_72778_at	205	IMGA|Medtr3g025470	298	CTCCCTGATTGTAATAGAGCGCCGG
MtgAC135606_72778_at	220	IMGA|Medtr3g025470	313	AGAGCGCCGGGAGGTGTTACTACTT
MtgAC135606_72778_at	229	IMGA|Medtr3g025470	322	GGAGGTGTTACTACTTGTTTTCAAC
MtgAC135606_92115_x_at	55	IMGA|Medtr3g025420	43	CTTTCAATATATCTCGTGGTAACCG
MtgAC135606_92115_x_at	100	IMGA|Medtr3g025420	193	GATCACTTTGATTGTTATGAAAATA
MtgAC135606_92115_x_at	118	IMGA|Medtr3g025420	211	GAAAATATCCGAAAACTTAGGTGTG
MtgAC135606_92115_x_at	122	IMGA|Medtr3g025420	215	ATATCCGAAAACTTAGGTGTGACTT
MtgAC135606_92115_x_at	131	IMGA|Medtr3g025420	224	AACTTAGGTGTGACTTTGATACTGA
MtgAC135606_92115_x_at	139	IMGA|Medtr3g025420	232	TGTGACTTTGATACTGAAAAGCCGT
MtgAC135606_92115_x_at	147	IMGA|Medtr3g025420	240	TGATACTGAAAAGCCGTTTTGCATT
MtgAC135606_92115_x_at	150	IMGA|Medtr3g025420	243	TACTGAAAAGCCGTTTTGCATTTCA
MtgAC135801_23085_at	14	IMGA|Medtr4g128080	281	TGGCAGAGGCCACAATGTCGACTTT
MtgAC135801_23085_at	27	IMGA|Medtr4g128080	294	AATGTCGACTTTGTGGTGGCTTCAA
MtgAC135801_23085_at	32	IMGA|Medtr4g128080	299	CGACTTTGTGGTGGCTTCAAAAACA
MtgAC135801_23085_at	87	IMGA|Medtr4g128085	36	AATGGCCCCGGTGGTAGAGCTTCAA
MtgAC135801_23085_at	100	IMGA|Medtr4g128085	49	GTAGAGCTTCAACAATCATGCGATG
MtgAC135801_23085_at	110	IMGA|Medtr4g128085	59	AACAATCATGCGATGTGGGAAGCAA
MtgAC135801_23085_at	142	IMGA|Medtr4g128085	91	ACATGTTGCATAACTGGTTGTACTA
MtgAC135801_23085_at	155	IMGA|Medtr4g128085	104	CTGGTTGTACTATATATTGTCATCA
MtgAC135801_23085_at	170	IMGA|Medtr4g128085	119	ATTGTCATCAAAATTGTATCTTCTT
MtgAC136503_31043_x_at	15	IMGA|Medtr1g082600	4535	GCAAAAGGTTGATAATATGGCTGAA
MtgAC136503_31043_x_at	29	IMGA|Medtr1g082600	4549	ATATGGCTGAAATTCCTAAATTTAG
MtgAC136503_31043_x_at	33	IMGA|Medtr1g082600	4553	GGCTGAAATTCCTAAATTTAGTTAT
MtgAC136503_31043_x_at	104	IMGA|Medtr1g082600	4932	TCGATTGTGAAATTATTGCTGATTG
MtgAC136503_31043_x_at	128	IMGA|Medtr1g082600	4956	GTAAATATAAAGCATGTCATCGTCC
MtgAC136503_31043_x_at	137	IMGA|Medtr1g082600	4965	AAGCATGTCATCGTCCTTTAACAGC
MtgAC136503_31043_x_at	146	IMGA|Medtr1g082600	4974	ATCGTCCTTTAACAGCAAAGTGCGT
MtgAC136503_31043_x_at	157	IMGA|Medtr1g082600	4985	ACAGCAAAGTGCGTTAATTATAAAT
MtgAC136505_27430_x_at	31	IMGA|Medtr7g084820	31	TTTGTTTATACATTCATCATCTTCT
MtgAC136505_27430_x_at	38	IMGA|Medtr7g084820	38	ATACATTCATCATCTTCTTTTCTCC
MtgAC136505_27430_x_at	47	IMGA|Medtr7g084820	47	TCATCTTCTTTTCTCCATTTTTTGT
MtgAC136505_27430_x_at	54	IMGA|Medtr7g084820	54	CTTTTCTCCATTTTTTGTTGTTACA
MtgAC136505_27430_x_at	91	IMGA|Medtr7g084820	215	TCTTGCATTACCGACGATGATTGTC
MtgAC136505_27430_x_at	107	IMGA|Medtr7g084820	231	ATGATTGTCCAAAGGCGGTTTCTTT
MtgAC137077_109818_at	19	IMGA|Medtr5g012860	7	GAAGCTTCATCCAAGTTGGCTTTAT
MtgAC137077_109818_at	69	IMGA|Medtr5g012860	57	TAATACATGCTTTTGGCTTGCAGGG
MtgAC137077_109818_at	108	IMGA|Medtr5g012860	96	GATGGTAGCAGCACAGGCACAACAA
MtgAC137077_109818_at	159	IMGA|Medtr5g012860	147	TGCAGACTGTGAAAGCCGATGTGAT
MtgAC137077_109818_at	196	IMGA|Medtr5g012860	184	GAAAAGAAATGTCTCGAGTTGCCGA
MtgAC137077_109818_at	210	IMGA|Medtr5g012860	198	CGAGTTGCCGAGTATATGCCTCAAT
MtgAC137077_109818_at	232	IMGA|Medtr5g012860	220	AATGGCCAATGTGCTTGTCCCTTTG
MtgAC137077_109818_at	253	IMGA|Medtr5g012860	241	TTTGGCCCTGAACACTCTGTTACCA
MtgAC137077_109818_at	266	IMGA|Medtr5g012860	254	ACTCTGTTACCAAAACCTTGCCAAA
MtgAC137077_109818_at	282	IMGA|Medtr5g012860	270	CTTGCCAAATTCAACATGTGCCTTT
MtgAC137077_109818_at	319	IMGA|Medtr5g012860	307	TTAAAGTTCTGTCCTTCTGCTTGCA
MtgAC137081_122078_x_at	46	IMGA|Medtr1g041915	34	ATTATCTTTCTTTCAACAATTCTTG
MtgAC137081_122078_x_at	55	IMGA|Medtr1g041915	43	CTTTCAACAATTCTTGTTGCAACCA
MtgAC137081_122078_x_at	89	IMGA|Medtr1g041915	178	GGACAATGAGTTGCTTTCACGATGC
MtgAC137081_122078_x_at	98	IMGA|Medtr1g041915	187	GTTGCTTTCACGATGCAGATTGTGT
MtgAC137081_122078_x_at	119	IMGA|Medtr1g041915	208	GTGTACATAAAAGGTGTCAACTTCC
MtgAC137081_122078_x_at	123	IMGA|Medtr1g041915	212	ACATAAAAGGTGTCAACTTCCTCAA
MtgAC137081_122078_x_at	129	IMGA|Medtr1g041915	218	AAGGTGTCAACTTCCTCAAATACCA
MtgAC137081_122078_x_at	134	IMGA|Medtr1g041915	223	GTCAACTTCCTCAAATACCAAAGTG
MtgAC137081_122078_x_at	154	IMGA|Medtr1g041915	243	AAGTGTGTGGGCAAAAAATGTAGAT
MtgAC137521_87001_s_at	85	IMGA|Medtr2g045290	1150	GTAATAATTCCGTCAAGTACCTGTG
MtgAC137521_87001_s_at	97	IMGA|Medtr2g045290	1162	TCAAGTACCTGTGATTCTGACTATG
MtgAC137521_87001_s_at	101	IMGA|Medtr2g045290	1166	GTACCTGTGATTCTGACTATGATTG
MtgAC137521_87001_s_at	113	IMGA|Medtr2g045290	1178	CTGACTATGATTGTTTACGTTACGA
MtgAC137521_87001_s_at	125	IMGA|Medtr2g045290	1190	GTTTACGTTACGAAGAAGCACTCAA
MtgAC137521_87001_s_at	129	IMGA|Medtr2g045290	1194	ACGTTACGAAGAAGCACTCAATGTT
MtgAC137521_87001_s_at	136	IMGA|Medtr2g045290	1201	GAAGAAGCACTCAATGTTATTACAT
MtgAC137521_87001_s_at	142	IMGA|Medtr2g045290	1207	GCACTCAATGTTATTACATGTTGCA
MtgAC137521_87001_s_at	153	IMGA|Medtr2g045290	1218	TATTACATGTTGCAATAATGGCCTT
MtgAC138014_45397_at	28	IMGA|Medtr3g033505	16	ACTACAAGGAGTTATGTTGTCACAA
MtgAC138014_45397_at	40	IMGA|Medtr3g033505	28	TATGTTGTCACAATGGTTCTTTTAT
MtgAC138014_45397_at	58	IMGA|Medtr3g033505	46	CTTTTATTTGCTTTCTTCATTTGTG
MtgAC138014_45397_at	87	IMGA|Medtr3g033505	225	AGAGACGTGCTTGGCATTGGAAAGA
MtgAC138014_45397_at	140	IMGA|Medtr3g033505	278	ATGATGCATATTGCCAGTCTGTCTC
MtgAC138014_45397_at	149	IMGA|Medtr3g033505	287	ATTGCCAGTCTGTCTCTGATTGTGA
MtgAC138014_45397_at	156	IMGA|Medtr3g033505	294	GTCTGTCTCTGATTGTGATATTCAT
MtgAC138014_45397_at	177	IMGA|Medtr3g033505	315	TCATAAGGGAGAACAATCACATTGT
MtgAC138014_45397_at	202	IMGA|Medtr3g033505	340	ATTGATGGGAAGTGTTGGTGTTTTT
MtgAC138014_55051_at	23	IMGA|Medtr3g033510	11	CAAGGAATTTTGCTATCACAATGAT
MtgAC138014_55051_at	45	IMGA|Medtr3g033510	33	GATATTTTTATTGGCTTTTTTCATG
MtgAC138014_55051_at	54	IMGA|Medtr3g033510	42	ATTGGCTTTTTTCATGTTAACATCA
MtgAC138014_55051_at	82	IMGA|Medtr3g033510	182	ACGTGCTTGGCATTAGACAGAAAAA
MtgAC138014_55051_at	106	IMGA|Medtr3g033510	206	AGACCTATCGGGAAGAAGTTCCCTT
MtgAC138014_55051_at	117	IMGA|Medtr3g033510	217	GAAGAAGTTCCCTTGTAAAGCTGAT
MtgAC138014_55051_at	141	IMGA|Medtr3g033510	241	TAAAGACTGTGGATGCGGAAATGGA
MtgAC138014_55051_at	153	IMGA|Medtr3g033510	253	ATGCGGAAATGGAGAGCGTCCAGAA
MtgAC138014_55051_at	167	IMGA|Medtr3g033510	267	AGCGTCCAGAATGTCTTGGTGGGCA
MtgAC138014_55051_at	172	IMGA|Medtr3g033510	272	CCAGAATGTCTTGGTGGGCAGTGTT
MtgAC138014_56794_at	32	IMGA|Medtr3g033510	1763	AAAGGATAACTGTTGTCACAATGAT
MtgAC138014_56794_at	88	IMGA|Medtr3g033510	1989	GGAACTCACCCTTGTAAATATGATT
MtgAC138014_56794_at	110	IMGA|Medtr3g033510	2011	ATTCAGATTGTCAGCCTGGTTGTCC
MtgAC138014_56794_at	116	IMGA|Medtr3g033510	2017	ATTGTCAGCCTGGTTGTCCTCCTAA
MtgAC138014_56794_at	128	IMGA|Medtr3g033510	2029	GTTGTCCTCCTAACACACATGGATG
MtgAC138014_56794_at	145	IMGA|Medtr3g033510	2046	CATGGATGTTGTATTCACGGGCGGT
MtgAC138014_56794_at	162	IMGA|Medtr3g033510	2063	CGGGCGGTGTTGGTGTTTTAATTCA
MtgAC138014_56794_at	175	IMGA|Medtr3g033510	2076	TGTTTTAATTCACCCATTTTTGCTG
MtgAC138014_56794_at	192	IMGA|Medtr3g033510	2093	TTTTGCTGATAAAATTCCTGGCCTA
MtgAC138448_108945_at	20	IMGA|Medtr2g065985	8	AGTGGACAAGTCTCAAAGCATACCG
MtgAC138448_108945_at	23	IMGA|Medtr2g065985	11	GGACAAGTCTCAAAGCATACCGATG
MtgAC138448_108945_at	59	IMGA|Medtr2g065985	47	CCAAAACCACACATACCTCATTTAG
MtgAC138448_108945_at	64	IMGA|Medtr2g065985	52	ACCACACATACCTCATTTAGCTTAG
MtgAC138448_108945_at	72	IMGA|Medtr2g065985	60	TACCTCATTTAGCTTAGAACATGGG
MtgAC138448_108945_at	114	IMGA|Medtr2g065985	466	AATTGCTAACGATTGTCCAGATTCT
MtgAC138448_108945_at	128	IMGA|Medtr2g065985	480	GTCCAGATTCTATGTGTACCTTTCC
MtgAC138448_108945_at	132	IMGA|Medtr2g065985	484	AGATTCTATGTGTACCTTTCCTGAA
MtgAC138448_108945_at	141	IMGA|Medtr2g065985	493	GTGTACCTTTCCTGAATATCCCATT
MtgAC138453_73653_at	15	IMGA|Medtr8g075980	3	GGCTCTTCAATTCCTTTCAATTCGA
MtgAC138453_73653_at	30	IMGA|Medtr8g075980	18	TTCAATTCGAACCATCTTTCTCTTC
MtgAC138453_73653_at	46	IMGA|Medtr8g075980	34	TTTCTCTTCCTTCTCGTTTTGGTGG
MtgAC138453_73653_at	52	IMGA|Medtr8g075980	40	TTCCTTCTCGTTTTGGTGGCCACAG
MtgAC138453_73653_at	108	IMGA|Medtr8g075980	566	GAAATGTTTGTCTCAAAGTCACAGT
MtgAC138453_73653_at	125	IMGA|Medtr8g075980	583	GTCACAGTTTTAAAGGACTATGTTT
MtgAC138453_73653_at	159	IMGA|Medtr8g075980	617	AAATTGTGCTACTGTGTGCTTAACA
MtgAC138453_73653_at	170	IMGA|Medtr8g075980	628	CTGTGTGCTTAACAGAGGGTTTCAC
MtgAC138453_73653_at	181	IMGA|Medtr8g075980	639	ACAGAGGGTTTCACAGATGGACGTT
MtgAC138453_73653_at	193	IMGA|Medtr8g075980	651	ACAGATGGACGTTGTCGTGGCTTCC
MtgAC138453_73653_at	201	IMGA|Medtr8g075980	659	ACGTTGTCGTGGCTTCCGTCAGAGA
MtgAC139344_119626_s_at	47	IMGA|Medtr4g059900	53	TCATCTTTCTCTTCCCATCTCATGT
MtgAC139344_119626_s_at	48	IMGA|Medtr4g059900	54	CATCTTTCTCTTCCCATCTCATGTT
MtgAC139344_119626_s_at	109	IMGA|Medtr4g059900	214	GATGATTGTCTCAAGACATTTACAC
MtgAC139344_119626_s_at	110	IMGA|Medtr4g059900	215	ATGATTGTCTCAAGACATTTACACC
MtgAC139344_119626_s_at	112	IMGA|Medtr4g059900	217	GATTGTCTCAAGACATTTACACCTC
MtgAC139344_119626_s_at	114	IMGA|Medtr4g059900	219	TTGTCTCAAGACATTTACACCTCTT
MtgAC139344_119626_s_at	116	IMGA|Medtr4g059900	221	GTCTCAAGACATTTACACCTCTTGA
MtgAC139344_119626_s_at	118	IMGA|Medtr4g059900	223	CTCAAGACATTTACACCTCTTGATT
MtgAC139344_119626_s_at	120	IMGA|Medtr4g059900	225	CAAGACATTTACACCTCTTGATTTG
MtgAC139344_119626_s_at	121	IMGA|Medtr4g059900	226	AAGACATTTACACCTCTTGATTTGA
MtgAC139344_119626_s_at	122	IMGA|Medtr4g059900	227	AGACATTTACACCTCTTGATTTGAA
MtgAC139344_74230_x_at	89	IMGA|Medtr4g059745	171	TCATTCCCTGCGTTTCTGATGCTGA
MtgAC139344_74230_x_at	91	IMGA|Medtr4g059745	173	ATTCCCTGCGTTTCTGATGCTGATT
MtgAC139344_74230_x_at	94	IMGA|Medtr4g059745	176	CCCTGCGTTTCTGATGCTGATTGTC
MtgAC139344_74230_x_at	110	IMGA|Medtr4g059745	192	CTGATTGTCCAGAAGAGTTAGCCTT
MtgAC139344_74230_x_at	116	IMGA|Medtr4g059745	198	GTCCAGAAGAGTTAGCCTTGGTTAT
MtgAC139344_74230_x_at	123	IMGA|Medtr4g059745	205	AGAGTTAGCCTTGGTTATGAAGTGC
MtgAC139344_74230_x_at	126	IMGA|Medtr4g059745	208	GTTAGCCTTGGTTATGAAGTGCATT
MtgAC139670_14184_x_at	19	IMGA|Medtr4g055100	3629	AAAGTTTTCAAGTTTACTTATCTCA
MtgAC139670_14184_x_at	22	IMGA|Medtr4g055100	3632	GTTTTCAAGTTTACTTATCTCATGA
MtgAC139670_14184_x_at	30	IMGA|Medtr4g055100	3640	GTTTACTTATCTCATGATTATCTTT
MtgAC139670_14184_x_at	126	IMGA|Medtr4g055100	3837	AGATATGTGTCAATTTCATCTTAAG
MtgAC139670_14184_x_at	132	IMGA|Medtr4g055100	3843	GTGTCAATTTCATCTTAAGCCGAAT
MtgAC139670_14184_x_at	137	IMGA|Medtr4g055100	3848	AATTTCATCTTAAGCCGAATTGTAT
MtgAC139670_14184_x_at	147	IMGA|Medtr4g055100	3858	TAAGCCGAATTGTATTTTAATGAAG
MtgAC139670_14184_x_at	158	IMGA|Medtr4g055100	3869	GTATTTTAATGAAGGTGCGGTTGTC
MtgAC139670_14184_x_at	166	IMGA|Medtr4g055100	3877	ATGAAGGTGCGGTTGTCAAATTTTT
MtgAC139670_14184_x_at	172	IMGA|Medtr4g055100	3883	GTGCGGTTGTCAAATTTTTTCCCCA
MtgAC139747_16816_s_at	82	IMGA|Medtr7g045910	2413	GCGTGTGTTGCCGATTGTATATACA
MtgAC139747_16816_s_at	84	IMGA|Medtr7g045910	2415	GTGTGTTGCCGATTGTATATACAAA
MtgAC139747_16816_s_at	100	IMGA|Medtr7g045910	2431	ATATACAAATATCCCACACTACGCG
MtgAC139747_16816_s_at	106	IMGA|Medtr7g045910	2437	AAATATCCCACACTACGCGATCTAG
MtgAC139747_16816_s_at	109	IMGA|Medtr7g045910	2440	TATCCCACACTACGCGATCTAGTTG
MtgAC139747_16816_s_at	119	IMGA|Medtr7g045910	2450	TACGCGATCTAGTTGTGAAATGCAT
MtgAC139747_16816_s_at	124	IMGA|Medtr7g045910	2455	GATCTAGTTGTGAAATGCATCGAAG
MtgAC139747_16816_s_at	133	IMGA|Medtr7g045910	2464	GTGAAATGCATCGAAGGTTATTGTA
MtgAC139747_16816_s_at	138	IMGA|Medtr7g045910	2469	ATGCATCGAAGGTTATTGTAAGGCC
MtgAC139747_16816_s_at	147	IMGA|Medtr7g045910	2478	AGGTTATTGTAAGGCCATACTCTAT
MtgAC139747_16816_s_at	153	IMGA|Medtr7g045910	2484	TTGTAAGGCCATACTCTATAGGAAA
MtgAC140068_82890_at	13	IMGA|Medtr5g074470	1	ATGGCAACCAATATCAAGAGTCTAA
MtgAC140068_82890_at	49	IMGA|Medtr5g074470	37	GCAATTATGTGCCTTACTTCGATCA
MtgAC140068_82890_at	57	IMGA|Medtr5g074470	45	GTGCCTTACTTCGATCATAGCTTCA
MtgAC140068_82890_at	110	IMGA|Medtr5g074470	450	GTTTCAATAGAGTTTGCTCCAGCTT
MtgAC140068_82890_at	123	IMGA|Medtr5g074470	463	TTGCTCCAGCTTTGTGGGATGTCCA
MtgAC140068_82890_at	129	IMGA|Medtr5g074470	469	CAGCTTTGTGGGATGTCCAGGTAGT
MtgAC140068_82890_at	142	IMGA|Medtr5g074470	482	TGTCCAGGTAGTGATTCTGACTGTT
MtgAC140068_82890_at	149	IMGA|Medtr5g074470	489	GTAGTGATTCTGACTGTTGCAATTT
MtgAC140068_82890_at	154	IMGA|Medtr5g074470	494	GATTCTGACTGTTGCAATTTGTGTG
MtgAC140068_82890_at	170	IMGA|Medtr5g074470	510	ATTTGTGTGCAAAAAGTGGCTATCA
MtgAC140068_82890_at	221	IMGA|Medtr5g074470	561	GTTGTGATGGGTTTCTCACTTCCAT
MtgAC140103_15087_at	32	IMGA|Medtr8g056870	87	AATTCTACACCATATTCATCTTGAT
MtgAC140103_15087_at	40	IMGA|Medtr8g056870	95	ACCATATTCATCTTGATCTTGCTTT
MtgAC140103_15087_at	119	IMGA|Medtr8g056870	297	AGCCAAATAGAACATTGTCAAGCCC
MtgAC140103_15087_at	134	IMGA|Medtr8g056870	312	TGTCAAGCCCATGTATTGACTCAGT
MtgAC140103_15087_at	140	IMGA|Medtr8g056870	318	GCCCATGTATTGACTCAGTGTGCTA
MtgAC140103_15087_at	146	IMGA|Medtr8g056870	324	GTATTGACTCAGTGTGCTATGCAAA
MtgAC140103_15087_at	151	IMGA|Medtr8g056870	329	GACTCAGTGTGCTATGCAAAGTGCA
MtgAC140103_15087_at	165	IMGA|Medtr8g056870	343	TGCAAAGTGCATCGACTCGGACTTG
MtgAC140103_15087_at	175	IMGA|Medtr8g056870	353	ATCGACTCGGACTTGGATGCAGTAT
MtgAC140103_15087_at	180	IMGA|Medtr8g056870	358	CTCGGACTTGGATGCAGTATCTGGT
MtgAC140103_15087_at	186	IMGA|Medtr8g056870	364	CTTGGATGCAGTATCTGGTTCTTGT
MtgAC140103_8086_x_at	32	IMGA|Medtr8g056890	20	AATTCTACACCTTCTTCATCTTGCT
MtgAC140103_8086_x_at	39	IMGA|Medtr8g056890	27	CACCTTCTTCATCTTGCTTTGTCTT
MtgAC140103_8086_x_at	112	IMGA|Medtr8g056890	207	AGGCCAAGTAGAACATTGTCAAGGC
MtgAC140103_8086_x_at	128	IMGA|Medtr8g056890	223	TGTCAAGGCCATGTATTGACTCTGA
MtgAC140103_8086_x_at	132	IMGA|Medtr8g056890	227	AAGGCCATGTATTGACTCTGAGTGC
MtgAC140103_8086_x_at	140	IMGA|Medtr8g056890	235	GTATTGACTCTGAGTGCGATGCAAA
MtgAC140103_8086_x_at	146	IMGA|Medtr8g056890	241	ACTCTGAGTGCGATGCAAAGTGCAT
MtgAC140103_8086_x_at	161	IMGA|Medtr8g056890	256	CAAAGTGCATCGATTCAGAGTTGGA
MtgAC140103_8086_x_at	170	IMGA|Medtr8g056890	265	TCGATTCAGAGTTGGATGCAGTATC
MtgAC140103_8086_x_at	176	IMGA|Medtr8g056890	271	CAGAGTTGGATGCAGTATCCGGTTA
MtgAC140103_8086_x_at	191	IMGA|Medtr8g056890	286	TATCCGGTTATTGTGAAGGCTTTAT
MtgAC140671_79001_x_at	15	IMGA|Medtr5g058510	3	GCCTAAAATTATGGAGTTTGTTTAC
MtgAC140671_79001_x_at	113	IMGA|Medtr5g058510	203	TTGATTGTCCAAAAAACATGTGTTT
MtgAC140671_79001_x_at	128	IMGA|Medtr5g058510	218	ACATGTGTTTAGCACCTCGGGTTGC
MtgAC140671_79001_x_at	130	IMGA|Medtr5g058510	220	ATGTGTTTAGCACCTCGGGTTGCGT
MtgAC140671_79001_x_at	142	IMGA|Medtr5g058510	232	CCTCGGGTTGCGTGGTGTGTGAATA
MtgAC140671_79001_x_at	147	IMGA|Medtr5g058510	237	GGTTGCGTGGTGTGTGAATAACAAA
MtgAC140671_79001_x_at	175	IMGA|Medtr5g058510	265	GAATGTGTTCTTACATATGGTCCCA
MtgAC140671_79001_x_at	178	IMGA|Medtr5g058510	268	TGTGTTCTTACATATGGTCCCAAAT
MtgAC140671_79001_x_at	189	IMGA|Medtr5g058510	279	ATATGGTCCCAAATACTCTACAATG
MtgAC140671_79001_x_at	192	IMGA|Medtr5g058510	282	TGGTCCCAAATACTCTACAATGAAG
MtgAC140722_55559_s_at	89	IMGA|Medtr3g117160	188	AGGCATGTTTGCGTATAAGTGACAC
MtgAC140722_55559_s_at	97	IMGA|Medtr3g117160	196	TTGCGTATAAGTGACACATGGCCTC
MtgAC140722_55559_s_at	116	IMGA|Medtr3g117160	215	GGCCTCATGGAAGATGCTATCATTC
MtgAC140722_55559_s_at	128	IMGA|Medtr3g117160	227	GATGCTATCATTCTGCAGTATGCAA
MtgAC140722_55559_s_at	137	IMGA|Medtr3g117160	236	ATTCTGCAGTATGCAATCATTTCTG
MtgAC140722_55559_s_at	145	IMGA|Medtr3g117160	244	GTATGCAATCATTTCTGCCAGAAAG
MtgAC140722_55559_s_at	169	IMGA|Medtr3g117160	268	GTAGAAAATGCAATCTCAGGACAAT
MtgAC140722_55559_s_at	176	IMGA|Medtr3g117160	275	ATGCAATCTCAGGACAATGCGTTTT
MtgAC140722_55559_s_at	185	IMGA|Medtr3g117160	284	CAGGACAATGCGTTTTCTTCTTCAA
MtgAC140722_55559_s_at	203	IMGA|Medtr3g117160	302	TCTTCAAGAAATGCCAATGCCAATT
MtgAC140722_55559_s_at	207	IMGA|Medtr3g117160	306	CAAGAAATGCCAATGCCAATTCTGT
MtgAC141862_148001_s_at	13	IMGA|Medtr2g063055	1	ATGGCAATCCGTTTCAATCTTCTCT
MtgAC141862_148001_s_at	28	IMGA|Medtr2g063055	16	AATCTTCTCTTTTTTGCCTATGCAA
MtgAC141862_148001_s_at	49	IMGA|Medtr2g063055	37	GCAATTATGTGCATTACTTTAGTCA
MtgAC141862_148001_s_at	105	IMGA|Medtr2g063055	342	CCCCGGAGCTTACAAATGCTATGCT
MtgAC141862_148001_s_at	116	IMGA|Medtr2g063055	353	ACAAATGCTATGCTATTGGAAAATG
MtgAC141862_148001_s_at	133	IMGA|Medtr2g063055	370	GGAAAATGTCCAGGTGATTCAGAAC
MtgAC141862_148001_s_at	138	IMGA|Medtr2g063055	375	ATGTCCAGGTGATTCAGAACATTGT
MtgAC141862_148001_s_at	154	IMGA|Medtr2g063055	391	GAACATTGTCTACTATATTGTCGAA
MtgAC142095_35739_x_at	21	IMGA|Medtr7g080850	9	AATGCTCATGTTTGTTTACACTTTA
MtgAC142095_35739_x_at	24	IMGA|Medtr7g080850	12	GCTCATGTTTGTTTACACTTTAATT
MtgAC142095_35739_x_at	85	IMGA|Medtr7g080850	182	GTTCGTATTCCTTGCGTAACTGTCG
MtgAC142095_35739_x_at	89	IMGA|Medtr7g080850	186	GTATTCCTTGCGTAACTGTCGCCGA
MtgAC142095_35739_x_at	100	IMGA|Medtr7g080850	197	GTAACTGTCGCCGATTGTCCACCAA
MtgAC142095_35739_x_at	108	IMGA|Medtr7g080850	205	CGCCGATTGTCCACCAACAATTTTA
MtgAC142095_35739_x_at	116	IMGA|Medtr7g080850	213	GTCCACCAACAATTTTACCTGTATT
MtgAC142095_35739_x_at	127	IMGA|Medtr7g080850	224	ATTTTACCTGTATTTTATGAGTGCA
MtgAC142096_11174_at	22	IMGA|Medtr1g042770	10	TCACTGCCAGCAACTATAGTCCTTG
MtgAC142096_11174_at	37	IMGA|Medtr1g042770	25	ATAGTCCTTGGCCTTCTTATATTCA
MtgAC142096_11174_at	75	IMGA|Medtr1g042770	289	GGAGGTGAAATCATGCGAGCTAACT
MtgAC142096_11174_at	106	IMGA|Medtr1g042770	320	GGAGGTGGTTGTCCAGATATATCAA
MtgAC142096_11174_at	138	IMGA|Medtr1g042770	352	GAAAACTTGTCTTCCATGTTATGTT
MtgAC142096_11174_at	173	IMGA|Medtr1g042770	387	AAATCCACTACTATTGTCGTCATCC
MtgAC142096_11174_at	184	IMGA|Medtr1g042770	398	TATTGTCGTCATCCTGGTGGTCCAA
MtgAC142096_11174_at	199	IMGA|Medtr1g042770	413	GGTGGTCCAATATTATACGAAACAT
MtgAC142096_11174_at	241	IMGA|Medtr1g042770	455	AAAGGTGCTCCTTGTCAAGTGCGCG
MtgAC142096_11174_at	292	IMGA|Medtr1g042770	506	GCCGTTGCTTCCAACTACAATCAAA
MtgAC142143_112588_at	43	IMGA|Medtr8g069310	45	ATGATCCTACTTTTTTTCCCATTTC
MtgAC142143_112588_at	54	IMGA|Medtr8g069310	56	TTTTTTCCCATTTCTTGTGGTATCC
MtgAC142143_112588_at	58	IMGA|Medtr8g069310	60	TTCCCATTTCTTGTGGTATCCCAAA
MtgAC142143_112588_at	98	IMGA|Medtr8g069310	204	GTTTGTATGACAAGGATTGTCCACA
MtgAC142143_112588_at	106	IMGA|Medtr8g069310	212	GACAAGGATTGTCCACAGAACATGT
MtgAC142143_112588_at	115	IMGA|Medtr8g069310	221	TGTCCACAGAACATGTGTCGTCCTG
MtgAC142143_112588_at	122	IMGA|Medtr8g069310	228	AGAACATGTGTCGTCCTGGTCGAAT
MtgAC142143_112588_at	128	IMGA|Medtr8g069310	234	TGTGTCGTCCTGGTCGAATTCCGAA
MtgAC142143_112588_at	134	IMGA|Medtr8g069310	240	GTCCTGGTCGAATTCCGAAGTGCAT
MtgAC142143_112588_at	140	IMGA|Medtr8g069310	246	GTCGAATTCCGAAGTGCATTTTTGG
MtgAC142143_42814_x_at	27	IMGA|Medtr8g069130	3	GACTAAAGCTATCAAATTTGTGTAT
MtgAC142143_42814_x_at	52	IMGA|Medtr8g069130	28	ATTATGATCTTATTTCTTCCCCCAA
MtgAC142143_42814_x_at	65	IMGA|Medtr8g069130	41	TTCTTCCCCCAATTCTTGTTGGAGC
MtgAC142143_42814_x_at	71	IMGA|Medtr8g069130	47	CCCCAATTCTTGTTGGAGCTGGCGA
MtgAC142143_42814_x_at	74	IMGA|Medtr8g069130	50	CAATTCTTGTTGGAGCTGGCGAAAT
MtgAC142143_42814_x_at	135	IMGA|Medtr8g069130	216	GTTGATGAAATGTGTTCCTGGTAAA
MtgAC142143_42814_x_at	138	IMGA|Medtr8g069130	219	GATGAAATGTGTTCCTGGTAAAGTT
MtgAC142143_42814_x_at	150	IMGA|Medtr8g069130	231	TCCTGGTAAAGTTAATGTGTGCAGT
MtgAC142396_38300_at	13	IMGA|Medtr3g032570	1	ATGGCTCGTTCAATCACTTTAGTTT
MtgAC142396_38300_at	19	IMGA|Medtr3g032570	7	CGTTCAATCACTTTAGTTTGCACCA
MtgAC142396_38300_at	31	IMGA|Medtr3g032570	19	TTAGTTTGCACCATCTTTTTCTTCC
MtgAC142396_38300_at	75	IMGA|Medtr3g032570	373	AGAGATGCAGCCAACTCACGTGGAA
MtgAC142396_38300_at	83	IMGA|Medtr3g032570	381	AGCCAACTCACGTGGAAGAGCCGGA
MtgAC142396_38300_at	88	IMGA|Medtr3g032570	386	ACTCACGTGGAAGAGCCGGAGGCAA
MtgAC142396_38300_at	166	IMGA|Medtr3g032570	464	AATTGTGCTAATGTGTGCAAAACAG
MtgAC142396_38300_at	184	IMGA|Medtr3g032570	482	AAAACAGAGGGTTTCACTGGAGGAC
MtgAC144516_63256_x_at	14	IMGA|Medtr5g014050	2	TGTACAAAGTGGTTGAATCAATATT
MtgAC144516_63256_x_at	30	IMGA|Medtr5g014050	18	ATCAATATTTATTCGTTACATGCAT
MtgAC144516_63256_x_at	39	IMGA|Medtr5g014050	27	TATTCGTTACATGCATAGGAAACCA
MtgAC144516_63256_x_at	44	IMGA|Medtr5g014050	32	GTTACATGCATAGGAAACCAAATAT
MtgAC144516_63256_x_at	14	IMGA|Medtr5g014085	2	TGTACAAAGTGGTTGAATCAATATT
MtgAC144516_63256_x_at	30	IMGA|Medtr5g014085	18	ATCAATATTTATTCGTTACATGCAT
MtgAC144516_63256_x_at	39	IMGA|Medtr5g014085	27	TATTCGTTACATGCATAGGAAACCA
MtgAC144516_63256_x_at	44	IMGA|Medtr5g014085	32	GTTACATGCATAGGAAACCAAATAT
MtgAC144516_63256_x_at	53	IMGA|Medtr5g014085	41	ATAGGAAACCAAATATGACTAAGTT
MtgAC144516_63256_x_at	60	IMGA|Medtr5g014085	48	ACCAAATATGACTAAGTTTTTTAAG
MtgAC144516_63256_x_at	142	IMGA|Medtr5g014085	234	GCTCATAATTGTACCGATATATCCG
MtgAC144516_63256_x_at	154	IMGA|Medtr5g014085	246	ACCGATATATCCGATTGCTCAAGTA
MtgAC144516_63256_x_at	173	IMGA|Medtr5g014085	265	CAAGTAATCATTGTTCCTACGAGGG
MtgAC144591_31065_x_at	13	IMGA|Medtr7g046130	1	ATGGCTGGTAATCTCAAGTTTGTTT
MtgAC144591_31065_x_at	39	IMGA|Medtr7g046130	27	TACTATAATTCTTTTTGTTTCCCTA
MtgAC144591_31065_x_at	56	IMGA|Medtr7g046130	44	TTTCCCTAAACCTAGTTGTAGCCGA
MtgAC144591_31065_x_at	88	IMGA|Medtr7g046130	164	GAGTGTGATTCTTATCAAGATTGTT
MtgAC144591_31065_x_at	104	IMGA|Medtr7g046130	180	AAGATTGTTATCTAAAATATCCCGT
MtgAC144591_31065_x_at	110	IMGA|Medtr7g046130	186	GTTATCTAAAATATCCCGTGCTGAG
MtgAC144591_31065_x_at	117	IMGA|Medtr7g046130	193	AAAATATCCCGTGCTGAGAAATCAA
MtgAC144591_31065_x_at	121	IMGA|Medtr7g046130	197	TATCCCGTGCTGAGAAATCAATTGG
MtgAC144591_31065_x_at	136	IMGA|Medtr7g046130	212	AATCAATTGGTGAGGTGCATTGACA
MtgAC144725_20095_x_at	36	IMGA|Medtr5g073580	24	CTATGTTGTAGTTATATTTCTTTCC
MtgAC144725_20095_x_at	53	IMGA|Medtr5g073580	41	TTCTTTCCTTATATATTCTCTCAAT
MtgAC144725_20095_x_at	65	IMGA|Medtr5g073580	53	ATATTCTCTCAATAGAAGTTGGTGG
MtgAC144725_20095_x_at	99	IMGA|Medtr5g073580	381	TGAATGTGAAATTGACCTCGATTGT
MtgAC144725_20095_x_at	128	IMGA|Medtr5g073580	410	AATCCTATATCAAGCTTTGGGACAG
MtgAC144725_20095_x_at	141	IMGA|Medtr5g073580	423	GCTTTGGGACAGAAATTATGCTCAT
MtgAC144725_20095_x_at	152	IMGA|Medtr5g073580	434	GAAATTATGCTCATAGGTGCGTTAA
MtgAC144725_20095_x_at	36	IMGA|Medtr5g073680	24	CTATGTTGTAGTTATATTTCTTTCC
MtgAC144725_20095_x_at	99	IMGA|Medtr5g073680	303	TGAATGTGAAATTGACCTCGATTGT
MtgAC144929_200001_x_at	97	IMGA|Medtr7g028550	180	GTGCGATGCGCAAGTACTAACGAGT
MtgAC144929_200001_x_at	102	IMGA|Medtr7g028550	185	ATGCGCAAGTACTAACGAGTGTTAT
MtgAC144929_200001_x_at	126	IMGA|Medtr7g028550	209	TACAACATTTAAGTTTGCTCCTCTA
MtgAC144929_200001_x_at	129	IMGA|Medtr7g028550	212	AACATTTAAGTTTGCTCCTCTAGGA
MtgAC144929_200001_x_at	136	IMGA|Medtr7g028550	219	AAGTTTGCTCCTCTAGGAAGTATGA
MtgAC144929_200001_x_at	141	IMGA|Medtr7g028550	224	TGCTCCTCTAGGAAGTATGAGGTGC
MtgAC144929_200001_x_at	147	IMGA|Medtr7g028550	230	TCTAGGAAGTATGAGGTGCGTTGAA
MtgAC144929_200001_x_at	172	IMGA|Medtr7g028550	255	GGTTATTGTAAACACCTCAAAGATT
MtgAC144929_78001_s_at	74	IMGA|Medtr7g028310	214	TACAACATTTATGTTTGCTCCTGAA
MtgAC144929_78001_s_at	76	IMGA|Medtr7g028310	216	CAACATTTATGTTTGCTCCTGAAAG
MtgAC144929_78001_s_at	80	IMGA|Medtr7g028310	220	ATTTATGTTTGCTCCTGAAAGGTTA
MtgAC144929_78001_s_at	85	IMGA|Medtr7g028310	225	TGTTTGCTCCTGAAAGGTTATACAA
MtgAC144929_78001_s_at	90	IMGA|Medtr7g028310	230	GCTCCTGAAAGGTTATACAAGTGCG
MtgAC144929_78001_s_at	94	IMGA|Medtr7g028310	234	CTGAAAGGTTATACAAGTGCGTTAA
MtgAC144929_78001_s_at	100	IMGA|Medtr7g028310	240	GGTTATACAAGTGCGTTAAAGGATA
MtgAC144929_78001_s_at	108	IMGA|Medtr7g028310	248	AAGTGCGTTAAAGGATATTGTTATG
MtgAC144929_78001_s_at	116	IMGA|Medtr7g028310	256	TAAAGGATATTGTTATGAGGTGCGT
MtgAC144929_78001_s_at	120	IMGA|Medtr7g028310	260	GGATATTGTTATGAGGTGCGTGAAA
MtgAC144929_78001_s_at	125	IMGA|Medtr7g028310	265	TTGTTATGAGGTGCGTGAAAGGTTA
MtgAC144930_24209_s_at	63	IMGA|Medtr4g065390	51	ATTGCTTATTGTAGTAGCTAGTGAA
MtgAC144930_24209_s_at	97	IMGA|Medtr4g065390	169	GTTACCGACGACGATTGCGAAAAAC
MtgAC144930_24209_s_at	100	IMGA|Medtr4g065390	172	ACCGACGACGATTGCGAAAAACTAT
MtgAC144930_24209_s_at	106	IMGA|Medtr4g065390	178	GACGATTGCGAAAAACTATATCCGA
MtgAC144930_24209_s_at	112	IMGA|Medtr4g065390	184	TGCGAAAAACTATATCCGACAAATG
MtgAC144930_24209_s_at	119	IMGA|Medtr4g065390	191	AACTATATCCGACAAATGAATATCG
MtgAC144930_24209_s_at	123	IMGA|Medtr4g065390	195	ATATCCGACAAATGAATATCGTATG
MtgAC144930_24209_s_at	132	IMGA|Medtr4g065390	204	AAATGAATATCGTATGATGTGCGAC
MtgAC144930_24209_s_at	134	IMGA|Medtr4g065390	206	ATGAATATCGTATGATGTGCGACAG
MtgAC144930_24209_s_at	160	IMGA|Medtr4g065390	232	GGTTATTGTATGAACTTATTAAACG
MtgAC144930_62526_x_at	122	IMGA|Medtr4g065450	198	TATATCCGGATATTAGAAAGCCTCT
MtgAC144930_62526_x_at	135	IMGA|Medtr4g065450	211	TAGAAAGCCTCTAATGTGCAGCATT
MtgAC144930_62526_x_at	141	IMGA|Medtr4g065450	217	GCCTCTAATGTGCAGCATTGGTGAA
MtgAC144930_62526_x_at	183	IMGA|Medtr4g065450	259	AGGTAAATTTTCTTTATCTATTATA
MtgAC144930_62526_x_at	198	IMGA|Medtr4g065450	274	ATCTATTATATCTAAAACTTCTTTT
MtgAC144930_62526_x_at	209	IMGA|Medtr4g065450	285	CTAAAACTTCTTTTTCTTTGATGGT
MtgAC144930_62526_x_at	214	IMGA|Medtr4g065450	290	ACTTCTTTTTCTTTGATGGTTTATA
MtgAC144930_62526_x_at	228	IMGA|Medtr4g065450	304	GATGGTTTATAATGTTGTTACTCTC
MtgAC144930_62526_x_at	231	IMGA|Medtr4g065450	307	GGTTTATAATGTTGTTACTCTCGTA
MtgAC144930_62526_x_at	241	IMGA|Medtr4g065450	317	GTTGTTACTCTCGTAATTTGTTTAA
MtgAC144930_62526_x_at	249	IMGA|Medtr4g065450	325	TCTCGTAATTTGTTTAAGACTTGCA
MtgAC145109_27001_x_at	15	IMGA|Medtr6g044570	3	GGCTAACGATCTCAAGTTTATTTAC
MtgAC145109_27001_x_at	37	IMGA|Medtr6g044570	25	TACGTTATAATTTCATTTCTTTCCA
MtgAC145109_27001_x_at	60	IMGA|Medtr6g044570	48	CATGTTTCTTGTTACAAAAGAGGTT
MtgAC145109_27001_x_at	71	IMGA|Medtr6g044570	59	TTACAAAAGAGGTTGATGGTGCCTT
MtgAC145109_27001_x_at	75	IMGA|Medtr6g044570	63	AAAAGAGGTTGATGGTGCCTTTGCA
MtgAC145109_27001_x_at	85	IMGA|Medtr6g044570	73	GATGGTGCCTTTGCAGGATGGATTA
MtgAC145109_27001_x_at	91	IMGA|Medtr6g044570	79	GCCTTTGCAGGATGGATTAAATGTA
MtgAC145109_27001_x_at	112	IMGA|Medtr6g044570	100	TGTAAAGTCGATGAAGATTGTCCAA
MtgAC145109_27001_x_at	126	IMGA|Medtr6g044570	114	AGATTGTCCAAATGTATTTACATAT
MtgAC145109_27001_x_at	158	IMGA|Medtr6g044570	146	ATAAGTGTGTTAACGAGCTATGTGA
MtgAC145109_27001_x_at	168	IMGA|Medtr6g044570	156	TAACGAGCTATGTGAAATTTTCCTA
MtgAC146333_108676_at	35	IMGA|Medtr6g014550	23	TACTGTTGTGGTCTTTCTTTGTTCT
MtgAC146333_108676_at	23	IMGA|Medtr7g021160	11	GAAGCATTCTTTTACTGTTGTGGTC
MtgAC146333_108676_at	35	IMGA|Medtr7g021160	23	TACTGTTGTGGTCTTTCTTTGTTCT
MtgAC146333_108676_at	96	IMGA|Medtr7g021160	524	CAAGTATTGTGCTCGACCTCTGAAT
MtgAC146333_108676_at	103	IMGA|Medtr7g021160	531	TGTGCTCGACCTCTGAATGGATTGA
MtgAC146333_108676_at	125	IMGA|Medtr7g021160	553	TGAGTGGTACCTGTCTCACTGGTAA
MtgAC146333_108676_at	139	IMGA|Medtr7g021160	567	CTCACTGGTAAGATCGATTGCTATG
MtgAC146333_108676_at	177	IMGA|Medtr7g021160	605	AAAGTTTCCAGGCAGTGATCCTCGC
MtgAC146333_108676_at	193	IMGA|Medtr7g021160	621	GATCCTCGCCGTTGTAGATGTGACA
MtgAC146333_108676_at	223	IMGA|Medtr7g021160	651	GGGAATACACACAATTGCACATGTT
MtgAC146558_53603_x_at	37	IMGA|Medtr5g063490	29	AAAATTTTTGAGTTTGTGTATGCTA
MtgAC146558_53603_x_at	69	IMGA|Medtr5g063490	61	ATTTATTCTCTTATTTCTTGTTGAA
MtgAC146558_53603_x_at	125	IMGA|Medtr5g063490	223	GTAAAACCGATGATGATTGTCAAAA
MtgAC146558_53603_x_at	136	IMGA|Medtr5g063490	234	GATGATTGTCAAAAAAGTCTATTGA
MtgAC146558_53603_x_at	149	IMGA|Medtr5g063490	247	AAAGTCTATTGAAAACGTATGTATG
MtgAC146558_53603_x_at	151	IMGA|Medtr5g063490	249	AGTCTATTGAAAACGTATGTATGGA
MtgAC146558_53603_x_at	161	IMGA|Medtr5g063490	259	AAACGTATGTATGGAAGTGCGTTAA
MtgAC146566_71451_s_at	53	IMGA|Medtr3g028380	41	TTCTTTCCGAATTTATGGTTGCAAC
MtgAC146566_71451_s_at	55	IMGA|Medtr3g028380	43	CTTTCCGAATTTATGGTTGCAACAA
MtgAC146566_71451_s_at	61	IMGA|Medtr3g028380	49	GAATTTATGGTTGCAACAAACTTCA
MtgAC146566_71451_s_at	83	IMGA|Medtr3g028380	71	TCAAACGTAAACAAATTCCATTCTA
MtgAC146566_71451_s_at	97	IMGA|Medtr3g028380	85	ATTCCATTCTATTTCTTTATTAGAG
MtgAC146566_71451_s_at	117	IMGA|Medtr3g028380	105	TAGAGAGTTTTATCCATGTTTTATT
MtgAC146566_71451_s_at	119	IMGA|Medtr3g028380	107	GAGAGTTTTATCCATGTTTTATTGA
MtgAC146566_71451_s_at	134	IMGA|Medtr3g028380	122	GTTTTATTGATGGTAATTGTCCACG
MtgAC146566_71451_s_at	138	IMGA|Medtr3g028380	126	TATTGATGGTAATTGTCCACGTAAC
MtgAC146566_71451_s_at	145	IMGA|Medtr3g028380	133	GGTAATTGTCCACGTAACATGTGCA
MtgAC146566_71451_s_at	149	IMGA|Medtr3g028380	137	ATTGTCCACGTAACATGTGCAAGGT
MtgAC146566_89782_x_at	38	IMGA|Medtr3g028440	106	GTAGTATGATGATTATTTGTCTTTT
MtgAC146566_89782_x_at	56	IMGA|Medtr3g028440	124	GTCTTTTTCAATTTACGGTTGCAAC
MtgAC146566_89782_x_at	64	IMGA|Medtr3g028440	132	CAATTTACGGTTGCAACAAACTTTG
MtgAC146566_89782_x_at	76	IMGA|Medtr3g028440	144	GCAACAAACTTTGAACGCAAACAAA
MtgAC146566_89782_x_at	87	IMGA|Medtr3g028440	155	TGAACGCAAACAAATTTCATTCTCT
MtgAC146566_89782_x_at	96	IMGA|Medtr3g028440	164	ACAAATTTCATTCTCTTTCTTTATG
MtgAC146566_89782_x_at	119	IMGA|Medtr3g028440	187	TGAAAGAGTATTGGCCATGTGTTAC
MtgAC146566_89782_x_at	126	IMGA|Medtr3g028440	194	GTATTGGCCATGTGTTACTGATGAT
MtgAC146566_89782_x_at	151	IMGA|Medtr3g028440	219	GATTGTCCAAGTGATCTGTGCAAGA
MtgAC146566_89782_x_at	160	IMGA|Medtr3g028440	228	AGTGATCTGTGCAAGAAGGTTGATC
MtgAC146566_89782_x_at	174	IMGA|Medtr3g028440	242	GAAGGTTGATCAGATACCAAAGTGT
MtgAC146704_105298_s_at	13	IMGA|Medtr3g027180	1	ATGGCTGAGATTTTCAAGGTTTTCT
MtgAC146704_105298_s_at	21	IMGA|Medtr3g027180	9	GATTTTCAAGGTTTTCTATACACTG
MtgAC146704_105298_s_at	39	IMGA|Medtr3g027180	27	TACACTGATAATTTTTGCTTCCCTA
MtgAC146704_105298_s_at	50	IMGA|Medtr3g027180	38	TTTTTGCTTCCCTATATTATGTTGT
MtgAC146704_105298_s_at	55	IMGA|Medtr3g027180	43	GCTTCCCTATATTATGTTGTAGCTT
MtgAC146704_105298_s_at	93	IMGA|Medtr3g027180	171	ATGTGTTACTGATGGCGATTGTCGT
MtgAC146704_105298_s_at	109	IMGA|Medtr3g027180	187	GATTGTCGTAGATTATATCCCCATT
MtgAC146704_105298_s_at	121	IMGA|Medtr3g027180	199	TTATATCCCCATTTAATTCCTCGAT
MtgAC146704_105298_s_at	127	IMGA|Medtr3g027180	205	CCCCATTTAATTCCTCGATATCCGA
MtgAC146704_105298_s_at	134	IMGA|Medtr3g027180	212	TAATTCCTCGATATCCGATGTGCAA
MtgAC146719_15318_x_at	15	IMGA|Medtr1g058880	3	GTCTCAAATTTCCTATTTTCTCAAA
MtgAC146719_15318_x_at	23	IMGA|Medtr1g058880	11	TTTCCTATTTTCTCAAAGCTTTGTT
MtgAC146719_15318_x_at	57	IMGA|Medtr1g058880	45	TTCTCTATTCCTTGTTGAAATCAAT
MtgAC146719_15318_x_at	87	IMGA|Medtr1g058880	176	GGTAAAACCCTGCACATATAACATT
MtgAC146719_15318_x_at	101	IMGA|Medtr1g058880	190	CATATAACATTGATTGTCCGTTAAG
MtgAC146719_15318_x_at	112	IMGA|Medtr1g058880	201	GATTGTCCGTTAAGTATGTGTCCTA
MtgAC146719_15318_x_at	120	IMGA|Medtr1g058880	209	GTTAAGTATGTGTCCTAGTCCTGAA
MtgAC146719_15318_x_at	127	IMGA|Medtr1g058880	216	ATGTGTCCTAGTCCTGAAATTCCAA
MtgAC146719_15318_x_at	129	IMGA|Medtr1g058880	218	GTGTCCTAGTCCTGAAATTCCAAAG
MtgAC146722_89433_x_at	52	IMGA|Medtr1g011420	40	ATGTATATTTTCCATGTCTCAAAGA
MtgAC146722_89433_x_at	58	IMGA|Medtr1g011420	46	ATTTTCCATGTCTCAAAGAATGTTG
MtgAC146722_89433_x_at	92	IMGA|Medtr1g011420	193	TCGACTGTGAAACTGTTGCTGATTG
MtgAC146722_89433_x_at	109	IMGA|Medtr1g011420	210	GCTGATTGTCCAACACATTGGGCTT
MtgAC146722_89433_x_at	112	IMGA|Medtr1g011420	213	GATTGTCCAACACATTGGGCTTATA
MtgAC146722_89433_x_at	125	IMGA|Medtr1g011420	226	ATTGGGCTTATATTTATGTGTGCGA
MtgAC146722_89433_x_at	128	IMGA|Medtr1g011420	229	GGGCTTATATTTATGTGTGCGAAAA
MtgAC146722_89433_x_at	164	IMGA|Medtr1g011420	265	GATATCATTTTAAATCAGGGCGTGT
MtgAC146722_89433_x_at	169	IMGA|Medtr1g011420	270	CATTTTAAATCAGGGCGTGTTAGGC
MtgAC146722_89433_x_at	174	IMGA|Medtr1g011420	275	TAAATCAGGGCGTGTTAGGCCCGAC
MtgAC146774_92732_at	52	IMGA|Medtr2g063470	97	GTTTATATTTTCATCATCATTCTCT
MtgAC146774_92732_at	67	IMGA|Medtr2g063470	112	ATCATTCTCTCTCTATTTATTGCAG
MtgAC146774_92732_at	71	IMGA|Medtr2g063470	116	TTCTCTCTCTATTTATTGCAGTAAC
MtgAC146774_92732_at	100	IMGA|Medtr2g063470	300	GCTCTCATATTCTGCTTTGAAGACA
MtgAC146774_92732_at	113	IMGA|Medtr2g063470	313	GCTTTGAAGACATTAATTGTCCATT
MtgAC146774_92732_at	130	IMGA|Medtr2g063470	330	TGTCCATTTGATAAGTGTTTCCCTC
MtgAC146774_92732_at	137	IMGA|Medtr2g063470	337	TTGATAAGTGTTTCCCTCAACTTCC
MtgAC146774_92732_at	140	IMGA|Medtr2g063470	340	ATAAGTGTTTCCCTCAACTTCCGAA
MtgAC146794_62001_x_at	21	IMGA|Medtr2g031060	639	ACAACTATTTTATGAAGTCCTAATG
MtgAC146794_62001_x_at	33	IMGA|Medtr2g031060	651	TGAAGTCCTAATGATATTAATGTGC
MtgAC146794_62001_x_at	105	IMGA|Medtr2g031060	723	GAGAATTCCAACATTAGATTCAAGT
MtgAC146794_62001_x_at	156	IMGA|Medtr2g031060	892	ATATCATCAATGTCACCCAACTCTA
MtgAC146794_62001_x_at	175	IMGA|Medtr2g031060	911	ACTCTATGTCACACAAATGCTATCT
MtgAC146794_62001_x_at	181	IMGA|Medtr2g031060	917	TGTCACACAAATGCTATCTATATAG
MtgAC146794_62001_x_at	194	IMGA|Medtr2g031060	930	CTATCTATATAGAGGATTGTAGTCC
MtgAC146794_62001_x_at	208	IMGA|Medtr2g031060	944	GATTGTAGTCCAAATTGTGATGCTA
MtgAC146794_62001_x_at	220	IMGA|Medtr2g031060	956	AATTGTGATGCTAATTGCAAATCGA
MtgAC146853_17001_x_at	28	IMGA|Medtr3g014720	16	AAATTTTTGTATGCTATCACTTTAT
MtgAC146853_17001_x_at	93	IMGA|Medtr3g014720	190	AATTGATTGTAAACATGTTCGTGAT
MtgAC146853_17001_x_at	101	IMGA|Medtr3g014720	198	GTAAACATGTTCGTGATTGTCCAAA
MtgAC146853_17001_x_at	105	IMGA|Medtr3g014720	202	ACATGTTCGTGATTGTCCAAAAGGT
MtgAC146853_17001_x_at	109	IMGA|Medtr3g014720	206	GTTCGTGATTGTCCAAAAGGTATTT
MtgAC146853_17001_x_at	117	IMGA|Medtr3g014720	214	TTGTCCAAAAGGTATTTGGCGGTCT
MtgAC146853_17001_x_at	122	IMGA|Medtr3g014720	219	CAAAAGGTATTTGGCGGTCTTGCAG
MtgAC146853_17001_x_at	126	IMGA|Medtr3g014720	223	AGGTATTTGGCGGTCTTGCAGATAT
MtgAC146853_17001_x_at	131	IMGA|Medtr3g014720	228	TTTGGCGGTCTTGCAGATATAAGTG
MtgAC146853_17001_x_at	135	IMGA|Medtr3g014720	232	GCGGTCTTGCAGATATAAGTGCATT
MtgAC146853_72001_x_at	109	IMGA|Medtr3g014695	186	ATTGATTGTAAAACAGTTGATGATT
MtgAC146853_72001_x_at	120	IMGA|Medtr3g014695	197	AACAGTTGATGATTGTCCAAGCAGT
MtgAC146853_72001_x_at	128	IMGA|Medtr3g014695	205	ATGATTGTCCAAGCAGTTGGACTAA
MtgAC146853_72001_x_at	130	IMGA|Medtr3g014695	207	GATTGTCCAAGCAGTTGGACTAAAA
MtgAC146853_72001_x_at	136	IMGA|Medtr3g014695	213	CCAAGCAGTTGGACTAAAATATATA
MtgAC146853_72001_x_at	143	IMGA|Medtr3g014695	220	GTTGGACTAAAATATATAAGTGCAT
MtgAC146853_72001_x_at	146	IMGA|Medtr3g014695	223	GGACTAAAATATATAAGTGCATTGA
MtgAC146854_43697_at	151	IMGA|Medtr5g038645	139	AATTCCTTTAAATCCTCAGCATCTG
MtgAC146854_43697_at	186	IMGA|Medtr5g038645	174	TGGTCGAATACCAAGCACGTCTTGT
MtgAC146854_43697_at	209	IMGA|Medtr5g038645	197	GTCATCCCGTTAACGTATGCACTTG
MtgAC146854_43697_at	229	IMGA|Medtr5g038645	217	ACTTGTTTTTTCGATTATGGTCCTG
MtgAC146854_43697_at	245	IMGA|Medtr5g038645	233	ATGGTCCTGGGTTTTGCACAATTAT
MtgAC146854_43697_at	309	IMGA|Medtr5g038645	297	TTGTAGTCCCAGATATGACCACGAT
MtgAC146854_43697_at	325	IMGA|Medtr5g038645	313	GACCACGATGATTCAACTGGGACTT
MtgAC146854_43697_at	367	IMGA|Medtr5g038645	355	AGAGGTACTGCATGTGTTCCTACGT
MtgAC146854_43697_at	15	IMGA|Medtr5g038650	69	TGAAGAGTTTGAGATACAGTAAGCC
MtgAC146910_97245_at	88	IMGA|Medtr6g026710	128	GATGTGCAGCCAGCAGAGACTGTAA
MtgAC146910_97245_at	121	IMGA|Medtr6g026710	161	TGTCTCAAAGAGATTACAGCAGATG
MtgAC146910_97245_at	178	IMGA|Medtr6g026710	218	GAAGAATTCATGTCTGGAGTAGGAT
MtgAC146910_97245_at	244	IMGA|Medtr6g026710	284	GATAATAAGCGTCGATGCCAATGTT
MtgAC146910_97245_at	258	IMGA|Medtr6g026710	298	ATGCCAATGTTGCATCAATTGTGGT
MtgAC146910_97245_at	269	IMGA|Medtr6g026710	309	GCATCAATTGTGGTATCGAACCCAA
MtgAC146910_97245_at	277	IMGA|Medtr6g026710	317	TGTGGTATCGAACCCAACTTATTAC
MtgAC146910_97245_at	286	IMGA|Medtr6g026710	326	GAACCCAACTTATTACACGACACTT
MtgAC146910_97245_at	300	IMGA|Medtr6g026710	340	ACACGACACTTTACATGTACGCCAA
MtgAC147001_71001_s_at	25	IMGA|Medtr2g082250	13	ATTAACCGCGTGCATTTTCTCATTG
MtgAC147001_71001_s_at	26	IMGA|Medtr2g082250	14	TTAACCGCGTGCATTTTCTCATTGC
MtgAC147001_71001_s_at	27	IMGA|Medtr2g082250	15	TAACCGCGTGCATTTTCTCATTGCA
MtgAC147001_71001_s_at	112	IMGA|Medtr2g082250	275	AAATATTGCATTACAGAAGTGAAAT
MtgAC147001_71001_s_at	117	IMGA|Medtr2g082250	280	TTGCATTACAGAAGTGAAATGTCCA
MtgAC147001_71001_s_at	127	IMGA|Medtr2g082250	290	GAAGTGAAATGTCCAAATAACGATA
MtgAC147001_71001_s_at	132	IMGA|Medtr2g082250	295	GAAATGTCCAAATAACGATAAAGCT
MtgAC147001_71001_s_at	137	IMGA|Medtr2g082250	300	GTCCAAATAACGATAAAGCTTGTAA
MtgAC147001_71001_s_at	25	IMGA|Medtr2g082280	13	ATTAACCGCGTGCATTTTCTCATTG
MtgAC147001_71001_s_at	26	IMGA|Medtr2g082280	14	TTAACCGCGTGCATTTTCTCATTGC
MtgAC147001_71001_s_at	27	IMGA|Medtr2g082280	15	TAACCGCGTGCATTTTCTCATTGCA
MtgAC147001_71001_s_at	112	IMGA|Medtr2g082280	640	AAATATTGCATTACAGAAGTGAAAT
MtgAC147001_71001_s_at	117	IMGA|Medtr2g082280	645	TTGCATTACAGAAGTGAAATGTCCA
MtgAC147001_71001_s_at	127	IMGA|Medtr2g082280	655	GAAGTGAAATGTCCAAATAACGATA
MtgAC147001_71001_s_at	132	IMGA|Medtr2g082280	660	GAAATGTCCAAATAACGATAAAGCT
MtgAC147001_71001_s_at	137	IMGA|Medtr2g082280	665	GTCCAAATAACGATAAAGCTTGTAA
MtgAC147006_32544_s_at	23	IMGA|Medtr8g046075	11	GGTTCAATCATCTTTGTTTTACATT
MtgAC147006_32544_s_at	28	IMGA|Medtr8g046075	16	AATCATCTTTGTTTTACATTTGCAA
MtgAC147006_32544_s_at	31	IMGA|Medtr8g046075	19	CATCTTTGTTTTACATTTGCAATTA
MtgAC147006_32544_s_at	38	IMGA|Medtr8g046075	26	GTTTTACATTTGCAATTATCTGCAT
MtgAC147006_32544_s_at	42	IMGA|Medtr8g046075	30	TACATTTGCAATTATCTGCATTGTT
MtgAC147006_32544_s_at	113	IMGA|Medtr8g046075	247	CAAAATGCTTTCTTTCGTATCAATG
MtgAC147006_32544_s_at	116	IMGA|Medtr8g046075	250	AATGCTTTCTTTCGTATCAATGTCC
MtgAC147006_32544_s_at	119	IMGA|Medtr8g046075	253	GCTTTCTTTCGTATCAATGTCCAAA
MtgAC147006_32544_s_at	124	IMGA|Medtr8g046075	258	CTTTCGTATCAATGTCCAAAAAATG
MtgAC147006_32544_s_at	173	IMGA|Medtr8g046075	307	TTGCCCATGGCTTCCCTAAAGGTGG
MtgAC147006_32544_s_at	176	IMGA|Medtr8g046075	310	CCCATGGCTTCCCTAAAGGTGGCAA
MtgAC147006_32544_s_at	23	IMGA|Medtr8g046110	11	GGTTCAATCATCTTTGTTTTACATT
MtgAC147006_32544_s_at	28	IMGA|Medtr8g046110	16	AATCATCTTTGTTTTACATTTGCAA
MtgAC147006_32544_s_at	31	IMGA|Medtr8g046110	19	CATCTTTGTTTTACATTTGCAATTA
MtgAC147006_32544_s_at	38	IMGA|Medtr8g046110	26	GTTTTACATTTGCAATTATCTGCAT
MtgAC147006_32544_s_at	42	IMGA|Medtr8g046110	30	TACATTTGCAATTATCTGCATTGTT
MtgAC147006_32544_s_at	113	IMGA|Medtr8g046110	244	CAAAATGCTTTCTTTCGTATCAATG
MtgAC147006_32544_s_at	116	IMGA|Medtr8g046110	247	AATGCTTTCTTTCGTATCAATGTCC
MtgAC147006_32544_s_at	119	IMGA|Medtr8g046110	250	GCTTTCTTTCGTATCAATGTCCAAA
MtgAC147006_32544_s_at	124	IMGA|Medtr8g046110	255	CTTTCGTATCAATGTCCAAAAAATG
MtgAC147006_32544_s_at	173	IMGA|Medtr8g046110	304	TTGCCCATGGCTTCCCTAAAGGTGG
MtgAC147006_32544_s_at	176	IMGA|Medtr8g046110	307	CCCATGGCTTCCCTAAAGGTGGCAA
MtgAC147006_54756_at	15	IMGA|Medtr8g046040	3	GGCAATGCAGTTCAATCATCTTTCT
MtgAC147006_54756_at	24	IMGA|Medtr8g046040	12	GTTCAATCATCTTTCTTTTGCAGTT
MtgAC147006_54756_at	38	IMGA|Medtr8g046040	26	CTTTTGCAGTTTCAATTATGTGCAT
MtgAC147006_54756_at	83	IMGA|Medtr8g046040	273	GATTTCAAGATTCGCCACATCTTGA
MtgAC147006_54756_at	91	IMGA|Medtr8g046040	281	GATTCGCCACATCTTGACAAACCAG
MtgAC147006_54756_at	105	IMGA|Medtr8g046040	295	TGACAAACCAGATTGCTTCCTTTCG
MtgAC147006_54756_at	114	IMGA|Medtr8g046040	304	AGATTGCTTCCTTTCGTTTCCATGT
MtgAC147006_54756_at	122	IMGA|Medtr8g046040	312	TCCTTTCGTTTCCATGTCCACAAAA
MtgAC147006_54756_at	138	IMGA|Medtr8g046040	328	TCCACAAAACGATGGACCTTGTAAA
MtgAC147006_54756_at	173	IMGA|Medtr8g046040	363	TTGAATATGGTTTTCCTAAAGGTGG
MtgAC147006_54756_at	186	IMGA|Medtr8g046040	376	TCCTAAAGGTGGAGTGTGTCAACCA
MtgAC147363_37001_at	15	IMGA|Medtr3g041610	3	GAAGCTCGGAAACATTATACTAACA
MtgAC147363_37001_at	36	IMGA|Medtr3g041610	24	AACAGTGGGAGCTTTGTTTGCTCTC
MtgAC147363_37001_at	82	IMGA|Medtr3g041610	829	GGCGAGCTTGCCGATAAATTTTGTT
MtgAC147363_37001_at	130	IMGA|Medtr3g041610	877	AACAACTGTGACAATGCCCTTCAAG
MtgAC147363_37001_at	142	IMGA|Medtr3g041610	889	AATGCCCTTCAAGACTGTGAACAAG
MtgAC147363_37001_at	158	IMGA|Medtr3g041610	905	GTGAACAAGAATTCGTGCAACGGTT
MtgAC147363_37001_at	173	IMGA|Medtr3g041610	920	TGCAACGGTTTGGAAAAGACTCTCA
MtgAC147363_37001_at	183	IMGA|Medtr3g041610	930	TGGAAAAGACTCTCAACCCTACGGT
MtgAC147363_37001_at	198	IMGA|Medtr3g041610	945	ACCCTACGGTTGTAAATGTCGAACT
MtgAC147363_37001_at	213	IMGA|Medtr3g041610	960	ATGTCGAACTGATCGTACTAATTTA
MtgAC147407_38029_x_at	84	IMGA|Medtr3g049795	303	AACACCACGTTCGAGTTTATGCTTG
MtgAC147407_38029_x_at	88	IMGA|Medtr3g049795	307	CCACGTTCGAGTTTATGCTTGAATA
MtgAC147407_38029_x_at	104	IMGA|Medtr3g049795	323	GCTTGAATAATAATCCTTCGCTTTG
MtgAC147407_38029_x_at	107	IMGA|Medtr3g049795	326	TGAATAATAATCCTTCGCTTTGTGA
MtgAC147407_38029_x_at	119	IMGA|Medtr3g049795	338	CTTCGCTTTGTGATAACCCTAGTAA
MtgAC147407_38029_x_at	121	IMGA|Medtr3g049795	340	TCGCTTTGTGATAACCCTAGTAATT
MtgAC147407_38029_x_at	132	IMGA|Medtr3g049795	351	TAACCCTAGTAATTGCTTCGCAACA
MtgAC147407_38029_x_at	140	IMGA|Medtr3g049795	359	GTAATTGCTTCGCAACATGCCATGT
MtgAC147407_38029_x_at	155	IMGA|Medtr3g049795	374	CATGCCATGTTCTGCTATTTAGAAA
MtgAC147407_38029_x_at	176	IMGA|Medtr3g049795	395	GAAAAGGAGAATGTGTTAATCATAT
MtgAC147407_40662_at	33	IMGA|Medtr3g049800	21	ATATTGTCTTTTGGGAATTTTCTGC
MtgAC147407_40662_at	84	IMGA|Medtr3g049800	332	AACACCAGGTTCGAGTTTATGCAAC
MtgAC147407_40662_at	89	IMGA|Medtr3g049800	337	CAGGTTCGAGTTTATGCAACAATAA
MtgAC147407_40662_at	104	IMGA|Medtr3g049800	352	GCAACAATAAACATTTTCTTTGTGA
MtgAC147407_40662_at	113	IMGA|Medtr3g049800	361	AACATTTTCTTTGTGATAATCCTGA
MtgAC147407_40662_at	123	IMGA|Medtr3g049800	371	TTGTGATAATCCTGATAATTGCCTC
MtgAC147407_40662_at	127	IMGA|Medtr3g049800	375	GATAATCCTGATAATTGCCTCGCAA
MtgAC147407_40662_at	137	IMGA|Medtr3g049800	385	ATAATTGCCTCGCAACATGCCACGT
MtgAC147407_40662_at	153	IMGA|Medtr3g049800	401	ATGCCACGTTCTGCTCTTTAGAATT
MtgAC147407_40662_at	158	IMGA|Medtr3g049800	406	ACGTTCTGCTCTTTAGAATTGGAGA
MtgAC147407_40662_at	168	IMGA|Medtr3g049800	416	CTTTAGAATTGGAGAATGCTTTGAT
MtgAC147407_75050_at	114	IMGA|Medtr3g049925	558	CATAGATTGCTCTTCACATTGTCAA
MtgAC147407_75050_at	122	IMGA|Medtr3g049925	566	GCTCTTCACATTGTCAATCTGCTCA
MtgAC147407_75050_at	142	IMGA|Medtr3g049925	586	GCTCATGGCACCCTTGGAGTAAGTT
MtgAC147407_75050_at	168	IMGA|Medtr3g049925	612	GAGATGTGATCTCTTCAACCTATGC
MtgAC147407_75050_at	199	IMGA|Medtr3g049925	643	ACTTTCAATCAAGATCCTTCCTCAA
MtgAC147407_75050_at	211	IMGA|Medtr3g049925	655	GATCCTTCCTCAAACAATTTGTGTC
MtgAC147407_75050_at	227	IMGA|Medtr3g049925	671	ATTTGTGTCGTATTGGCATGGGAAC
MtgAC147407_75050_at	243	IMGA|Medtr3g049925	687	CATGGGAACATGCTACCAGGATGAA
MtgAC147407_75050_at	286	IMGA|Medtr3g049925	730	AATGCAAAGTGTGCTGGCACTTATA
MtgAC147407_75050_at	322	IMGA|Medtr3g049925	766	GGGAGTTGTATACCAAATCAGTTTA
MtgAC147472_94742_x_at	14	IMGA|Medtr3g064745	2	TGAATATGGGTGAAATTGCCAAGTT
MtgAC147472_94742_x_at	29	IMGA|Medtr3g064745	17	TTGCCAAGTTTGTAGTATATGTTAT
MtgAC147472_94742_x_at	48	IMGA|Medtr3g064745	36	TGTTATTATCTTTATTGTTTACCTG
MtgAC147472_94742_x_at	55	IMGA|Medtr3g064745	43	ATCTTTATTGTTTACCTGTTTTTTG
MtgAC147472_94742_x_at	63	IMGA|Medtr3g064745	51	TGTTTACCTGTTTTTTGTTTCAACA
MtgAC147472_94742_x_at	104	IMGA|Medtr3g064745	219	GAATAGATTATGATTGCATAGCAGT
MtgAC147472_94742_x_at	115	IMGA|Medtr3g064745	230	GATTGCATAGCAGTGAAGTGTCCAA
MtgAC147472_94742_x_at	118	IMGA|Medtr3g064745	233	TGCATAGCAGTGAAGTGTCCAACTA
MtgAC147472_94742_x_at	130	IMGA|Medtr3g064745	245	AAGTGTCCAACTATTCTTCTTGTAC
MtgAC147472_94742_x_at	134	IMGA|Medtr3g064745	249	GTCCAACTATTCTTCTTGTACCGAA
MtgAC147472_94742_x_at	141	IMGA|Medtr3g064745	256	TATTCTTCTTGTACCGAAGTGTATA
MtgAC147712_80528_at	103	IMGA|Medtr3g061040	111	GAGAAAGCTAATACATGCGTTGTGG
MtgAC147712_80528_at	127	IMGA|Medtr3g061040	135	GGGCGCCCAAATTTGTCATGTTGCT
MtgAC147712_80528_at	153	IMGA|Medtr3g061040	161	TATGAATTGTACTCCACGCTGCATG
MtgAC147712_80528_at	168	IMGA|Medtr3g061040	176	ACGCTGCATGGATGACTGCAAGCAA
MtgAC147712_80528_at	181	IMGA|Medtr3g061040	189	GACTGCAAGCAAAAGGGCTTTCGTT
MtgAC147712_80528_at	194	IMGA|Medtr3g061040	202	AGGGCTTTCGTTTTGGCGGTTATTG
MtgAC147712_80528_at	206	IMGA|Medtr3g061040	214	TTGGCGGTTATTGCGAATTTGTAAT
MtgAC148291_10398_x_at	15	IMGA|Medtr7g070560	23	GGCTGACGTTCTCAAATTTGTGTAT
MtgAC148291_10398_x_at	38	IMGA|Medtr7g070560	46	ATATTGTGTTCTTATTTGTTTCTCA
MtgAC148291_10398_x_at	43	IMGA|Medtr7g070560	51	GTGTTCTTATTTGTTTCTCAATTTT
MtgAC148291_10398_x_at	53	IMGA|Medtr7g070560	61	TTGTTTCTCAATTTTGTGCTGAACC
MtgAC148291_10398_x_at	58	IMGA|Medtr7g070560	66	TCTCAATTTTGTGCTGAACCCGACG
MtgAC148291_10398_x_at	64	IMGA|Medtr7g070560	72	TTTTGTGCTGAACCCGACGACAATC
MtgAC148291_10398_x_at	92	IMGA|Medtr7g070560	183	AAAATTGTGTTTCTGACTCCGATTG
MtgAC148291_10398_x_at	121	IMGA|Medtr7g070560	212	AAAAAATTTCATCTTCCCCGTCATT
MtgAC148291_10398_x_at	132	IMGA|Medtr7g070560	223	TCTTCCCCGTCATTTTATTATGAAG
MtgAC148291_59721_at	15	IMGA|Medtr7g070645	124	GACAGTAATCCTCAAGTTTGTCTAT
MtgAC148291_59721_at	26	IMGA|Medtr7g070645	135	TCAAGTTTGTCTATATTGCGATCTT
MtgAC148291_59721_at	34	IMGA|Medtr7g070645	143	GTCTATATTGCGATCTTTTTTGTTT
MtgAC148291_59721_at	62	IMGA|Medtr7g070645	171	TAATTTTTGGTGTAGTCAGCGGTAA
MtgAC148291_59721_at	92	IMGA|Medtr7g070645	298	AATGTGCTTCTGAATCCGATTGTTA
MtgAC148291_59721_at	106	IMGA|Medtr7g070645	312	TCCGATTGTTATACGATGTTTCCAG
MtgAC148291_59721_at	112	IMGA|Medtr7g070645	318	TGTTATACGATGTTTCCAGTTCCCC
MtgAC148291_59721_at	120	IMGA|Medtr7g070645	326	GATGTTTCCAGTTCCCCATTTTATA
MtgAC148291_59721_at	124	IMGA|Medtr7g070645	330	TTTCCAGTTCCCCATTTTATAGTTA
MtgAC148291_59721_at	139	IMGA|Medtr7g070645	345	TTTATAGTTATGACGTGCATCGAAA
MtgAC148359_10020_x_at	55	IMGA|Medtr7g071585	43	ATTTCCATTTTTTTTGTTGTAAGTG
MtgAC148359_10020_x_at	89	IMGA|Medtr7g071585	191	TTATTCCCGAATGTAATCGCACTGA
MtgAC148359_10020_x_at	93	IMGA|Medtr7g071585	195	TCCCGAATGTAATCGCACTGAAGAT
MtgAC148359_10020_x_at	101	IMGA|Medtr7g071585	203	GTAATCGCACTGAAGATTGTCCAAA
MtgAC148359_10020_x_at	114	IMGA|Medtr7g071585	216	AGATTGTCCAAATGTGTGTCTCTAT
MtgAC148359_10020_x_at	118	IMGA|Medtr7g071585	220	TGTCCAAATGTGTGTCTCTATCCTA
MtgAC148359_10020_x_at	127	IMGA|Medtr7g071585	229	GTGTGTCTCTATCCTAAAGTTAGTC
MtgAC148359_10020_x_at	131	IMGA|Medtr7g071585	233	GTCTCTATCCTAAAGTTAGTCTTTG
MtgAC148359_10020_x_at	138	IMGA|Medtr7g071585	240	TCCTAAAGTTAGTCTTTGCATTTGG
MtgAC148359_10020_x_at	55	IMGA|Medtr7g071755	43	ATTTCCATTTTTTTTGTTGTAAGTG
MtgAC148359_10020_x_at	89	IMGA|Medtr7g071755	191	TTATTCCCGAATGTAATCGCACTGA
MtgAC148359_10020_x_at	93	IMGA|Medtr7g071755	195	TCCCGAATGTAATCGCACTGAAGAT
MtgAC148359_10020_x_at	101	IMGA|Medtr7g071755	203	GTAATCGCACTGAAGATTGTCCAAA
MtgAC148359_10020_x_at	114	IMGA|Medtr7g071755	216	AGATTGTCCAAATGTGTGTCTCTAT
MtgAC148359_10020_x_at	118	IMGA|Medtr7g071755	220	TGTCCAAATGTGTGTCTCTATCCTA
MtgAC148359_10020_x_at	127	IMGA|Medtr7g071755	229	GTGTGTCTCTATCCTAAAGTTAGTC
MtgAC148359_10020_x_at	131	IMGA|Medtr7g071755	233	GTCTCTATCCTAAAGTTAGTCTTTG
MtgAC148359_10020_x_at	138	IMGA|Medtr7g071755	240	TCCTAAAGTTAGTCTTTGCATTTGG
MtgAC148762_56149_s_at	37	IMGA|Medtr7g010200	25	TATGTTCTAATCATATTTCTTTCAC
MtgAC148762_56149_s_at	40	IMGA|Medtr7g010200	28	GTTCTAATCATATTTCTTTCACTAT
MtgAC148762_56149_s_at	42	IMGA|Medtr7g010200	30	TCTAATCATATTTCTTTCACTATTT
MtgAC148762_56149_s_at	90	IMGA|Medtr7g010200	186	TATCCCCTGCAATACTCCAGCTGAT
MtgAC148762_56149_s_at	92	IMGA|Medtr7g010200	188	TCCCCTGCAATACTCCAGCTGATTG
MtgAC148762_56149_s_at	96	IMGA|Medtr7g010200	192	CTGCAATACTCCAGCTGATTGTCCA
MtgAC148762_56149_s_at	98	IMGA|Medtr7g010200	194	GCAATACTCCAGCTGATTGTCCAAA
MtgAC148820_58001_at	53	IMGA|Medtr2g066255	41	TTCTCATTTTTATCATTGTAACCAA
MtgAC148820_58001_at	86	IMGA|Medtr2g066255	181	GTAATCCTTGTGTATCTACTAGAGA
MtgAC148820_58001_at	95	IMGA|Medtr2g066255	190	GTGTATCTACTAGAGATTGTACTAC
MtgAC148820_58001_at	106	IMGA|Medtr2g066255	201	AGAGATTGTACTACTCATACATGTA
MtgAC148820_58001_at	113	IMGA|Medtr2g066255	208	GTACTACTCATACATGTAACCCTCC
MtgAC148820_58001_at	120	IMGA|Medtr2g066255	215	TCATACATGTAACCCTCCTCTAGTT
MtgAC148820_58001_at	128	IMGA|Medtr2g066255	223	GTAACCCTCCTCTAGTTGCAAGGTG
MtgAC148820_58001_at	132	IMGA|Medtr2g066255	227	CCCTCCTCTAGTTGCAAGGTGCATA
MtgAC148820_70001_x_at	28	IMGA|Medtr2g066235	16	AAAATTGTGTATGCTTTTGTCATCT
MtgAC148820_70001_x_at	32	IMGA|Medtr2g066235	20	TTGTGTATGCTTTTGTCATCTTTAT
MtgAC148820_70001_x_at	40	IMGA|Medtr2g066235	28	GCTTTTGTCATCTTTATTTCCCTAA
MtgAC148820_70001_x_at	46	IMGA|Medtr2g066235	34	GTCATCTTTATTTCCCTAATTCTTA
MtgAC148820_70001_x_at	54	IMGA|Medtr2g066235	42	TATTTCCCTAATTCTTATTGTAACT
MtgAC148820_70001_x_at	84	IMGA|Medtr2g066235	494	ACTCCCCTGCGGAACTGATGATGAT
MtgAC148820_70001_x_at	103	IMGA|Medtr2g066235	513	GATGATTGTGCAAATGATCCATGTA
MtgAC148820_70001_x_at	118	IMGA|Medtr2g066235	528	GATCCATGTATTCATCCCGAATATC
MtgAC148820_70001_x_at	121	IMGA|Medtr2g066235	531	CCATGTATTCATCCCGAATATCCAC
MtgAC148917_15001_s_at	94	IMGA|contig_62309_3	226	GGTTATGTAATACCTCCTCCAACAT
MtgAC148917_15001_s_at	99	IMGA|contig_62309_3	231	TGTAATACCTCCTCCAACATTACCT
MtgAC148917_15001_s_at	114	IMGA|contig_62309_3	246	AACATTACCTCCTACAACAACATTG
MtgAC148917_15001_s_at	118	IMGA|contig_62309_3	250	TTACCTCCTACAACAACATTGGCAC
MtgAC148917_15001_s_at	132	IMGA|contig_62309_3	264	AACATTGGCACCTCCAAGCGAGTAT
MtgAC148917_15001_s_at	139	IMGA|contig_62309_3	271	GCACCTCCAAGCGAGTATTGCTATC
MtgAC148917_15001_s_at	149	IMGA|contig_62309_3	281	GCGAGTATTGCTATCCCATTAGGTC
MtgAC148917_15001_s_at	158	IMGA|contig_62309_3	290	GCTATCCCATTAGGTCATGTCCAAA
MtgAC148917_15001_s_at	183	IMGA|contig_62309_3	315	TAACAAATGGATGTGTCTTGATTAT
MtgAC148917_15001_s_at	222	IMGA|contig_62309_3	354	GTTTGGCAAAGGTGTCGGTACATGT
MtgAC148917_15001_s_at	94	IMGA|Medtr2g077060	226	GGTTATGTAATACCTCCTCCAACAT
MtgAC148917_15001_s_at	99	IMGA|Medtr2g077060	231	TGTAATACCTCCTCCAACATTACCT
MtgAC148917_15001_s_at	114	IMGA|Medtr2g077060	246	AACATTACCTCCTACAACAACATTG
MtgAC148917_15001_s_at	118	IMGA|Medtr2g077060	250	TTACCTCCTACAACAACATTGGCAC
MtgAC148917_15001_s_at	132	IMGA|Medtr2g077060	264	AACATTGGCACCTCCAAGCGAGTAT
MtgAC148917_15001_s_at	139	IMGA|Medtr2g077060	271	GCACCTCCAAGCGAGTATTGCTATC
MtgAC148917_15001_s_at	149	IMGA|Medtr2g077060	281	GCGAGTATTGCTATCCCATTAGGTC
MtgAC148917_15001_s_at	158	IMGA|Medtr2g077060	290	GCTATCCCATTAGGTCATGTCCAAA
MtgAC148917_15001_s_at	183	IMGA|Medtr2g077060	315	TAACAAATGGATGTGTCTTGATTAT
MtgAC148917_15001_s_at	222	IMGA|Medtr2g077060	354	GTTTGGCAAAGGTGTCGGTACATGT
MtgAC148917_24001_s_at	13	IMGA|Medtr2g077100	1	ATGATTACCAGCATCAACCGCGTAC
MtgAC148917_24001_s_at	18	IMGA|Medtr2g077100	6	TACCAGCATCAACCGCGTACACTTT
MtgAC148917_24001_s_at	45	IMGA|Medtr2g077100	33	CATTGCAATCCTATGCATTGTTTCT
MtgAC148917_24001_s_at	96	IMGA|Medtr2g077100	342	TGGAATACCTCCTTTCAGTTATTGC
MtgAC148917_24001_s_at	101	IMGA|Medtr2g077100	347	TACCTCCTTTCAGTTATTGCATTAG
MtgAC148917_24001_s_at	116	IMGA|Medtr2g077100	362	ATTGCATTAGCATAGGGCCATGTTC
MtgAC148917_24001_s_at	128	IMGA|Medtr2g077100	374	TAGGGCCATGTTCAAATAAAGCTTG
MtgAC148917_24001_s_at	154	IMGA|Medtr2g077100	400	GGTGATTATTGTTTACAACAGCAGT
MtgAC148917_24001_s_at	170	IMGA|Medtr2g077100	416	AACAGCAGTTTTATCTGGGTGGCAG
MtgAC148917_24001_s_at	177	IMGA|Medtr2g077100	423	GTTTTATCTGGGTGGCAGGTGTAAT
MtgAC148917_24001_s_at	13	IMGA|Medtr2g077460	1	ATGATTACCAGCATCAACCGCGTAC
MtgAC148917_24001_s_at	18	IMGA|Medtr2g077460	6	TACCAGCATCAACCGCGTACACTTT
MtgAC148917_24001_s_at	45	IMGA|Medtr2g077460	33	CATTGCAATCCTATGCATTGTTTCT
MtgAC148917_24001_s_at	96	IMGA|Medtr2g077460	342	TGGAATACCTCCTTTCAGTTATTGC
MtgAC148917_24001_s_at	101	IMGA|Medtr2g077460	347	TACCTCCTTTCAGTTATTGCATTAG
MtgAC148917_24001_s_at	116	IMGA|Medtr2g077460	362	ATTGCATTAGCATAGGGCCATGTTC
MtgAC148917_24001_s_at	128	IMGA|Medtr2g077460	374	TAGGGCCATGTTCAAATAAAGCTTG
MtgAC148917_24001_s_at	154	IMGA|Medtr2g077460	400	GGTGATTATTGTTTACAACAGCAGT
MtgAC148917_24001_s_at	170	IMGA|Medtr2g077460	416	AACAGCAGTTTTATCTGGGTGGCAG
MtgAC148917_24001_s_at	177	IMGA|Medtr2g077460	423	GTTTTATCTGGGTGGCAGGTGTAAT
MtgAC148917_24001_s_at	13	IMGA|Medtr2g077515	1	ATGATTACCAGCATCAACCGCGTAC
MtgAC148917_24001_s_at	18	IMGA|Medtr2g077515	6	TACCAGCATCAACCGCGTACACTTT
MtgAC148917_24001_s_at	45	IMGA|Medtr2g077515	33	CATTGCAATCCTATGCATTGTTTCT
MtgAC148917_24001_s_at	96	IMGA|Medtr2g077515	342	TGGAATACCTCCTTTCAGTTATTGC
MtgAC148917_24001_s_at	101	IMGA|Medtr2g077515	347	TACCTCCTTTCAGTTATTGCATTAG
MtgAC148917_24001_s_at	116	IMGA|Medtr2g077515	362	ATTGCATTAGCATAGGGCCATGTTC
MtgAC148917_24001_s_at	128	IMGA|Medtr2g077515	374	TAGGGCCATGTTCAAATAAAGCTTG
MtgAC148917_24001_s_at	154	IMGA|Medtr2g077515	400	GGTGATTATTGTTTACAACAGCAGT
MtgAC148917_24001_s_at	170	IMGA|Medtr2g077515	416	AACAGCAGTTTTATCTGGGTGGCAG
MtgAC148917_24001_s_at	177	IMGA|Medtr2g077515	423	GTTTTATCTGGGTGGCAGGTGTAAT
MtgAC148917_83001_s_at	95	IMGA|contig_20545_2	203	ATGGAATACCTCCTTATGATTATTG
MtgAC148917_83001_s_at	96	IMGA|contig_20545_2	204	TGGAATACCTCCTTATGATTATTGC
MtgAC148917_83001_s_at	119	IMGA|contig_20545_2	227	GCATTGGCAAAGGGCCATGTCTAAG
MtgAC148917_83001_s_at	122	IMGA|contig_20545_2	230	TTGGCAAAGGGCCATGTCTAAGTAA
MtgAC148917_83001_s_at	124	IMGA|contig_20545_2	232	GGCAAAGGGCCATGTCTAAGTAAAG
MtgAC148917_83001_s_at	128	IMGA|contig_20545_2	236	AAGGGCCATGTCTAAGTAAAGGTCA
MtgAC148917_83001_s_at	130	IMGA|contig_20545_2	238	GGGCCATGTCTAAGTAAAGGTCAAG
MtgAC148917_83001_s_at	133	IMGA|contig_20545_2	241	CCATGTCTAAGTAAAGGTCAAGATT
MtgAC148917_83001_s_at	139	IMGA|contig_20545_2	247	CTAAGTAAAGGTCAAGATTGTGGTA
MtgAC148917_83001_s_at	151	IMGA|contig_20545_2	259	CAAGATTGTGGTAATTATTGTTTAA
MtgAC148917_83001_s_at	154	IMGA|contig_20545_2	262	GATTGTGGTAATTATTGTTTAAGAA
MtgAC148917_83001_s_at	95	IMGA|Medtr2g076980	203	ATGGAATACCTCCTTATGATTATTG
MtgAC148917_83001_s_at	96	IMGA|Medtr2g076980	204	TGGAATACCTCCTTATGATTATTGC
MtgAC148917_83001_s_at	119	IMGA|Medtr2g076980	227	GCATTGGCAAAGGGCCATGTCTAAG
MtgAC148917_83001_s_at	122	IMGA|Medtr2g076980	230	TTGGCAAAGGGCCATGTCTAAGTAA
MtgAC148917_83001_s_at	124	IMGA|Medtr2g076980	232	GGCAAAGGGCCATGTCTAAGTAAAG
MtgAC148917_83001_s_at	128	IMGA|Medtr2g076980	236	AAGGGCCATGTCTAAGTAAAGGTCA
MtgAC148917_83001_s_at	130	IMGA|Medtr2g076980	238	GGGCCATGTCTAAGTAAAGGTCAAG
MtgAC148917_83001_s_at	133	IMGA|Medtr2g076980	241	CCATGTCTAAGTAAAGGTCAAGATT
MtgAC148917_83001_s_at	139	IMGA|Medtr2g076980	247	CTAAGTAAAGGTCAAGATTGTGGTA
MtgAC148917_83001_s_at	151	IMGA|Medtr2g076980	259	CAAGATTGTGGTAATTATTGTTTAA
MtgAC148917_83001_s_at	154	IMGA|Medtr2g076980	262	GATTGTGGTAATTATTGTTTAAGAA
MtgAC148917_83001_s_at	95	IMGA|Medtr2g077020	203	ATGGAATACCTCCTTATGATTATTG
MtgAC148917_83001_s_at	96	IMGA|Medtr2g077020	204	TGGAATACCTCCTTATGATTATTGC
MtgAC148917_83001_s_at	119	IMGA|Medtr2g077020	227	GCATTGGCAAAGGGCCATGTCTAAG
MtgAC148917_83001_s_at	122	IMGA|Medtr2g077020	230	TTGGCAAAGGGCCATGTCTAAGTAA
MtgAC148917_83001_s_at	124	IMGA|Medtr2g077020	232	GGCAAAGGGCCATGTCTAAGTAAAG
MtgAC148917_83001_s_at	128	IMGA|Medtr2g077020	236	AAGGGCCATGTCTAAGTAAAGGTCA
MtgAC148917_83001_s_at	130	IMGA|Medtr2g077020	238	GGGCCATGTCTAAGTAAAGGTCAAG
MtgAC148917_83001_s_at	133	IMGA|Medtr2g077020	241	CCATGTCTAAGTAAAGGTCAAGATT
MtgAC148917_83001_s_at	139	IMGA|Medtr2g077020	247	CTAAGTAAAGGTCAAGATTGTGGTA
MtgAC148917_83001_s_at	151	IMGA|Medtr2g077020	259	CAAGATTGTGGTAATTATTGTTTAA
MtgAC148917_83001_s_at	154	IMGA|Medtr2g077020	262	GATTGTGGTAATTATTGTTTAAGAA
MtgAC148917_9001_at	54	IMGA|contig_247352_2	6	AACTAATATTAACCGTGTGCACTTT
MtgAC148917_9001_at	72	IMGA|contig_247352_2	24	GCACTTTTTCATTTCAGTTGTATGC
MtgAC148917_9001_at	82	IMGA|contig_247352_2	34	ATTTCAGTTGTATGCATTGTTTATG
MtgAC148917_9001_at	121	IMGA|contig_247352_2	246	GGAAGAGGCTATGCAACACCACCTG
MtgAC148917_9001_at	135	IMGA|contig_247352_2	260	AACACCACCTGCTCCAAAGAGGTAT
MtgAC148917_9001_at	153	IMGA|contig_247352_2	278	GAGGTATTGCTTTATCTTAGACCCA
MtgAC148917_9001_at	158	IMGA|contig_247352_2	283	ATTGCTTTATCTTAGACCCATGTCG
MtgAC148917_9001_at	170	IMGA|contig_247352_2	295	TAGACCCATGTCGAGATAACATACA
MtgAC148917_9001_at	223	IMGA|contig_247352_2	348	TCTTTTGGGAAGAATGGTGGCACCT
MtgAC148917_9001_at	54	IMGA|Medtr2g077040	6	AACTAATATTAACCGTGTGCACTTT
MtgAC148917_9001_at	72	IMGA|Medtr2g077040	24	GCACTTTTTCATTTCAGTTGTATGC
MtgAC148917_9001_at	82	IMGA|Medtr2g077040	34	ATTTCAGTTGTATGCATTGTTTATG
MtgAC148917_9001_at	121	IMGA|Medtr2g077040	246	GGAAGAGGCTATGCAACACCACCTG
MtgAC148917_9001_at	135	IMGA|Medtr2g077040	260	AACACCACCTGCTCCAAAGAGGTAT
MtgAC148917_9001_at	153	IMGA|Medtr2g077040	278	GAGGTATTGCTTTATCTTAGACCCA
MtgAC148917_9001_at	158	IMGA|Medtr2g077040	283	ATTGCTTTATCTTAGACCCATGTCG
MtgAC148917_9001_at	170	IMGA|Medtr2g077040	295	TAGACCCATGTCGAGATAACATACA
MtgAC148917_9001_at	223	IMGA|Medtr2g077040	348	TCTTTTGGGAAGAATGGTGGCACCT
MtgAC149039_32373_x_at	37	IMGA|Medtr7g016480	25	TATAATATGATTCCATTTCTGTCCA
MtgAC149039_32373_x_at	53	IMGA|Medtr7g016480	41	TTCTGTCCATATTTATTATCACTTT
MtgAC149039_32373_x_at	117	IMGA|Medtr7g016480	198	TTGTCCACAAATTTGTATGCCTCCT
MtgAC149039_32373_x_at	128	IMGA|Medtr7g016480	209	TTTGTATGCCTCCTTATGAAGTAAG
MtgAC149039_32373_x_at	144	IMGA|Medtr7g016480	225	TGAAGTAAGGTGTGTTAACCACCGT
MtgAC149039_32373_x_at	151	IMGA|Medtr7g016480	232	AGGTGTGTTAACCACCGTTGTGGAT
MtgAC149039_32373_x_at	161	IMGA|Medtr7g016480	242	ACCACCGTTGTGGATGGGTTAACAC
MtgAC149039_32373_x_at	173	IMGA|Medtr7g016480	254	GATGGGTTAACACCGACGATTCCTT
MtgAC149039_32373_x_at	180	IMGA|Medtr7g016480	261	TAACACCGACGATTCCTTGTTTTTG
MtgAC149039_32373_x_at	186	IMGA|Medtr7g016480	267	CGACGATTCCTTGTTTTTGACCCAA
MtgAC149039_32373_x_at	190	IMGA|Medtr7g016480	271	GATTCCTTGTTTTTGACCCAAGAGT
MtgAC149039_33633_at	25	IMGA|Medtr7g016470	13	GTTGTGTTTATTTATGTTGTGATTC
MtgAC149039_33633_at	36	IMGA|Medtr7g016470	24	TTATGTTGTGATTCTACTTCTCACC
MtgAC149039_33633_at	47	IMGA|Medtr7g016470	35	TTCTACTTCTCACCATATTTCATGT
MtgAC149039_33633_at	52	IMGA|Medtr7g016470	40	CTTCTCACCATATTTCATGTCTCAG
MtgAC149039_33633_at	58	IMGA|Medtr7g016470	46	ACCATATTTCATGTCTCAGCAAAAA
MtgAC149039_33633_at	103	IMGA|Medtr7g016470	192	GAAACTCATGAAGATTGTTCACAAG
MtgAC149039_33633_at	119	IMGA|Medtr7g016470	208	GTTCACAAGTGTTTATGCCACCTTT
MtgAC149039_33633_at	127	IMGA|Medtr7g016470	216	GTGTTTATGCCACCTTTTGTCATGA
MtgAC149039_33633_at	129	IMGA|Medtr7g016470	218	GTTTATGCCACCTTTTGTCATGAGG
MtgAC149039_33633_at	145	IMGA|Medtr7g016470	234	GTCATGAGGTGTGTTATTCACGAGT
MtgAC149039_33633_at	150	IMGA|Medtr7g016470	239	GAGGTGTGTTATTCACGAGTGTAAA
MtgAC149130_10976_at	28	IMGA|Medtr2g037480	16	AATTCTCTATGCATCTTTATCGTCC
MtgAC149130_10976_at	40	IMGA|Medtr2g037480	28	ATCTTTATCGTCCTTGTTTCCACCT
MtgAC149130_10976_at	86	IMGA|Medtr2g037480	424	CAATCCTAGTAGAAGCATGCTCAAG
[truncated: 3,396 more rows]
