# Supplementary material for: Spatio-Temporal Expression Patterns of Arabidopsis thaliana and Medicago truncatula Defensin-Like Genes
Source: PLoS One. 2013 Mar 18;8(3):e58992. doi: 10.1371/journal.pone.0058992 (PMC3601123; doi:10.1371/journal.pone.0058992)
Supplement: Table S12 — Primer sequences of Arabidopsis genes used in this study. (XLSX) [file pone.0058992.s023.xlsx]

## Sheet: Sheet1
Table S12. Primer sequences of Arabidopsis genes used in this study.
Gene	Forward primer 5’- 3’	Reverse primer 5’- 3’	Purpose
AT5G08290	TGTTGATCAGTCGATTCTGGCC	ACGCAAGCACCTCATCCATCT	RT-PCR
AT5G02380	ACTCTTGTCCTCGGTGTTGCTC	TGCAGTCAGATCCGCATTTG	RT-PCR
AT3G57870	TGTGGCATTGCACTATACCTGG	CGGAGGTTTGCTCGGATAATC	RT-PCR
UBIQUITIN	CTTGAAGTTGAGAGCTCCGACA	CTTTCCAGCGAAGATGAGACG	RT-PCR
AT4G22212	TGCAGATTCAAGCTTTCCTGGT	ACAAAGCGGCGTCGTTTTC	RT-PCR
AT4G22217	CCGTGATTGCAAGGAGAGTTG	TAGCAGCAGAAACAAGCCGTC	RT-PCR
AT4G22214	GCAAATCGGTATGTGTCTGTGG	AACGGTATCTTGCTCCCGATG	RT-PCR
AT4G22230	TGCAAGCAATTGGACAGCAA	CCTTTTCAGCACCACGCTGTA	RT-PCR
AT5G63660	GGTGAAGGAAGGACATGCCAA	ACCGGAAAATCCCTCGTTACG	RT-PCR
AT3G63360	AAGACGATCAGCTTCTCAGCCA	GCACTCCCACTCACACTTTTGC	RT-PCR
AT2G02100	CCCGGAGAAGATAGAAGCCAA	GGCAGTTTTGACGGCACAA	RT-PCR
AT4G11760	TGACTCGGAATTGTGTGCCTC	CCAAAACCTGCAGTGGCATT	RT-PCR
AT2G17723	GCTTAAGACCGTACGCATGCA	TGGAGGTCCTCCTTCTCCAAA	RT-PCR
AT5G46871	CATGAGAACCGTTGCCATGAC	TGGTCGGAAGAGATTTTGGCT	RT-PCR
At1g60989	AGAACAATAAACCTTTGGGTC	CTTTGTTCTTTTATATATTATAATTGTTATG	Transcriptional fusion
At3g63360	AGCCATTGTCCAATCATCATCATCATCGG	TTTTTTGTTTCTTATGTTTCGTTGACTTTTAGG	Transcriptional fusion
At5g05598	CCGAAATCTGTCTTTGGGTAAAAGTATTC	ATTTTGTTATATATAAAGAGATGGGAAATTGAC	Transcriptional fusion
At4g30074	ACAATCGGAACAAGTGTTGATCGAG	GATGAAAACCACAAGTGAAAGTGC	Transcriptional fusion
At2g26020	TTCATAGCCACGACCAACAATGG	GATGGAAGCAAACTTAGCCATGATG	Transcriptional fusion
At5g60553	TTGAAGAATAGATGCATCTACTTAACC	CTACAAATTTAATTTTCGACGACATCAC	Transcriptional fusion
